# Supplementary material for: Identification of selection signals by large-scale whole-genome resequencing of cashmere goats
Source: Sci Rep. 2017 Nov 9;7:15142. doi: 10.1038/s41598-017-15516-0 (PMC5680388; doi:10.1038/s41598-017-15516-0)
Supplement: Supplementary file 2 — Supplementary Dataset 1 [file 41598_2017_15516_MOESM2_ESM.xlsx]

## Sheet: Supplementary Data 1
Chromosome	Start	End	Type	Ref	ALT	Gene number	Gene affected by SNPs
1	101871592	101871592	nonsynonymous	A	G	1	XP_017909271.1
1	101882362	101882362	nonsynonymous	T	C	1	XP_017909271.1
1	101883786	101883786	nonsynonymous	A	G	1	XP_017909271.1
1	101917328	101917328	nonsynonymous	C	T	1	XP_017909271.1
1	105426712	105426712	nonsynonymous	A	G	1	XP_017909278.1
1	105426753	105426753	nonsynonymous	G	A	1	XP_017909278.1
1	106058031	106058031	nonsynonymous	G	C	1	XP_017904728.1
1	106271231	106271231	nonsynonymous	A	G	1	XP_017904728.1
1	106944354	106944354	nonsynonymous	T	C	1	XP_017905821.1
1	106965448	106965448	nonsynonymous	A	C	1	NP_001272567.1
1	108425025	108425025	nonsynonymous	G	A	1	XP_013820556.1
1	109629201	109629201	nonsynonymous	T	C	1	XP_013820585.2
1	109718773	109718773	nonsynonymous	T	C	1	XP_013820585.2
1	109731026	109731026	nonsynonymous	A	G	1	XP_013820585.2
1	110979755	110979755	nonsynonymous	C	T	1	XP_013820996.2
1	110980042	110980042	nonsynonymous	G	T	1	XP_013820996.2
1	110980791	110980791	nonsynonymous	T	C	1	XP_013820996.2
1	111768313	111768313	nonsynonymous	G	A	3	XP_017904103.1, XP_017904098.1, XP_017904109.1
1	113159839	113159839	nonsynonymous	C	G	2	XP_005675475.2, XP_017904221.1
1	116252928	116252928	nonsynonymous	C	A	6	XP_017904457.1, XP_005675493.2, XP_017904447.1, XP_017904466.1, XP_017904490.1, XP_017904482.1
1	116253003	116253003	nonsynonymous	G	A	6	XP_017904457.1, XP_017904482.1, XP_017904447.1, XP_005675493.2, XP_017904466.1, XP_017904490.1
1	116253005	116253005	nonsynonymous	G	A	6	XP_005675493.2, XP_017904447.1, XP_017904466.1, XP_017904490.1, XP_017904482.1, XP_017904457.1
1	116253077	116253077	nonsynonymous	G	T	6	XP_017904466.1, XP_005675493.2, XP_017904447.1, XP_017904490.1, XP_017904482.1, XP_017904457.1
1	116254635	116254635	nonsynonymous	A	T	6	XP_017904482.1, XP_017904466.1, XP_005675493.2, XP_017904447.1, XP_017904490.1, XP_017904457.1
1	116254800	116254800	nonsynonymous	G	A	6	XP_017904457.1, XP_005675493.2, XP_017904447.1, XP_017904466.1, XP_017904490.1, XP_017904482.1
1	116254965	116254965	nonsynonymous	T	C	6	XP_017904457.1, XP_017904490.1, XP_005675493.2, XP_017904466.1, XP_017904447.1, XP_017904482.1
1	116255106	116255106	nonsynonymous	T	C	6	XP_017904457.1, XP_017904482.1, XP_017904490.1, XP_005675493.2, XP_017904466.1, XP_017904447.1
1	116835961	116835961	nonsynonymous	C	T	1	XP_005675631.2
1	117165353	117165353	nonsynonymous	C	T	2	XP_005675506.2, XP_017904530.1
1	117940663	117940663	nonsynonymous	G	C	1	XP_017909300.1
1	118236124	118236124	nonsynonymous	C	T	1	XP_005675513.2
1	118236136	118236136	nonsynonymous	T	C	1	XP_005675513.2
1	118451310	118451310	nonsynonymous	A	C	2	XP_017904584.1, XP_005675515.2
1	118556896	118556896	nonsynonymous	T	C	3	XP_005675518.2, XP_017904586.1, XP_017904589.1
1	118557564	118557564	nonsynonymous	C	T	4	XP_005675518.2, XP_017904592.1, XP_017904589.1, XP_017904586.1
1	118577149	118577149	nonsynonymous	G	A	4	XP_017904589.1, XP_017904586.1, XP_017904592.1, XP_005675518.2
1	118578488	118578488	nonsynonymous	G	A	4	XP_017904589.1, XP_017904586.1, XP_017904592.1, XP_005675518.2
1	118599781	118599781	nonsynonymous	T	C	2	XP_017904586.1, XP_017904592.1
1	118606048	118606048	nonsynonymous	T	A	1	XP_013821289.2
1	118607423	118607423	nonsynonymous	G	T	1	XP_013821289.2
1	118608527	118608527	nonsynonymous	A	G	1	XP_013821289.2
1	118623645	118623645	nonsynonymous	G	C	1	XP_013821289.2
1	118679317	118679317	nonsynonymous	G	T	2	XP_013821302.2, XP_013821297.2
1	118684985	118684985	nonsynonymous	T	C	2	XP_013821297.2, XP_013821302.2
1	118710869	118710869	nonsynonymous	G	A	2	XP_013821302.2, XP_013821297.2
1	118895996	118895996	nonsynonymous	C	G	1	XP_005675522.2
1	121476314	121476314	nonsynonymous	A	G	1	XP_017904646.1
1	121561996	121561996	nonsynonymous	G	A	2	XP_013821336.1, XP_005675528.2
1	121867162	121867162	nonsynonymous	C	A	1	XP_017904673.1
1	1222849	1222849	nonsynonymous	G	A	2	XP_005674742.2, XP_005674743.2
1	127059139	127059139	nonsynonymous	C	T	7	XP_017905246.1, XP_005675554.2, XP_017905237.1, XP_005675555.2, XP_005675553.2, XP_017905232.1, XP_013821458.2
1	127059157	127059157	nonsynonymous	A	G	7	XP_017905232.1, XP_013821458.2, XP_005675553.2, XP_005675555.2, XP_005675554.2, XP_017905237.1, XP_017905246.1
1	127061900	127061900	nonsynonymous	T	C	7	XP_017905232.1, XP_013821458.2, XP_005675553.2, XP_005675555.2, XP_005675554.2, XP_017905237.1, XP_017905246.1
1	127908459	127908459	nonsynonymous	T	C	1	XP_017905316.1
1	129056091	129056091	nonsynonymous	C	A	1	XP_017905327.1
1	129608057	129608057	nonsynonymous	C	T	1	XP_005675650.2
1	129686178	129686178	nonsynonymous	T	C	1	XP_017906060.1
1	129686221	129686221	nonsynonymous	T	C	1	XP_017906060.1
1	129700296	129700296	nonsynonymous	G	A	1	XP_017906069.1
1	130199736	130199736	nonsynonymous	G	T	2	XP_017905424.1, XP_017905421.1
1	130199778	130199778	nonsynonymous	T	C	2	XP_017905424.1, XP_017905421.1
1	130618485	130618485	nonsynonymous	C	T	5	XP_005675580.2, XP_017905477.1, XP_017905467.1, XP_013821564.2, XP_017905472.1
1	130618543	130618543	nonsynonymous	T	C	5	XP_017905477.1, XP_017905467.1, XP_005675580.2, XP_017905472.1, XP_013821564.2
1	130644311	130644311	stoploss	C		5	XP_013821564.2, XP_017905472.1, XP_005675580.2, XP_017905467.1, XP_017905477.1
1	130647392	130647392	nonsynonymous	G	T	4	XP_017905472.1, XP_013821564.2, XP_017905467.1, XP_005675580.2
1	130647517	130647517	nonsynonymous	G	A	4	XP_017905467.1, XP_005675580.2, XP_017905472.1, XP_013821564.2
1	131773914	131773914	nonsynonymous	A	G	1	XP_013821580.2
1	131774008	131774008	nonsynonymous	C	T	2	XP_013821580.2, XP_005675586.1
1	132853089	132853089	nonsynonymous	T	C	4	XP_013821592.1, XP_017906381.1, XP_005675594.1, XP_017906359.1
1	134306634	134306634	nonsynonymous	T	G	1	XP_017906424.1
1	134533418	134533418	nonsynonymous	T	C	5	XP_017906506.1, XP_017906531.1, XP_017906513.1, XP_017906500.1, XP_017906521.1
1	134692788	134692788	nonsynonymous	A	C	2	XP_017906543.1, XP_017906552.1
1	134974722	134974722	nonsynonymous	A	G	1	XP_017906563.1
1	135159530	135159530	nonsynonymous	T	C	1	XP_005675608.2
1	135159550	135159550	nonsynonymous	C	T	1	XP_005675608.2
1	135229322	135229322	nonsynonymous	A	G	2	XP_005675610.2, XP_005675609.2
1	1362199	1362199	nonsynonymous	T	C	13	XP_017902902.1, XP_017902637.1, XP_017902947.1, XP_017903017.1, XP_017902799.1, XP_017903026.1, XP_017902690.1, XP_017902972.1, XP_017903003.1, XP_017902850.1, XP_017902992.1, XP_017902751.1, XP_017902584.1
1	138024444	138024444	nonsynonymous	G	A	1	XP_017906858.1
1	138464238	138464238	nonsynonymous	T	A	1	XP_017906984.1
1	138469874	138469874	nonsynonymous	A	G	5	XP_005675675.2, XP_013822015.2, XP_005675673.2, XP_005675676.2, XP_005675674.2
1	138469966	138469966	nonsynonymous	A	G	5	XP_013822015.2, XP_005675675.2, XP_005675676.2, XP_005675673.2, XP_005675674.2
1	139062720	139062720	nonsynonymous	G	A	1	XP_005675679.1
1	139113481	139113481	nonsynonymous	C	T	1	XP_005675678.2
1	139113482	139113482	nonsynonymous	A	G	1	XP_005675678.2
1	139131196	139131196	nonsynonymous	A	G	1	XP_005675680.2
1	139444835	139444835	nonsynonymous	G	A	2	XP_005675682.2, XP_005675683.2
1	139454251	139454251	nonsynonymous	A	G	2	XP_005675682.2, XP_005675683.2
1	141248565	141248565	nonsynonymous	G	A	2	XP_017907142.1, XP_017907138.1
1	141316235	141316235	nonsynonymous	G	A	2	XP_013822124.1, XP_005675686.1
1	141441934	141441934	nonsynonymous	G	A	1	XP_017907148.1
1	141450343	141450343	nonsynonymous	C	T	1	NP_001272697.1
1	141452696	141452696	nonsynonymous	G	A	1	XP_017907152.1
1	141452731	141452731	nonsynonymous	G	C	1	XP_017907152.1
1	141452797	141452797	nonsynonymous	T	C	1	XP_017907152.1
1	141647981	141647981	nonsynonymous	C	G	1	XP_017907164.1
1	141909470	141909470	nonsynonymous	G	C	1	XP_017906124.1
1	141909474	141909474	nonsynonymous	G	A	1	XP_017906124.1
1	141919579	141919579	nonsynonymous	T	C	1	XP_017906124.1
1	141924109	141924109	nonsynonymous	A	G	1	XP_017906124.1
1	141924171	141924171	nonsynonymous	G	A	1	XP_017906124.1
1	141954510	141954510	nonsynonymous	T	C	1	XP_017906124.1
1	141954732	141954732	nonsynonymous	C	T	1	XP_017906124.1
1	141954743	141954743	nonsynonymous	G	T	1	XP_017906124.1
1	141956078	141956078	nonsynonymous	G	A	1	XP_017906124.1
1	141961976	141961976	nonsynonymous	G	A	1	XP_017906124.1
1	141962051	141962051	nonsynonymous	A	G	1	XP_017906124.1
1	141966231	141966231	nonsynonymous	A	G	1	XP_017906124.1
1	141978020	141978020	nonsynonymous	T	A	1	XP_017906124.1
1	141978024	141978024	nonsynonymous	A	G	1	XP_017906124.1
1	141978112	141978112	nonsynonymous	G	C	1	XP_017906124.1
1	141986384	141986384	nonsynonymous	A	G	1	XP_017906124.1
1	142211417	142211417	nonsynonymous	G	A	1	XP_013821938.1
1	142289173	142289173	nonsynonymous	T	G	1	XP_017907187.1
1	142713718	142713718	nonsynonymous	G	T	1	XP_017907228.1
1	142806784	142806784	nonsynonymous	C	G	3	XP_017907236.1, XP_005675704.2, XP_017907238.1
1	143387364	143387364	nonsynonymous	A	G	1	XP_017907269.1
1	143401409	143401409	nonsynonymous	T	C	1	XP_005675710.2
1	143711904	143711904	nonsynonymous	A	G	3	XP_017907337.1, XP_017907343.1, XP_017907330.1
1	143736534	143736534	nonsynonymous	A	C	1	XP_017907350.1
1	144310322	144310322	nonsynonymous	A	G	1	XP_017907435.1
1	144319028	144319028	nonsynonymous	T	C	1	XP_017907435.1
1	144324760	144324760	nonsynonymous	G	C	1	XP_017907435.1
1	144387868	144387868	nonsynonymous	C	T	1	XP_017907521.1
1	144419977	144419977	nonsynonymous	G	A	1	XP_017907495.1
1	144489165	144489165	nonsynonymous	G	A	1	XP_017907554.1
1	144497768	144497768	nonsynonymous	G	C	1	XP_017907535.1
1	144536185	144536185	nonsynonymous	T	G	2	XP_017907589.1, XP_017907583.1
1	145193029	145193029	nonsynonymous	A	G	3	XP_017907690.1, XP_017907685.1, XP_017907696.1
1	145234025	145234025	nonsynonymous	T	C	4	XP_017907690.1, XP_017907685.1, XP_017907702.1, XP_017907696.1
1	145822733	145822733	nonsynonymous	T	C	3	XP_017907838.1, XP_017907832.1, XP_017907846.1
1	145845339	145845339	nonsynonymous	T	C	1	XP_005675728.2
1	145845477	145845477	nonsynonymous	T	C	1	XP_005675728.2
1	145845514	145845514	nonsynonymous	T	C	1	XP_005675728.2
1	145929749	145929749	nonsynonymous	A	G	2	XP_017907871.1, XP_017907865.1
1	145935542	145935542	nonsynonymous	C	A	2	XP_017907865.1, XP_017907871.1
1	145984330	145984330	nonsynonymous	A	G	9	XP_017907978.1, XP_017907969.1, XP_017907942.1, XP_017907927.1, XP_017907935.1, XP_017907961.1, XP_017907915.1, XP_017907949.1, XP_017907955.1
1	146023061	146023061	nonsynonymous	T	C	9	XP_017907961.1, XP_017907935.1, XP_017907927.1, XP_017907978.1, XP_017907942.1, XP_017907969.1, XP_017907955.1, XP_017907949.1, XP_017907915.1
1	146486959	146486959	nonsynonymous	T	C	1	XP_017908083.1
1	1480506	1480506	nonsynonymous	T	C	2	XP_017903272.1, XP_017903211.1
1	148205505	148205505	nonsynonymous	A	G	5	XP_005675745.2, XP_017908121.1, XP_005675747.2, XP_017908136.1, XP_017908127.1
1	148382771	148382771	nonsynonymous	A	G	4	XP_017908199.1, XP_017908208.1, XP_017908226.1, XP_017908216.1
1	148385770	148385770	nonsynonymous	A	G	4	XP_017908226.1, XP_017908216.1, XP_017908208.1, XP_017908199.1
1	148410976	148410976	nonsynonymous	C	T	4	XP_017908208.1, XP_017908226.1, XP_017908216.1, XP_017908199.1
1	149078445	149078445	nonsynonymous	C	G	1	XP_017908267.1
1	149312393	149312393	nonsynonymous	T	C	10	XP_017908274.1, XP_005675756.3, XP_005675754.3, XP_017908285.1, XP_017908291.1, XP_017908300.1, XP_017908282.1, XP_005675755.3, XP_017908272.1, XP_017908278.1
1	151581709	151581709	nonsynonymous	C	T	1	XP_005675766.2
1	151590839	151590839	nonsynonymous	G	C	1	XP_005675766.2
1	151591128	151591128	nonsynonymous	A	T	1	XP_005675766.2
1	151711937	151711937	nonsynonymous	C	T	1	XP_017908421.1
1	151755399	151755399	nonsynonymous	T	C	2	XP_017908421.1, XP_017908430.1
1	151764507	151764507	nonsynonymous	G	C	2	XP_017908421.1, XP_017908430.1
1	151803428	151803428	nonsynonymous	T	C	2	XP_017908430.1, XP_017908421.1
1	151805627	151805627	nonsynonymous	T	C	2	XP_017908421.1, XP_017908430.1
1	151805637	151805637	nonsynonymous	C	A	2	XP_017908421.1, XP_017908430.1
1	151805667	151805667	nonsynonymous	C	T	2	XP_017908421.1, XP_017908430.1
1	151808756	151808756	nonsynonymous	C	G	2	XP_017908430.1, XP_017908421.1
1	151827322	151827322	nonsynonymous	C	T	2	XP_017908421.1, XP_017908430.1
1	151827323	151827323	nonsynonymous	A	G	2	XP_017908421.1, XP_017908430.1
1	151827467	151827467	nonsynonymous	G	T	2	XP_017908430.1, XP_017908421.1
1	151827564	151827564	nonsynonymous	C	T	2	XP_017908430.1, XP_017908421.1
1	151827569	151827569	nonsynonymous	T	C	2	XP_017908430.1, XP_017908421.1
1	151827771	151827771	nonsynonymous	C	A	2	XP_017908421.1, XP_017908430.1
1	151827795	151827795	nonsynonymous	T	C	2	XP_017908430.1, XP_017908421.1
1	152275649	152275649	nonsynonymous	C	G	1	XP_005675770.2
1	152339819	152339819	nonsynonymous	C	A	2	XP_017908483.1, XP_017908491.1
1	152449186	152449186	nonsynonymous	G	A	1	XP_017908498.1
1	152529523	152529523	nonsynonymous	T	C	3	XP_017908519.1, XP_017908513.1, XP_013822675.2
1	153022025	153022025	nonsynonymous	G	C	1	XP_013822683.2
1	153147949	153147949	nonsynonymous	A	G	8	XP_005675783.1, XP_005675784.1, XP_005675779.1, XP_005675780.1, XP_005675782.1, XP_005675781.1, XP_017908601.1, XP_013822705.1
1	153848917	153848917	nonsynonymous	G	A	2	XP_017908647.1, XP_017908636.1
1	156648524	156648524	nonsynonymous	T	C	1	XP_017908712.1
1	156648661	156648661	nonsynonymous	G	C	1	XP_017908712.1
1	157041476	157041476	nonsynonymous	G	C	1	XP_017906242.1
1	157041901	157041901	nonsynonymous	A	C	1	XP_017906242.1
1	157054694	157054694	nonsynonymous	A	G	1	XP_017906242.1
1	157054704	157054704	nonsynonymous	A	G	1	XP_017906242.1
1	1605379	1605379	nonsynonymous	C	G	2	XP_017903407.1, XP_017903359.1
1	1608906	1608906	nonsynonymous	T	G	2	XP_017903407.1, XP_017903359.1
1	1640844	1640844	nonsynonymous	G	A	2	XP_017903359.1, XP_017903407.1
1	1679360	1679360	nonsynonymous	G	A	2	XP_005674750.2, XP_017903536.1
1	17300523	17300523	nonsynonymous	A	C	1	XP_017907182.1
1	17861436	17861436	nonsynonymous	A	G	3	XP_005674815.2, XP_017907307.1, XP_017907240.1
1	2003005	2003005	nonsynonymous	T	C	1	XP_017903599.1
1	21585545	21585545	nonsynonymous	T	C	1	XP_017904837.1
1	21585626	21585626	nonsynonymous	C	G	1	XP_017904837.1
1	21585635	21585635	nonsynonymous	G	A	1	XP_017904837.1
1	2885543	2885543	nonsynonymous	T	C	6	XP_017903972.1, XP_017904017.1, XP_017904138.1, XP_017904079.1, XP_017903912.1, XP_017903869.1
1	34811700	34811700	nonsynonymous	A	T	1	XP_005674852.2
1	34812007	34812007	nonsynonymous	A	C	1	XP_005674852.2
1	34812215	34812215	nonsynonymous	G	T	1	XP_005674852.2
1	36966695	36966695	nonsynonymous	T	C	1	XP_005674861.1
1	37867266	37867266	nonsynonymous	G	C	1	XP_017908996.1
1	37867952	37867952	nonsynonymous	G	A	1	XP_017908996.1
1	37867954	37867954	nonsynonymous	C	A	1	XP_017908996.1
1	37867982	37867982	nonsynonymous	G	A	1	XP_017908996.1
1	3853292	3853292	nonsynonymous	T	C	1	NP_001272700.1
1	3853370	3853370	nonsynonymous	G	A	1	NP_001272700.1
1	3853386	3853386	nonsynonymous	A	G	1	NP_001272700.1
1	3857069	3857069	nonsynonymous	C	G	1	NP_001272699.1
1	3868724	3868724	nonsynonymous	G	A	1	XP_013827400.2
1	3868889	3868889	nonsynonymous	C	T	1	XP_013827400.2
1	3930170	3930170	nonsynonymous	G	A	1	XP_005674761.3
1	3930242	3930242	nonsynonymous	C	A	1	XP_005674761.3
1	3968799	3968799	nonsynonymous	G	A	1	XP_005674762.1
1	4034085	4034085	nonsynonymous	T	C	1	XP_005674764.1
1	4034103	4034103	nonsynonymous	G	A	1	XP_005674764.1
1	4034440	4034440	nonsynonymous	T	C	1	XP_005674764.1
1	41112513	41112513	nonsynonymous	G	C	1	XP_013819571.2
1	4174312	4174312	nonsynonymous	C	T	1	XP_005674766.2
1	41961780	41961780	nonsynonymous	T	C	2	XP_017912440.1, XP_017912393.1
1	42029469	42029469	nonsynonymous	G	T	3	XP_017912657.1, XP_017912547.1, XP_005674871.2
1	42165419	42165419	nonsynonymous	C	T	1	XP_005674935.1
1	42165647	42165647	nonsynonymous	C	T	1	XP_005674935.1
1	42183768	42183768	nonsynonymous	A	C	1	XP_005674875.2
1	42197420	42197420	nonsynonymous	G	T	1	XP_005674876.2
1	42309436	42309436	nonsynonymous	C	T	1	XP_013825583.2
1	42333403	42333403	nonsynonymous	A	G	1	XP_005674878.1
1	42364853	42364853	nonsynonymous	T	A	1	XP_017909016.1
1	42381338	42381338	nonsynonymous	C	T	1	XP_005674879.2
1	42381674	42381674	nonsynonymous	A	G	1	XP_005674879.2
1	42381718	42381718	nonsynonymous	G	A	1	XP_005674879.2
1	42381745	42381745	nonsynonymous	C	T	1	XP_005674879.2
1	42404256	42404256	nonsynonymous	G	A	1	XP_013826914.2
1	42404512	42404512	nonsynonymous	A	G	1	XP_013826914.2
1	42431640	42431640	nonsynonymous	A	G	1	XP_005674880.2
1	42472850	42472850	nonsynonymous	A	G	1	XP_013827058.2
1	42509938	42509938	nonsynonymous	A	G	1	XP_017904960.1
1	42560767	42560767	nonsynonymous	A	G	1	XP_005674881.1
1	42890161	42890161	nonsynonymous	T	C	1	XP_005674940.3
1	44592823	44592823	nonsynonymous	A	C	2	XP_005674906.2, XP_005674905.2
1	44592895	44592895	nonsynonymous	T	G	2	XP_005674905.2, XP_005674906.2
1	45045257	45045257	nonsynonymous	G	A	3	XP_013829246.2, XP_017915406.1, XP_013829863.2
1	45500088	45500088	nonsynonymous	T	C	1	XP_017915846.1
1	45500097	45500097	nonsynonymous	T	A	1	XP_017915846.1
1	45558930	45558930	nonsynonymous	G	A	1	XP_017915846.1
1	45601888	45601888	nonsynonymous	T	C	4	XP_013830668.2, XP_005674921.2, XP_013830563.2, XP_017916125.1
1	50012306	50012306	nonsynonymous	A	G	2	XP_017917356.1, XP_017917287.1
1	52313424	52313424	nonsynonymous	G	A	8	XP_017918072.1, XP_017918142.1, XP_017918204.1, XP_017918267.1, XP_017918338.1, XP_017918528.1, XP_017918410.1, XP_017918474.1
1	53068218	53068218	nonsynonymous	G	A	1	XP_017905518.1
1	53176845	53176845	stopgain	A		1	XP_017919396.1
1	53231286	53231286	nonsynonymous	G	A	4	XP_017919159.1, XP_017919052.1, XP_017919226.1, XP_017919087.1
1	53309053	53309053	nonsynonymous	A	G	4	XP_017919226.1, XP_017919087.1, XP_017919159.1, XP_017919052.1
1	53315435	53315435	nonsynonymous	G	C	2	XP_017919226.1, XP_017919052.1
1	53580792	53580792	nonsynonymous	T	G	1	XP_017905537.1
1	53601383	53601383	nonsynonymous	C	T	1	XP_017905537.1
1	53627123	53627123	nonsynonymous	C	A	1	XP_017905537.1
1	536330	536330	stoploss	G		1	XP_017901997.1
1	53713428	53713428	nonsynonymous	C	A	1	XP_017905537.1
1	53730909	53730909	nonsynonymous	C	T	1	XP_017905537.1
1	538937	538937	nonsynonymous	T	C	4	XP_017901968.1, XP_017902025.1, XP_017901930.1, XP_017901997.1
1	538940	538940	nonsynonymous	T	G	4	XP_017901997.1, XP_017901930.1, XP_017902025.1, XP_017901968.1
1	53939841	53939841	nonsynonymous	C	T	1	XP_017909089.1
1	5444787	5444787	nonsynonymous	C	T	1	XP_005674768.2
1	5444789	5444789	nonsynonymous	C	G	1	XP_005674768.2
1	5445116	5445116	nonsynonymous	C	T	1	XP_005674768.2
1	5573195	5573195	nonsynonymous	A	G	1	XP_005674777.2
1	5576536	5576536	nonsynonymous	G	A	1	XP_005674777.2
1	5581623	5581623	nonsynonymous	T	C	1	XP_005674777.2
1	5581689	5581689	nonsynonymous	G	A	1	XP_005674777.2
1	55820969	55820969	nonsynonymous	A	G	1	XP_017919770.1
1	55821047	55821047	nonsynonymous	G	A	1	XP_017919770.1
1	56098628	56098628	nonsynonymous	G	T	1	XP_005674960.2
1	56114119	56114119	nonsynonymous	A	G	1	XP_005674960.2
1	56121257	56121257	nonsynonymous	T	G	1	XP_017919928.1
1	56126109	56126109	nonsynonymous	C	T	1	XP_005674960.2
1	56164372	56164372	nonsynonymous	A	G	1	XP_005674960.2
1	56201870	56201870	nonsynonymous	A	C	1	XP_005674961.2
1	56408047	56408047	nonsynonymous	G	C	6	XP_017920257.1, XP_013817952.1, XP_005674963.2, XP_005674962.2, XP_017920503.1, XP_005674964.1
1	56573918	56573918	nonsynonymous	A	G	1	XP_005674969.2
1	56683282	56683282	nonsynonymous	C	T	2	XP_005674971.2, XP_013832685.2
1	56917001	56917001	nonsynonymous	A	G	2	XP_017921200.1, XP_017921142.1
1	57308002	57308002	nonsynonymous	A	G	1	XP_017905567.1
1	57336936	57336936	nonsynonymous	C	T	1	XP_017905567.1
1	57337343	57337343	nonsynonymous	C	G	1	XP_017905567.1
1	57490487	57490487	nonsynonymous	G	A	4	XP_013818020.2, XP_017921726.1, XP_017921666.1, XP_005674982.2
1	57885273	57885273	nonsynonymous	C	G	1	XP_005674985.2
1	57890385	57890385	nonsynonymous	C	A	1	XP_005674985.2
1	57925406	57925406	nonsynonymous	C	T	8	XP_017922705.1, XP_005674988.2, XP_017893837.1, XP_013818041.2, XP_017922584.1, XP_017893715.1, XP_017922636.1, XP_005674986.2
1	57931132	57931132	nonsynonymous	C	G	8	XP_005674986.2, XP_017922636.1, XP_017893715.1, XP_017922584.1, XP_013818041.2, XP_017893837.1, XP_005674988.2, XP_017922705.1
1	57931137	57931137	nonsynonymous	T	C	8	XP_013818041.2, XP_017922584.1, XP_005674988.2, XP_017922705.1, XP_017893837.1, XP_017922636.1, XP_017893715.1, XP_005674986.2
1	57935445	57935445	nonsynonymous	A	G	8	XP_017893837.1, XP_005674988.2, XP_017922705.1, XP_017922584.1, XP_013818041.2, XP_005674986.2, XP_017893715.1, XP_017922636.1
1	57936125	57936125	nonsynonymous	A	G	5	XP_017922584.1, XP_013818041.2, XP_017893837.1, XP_005674986.2, XP_017922705.1
1	57951035	57951035	nonsynonymous	T	C	8	XP_017922584.1, XP_013818041.2, XP_017893837.1, XP_017922705.1, XP_005674988.2, XP_005674986.2, XP_017893715.1, XP_017922636.1
1	57992361	57992361	nonsynonymous	A	C	3	XP_017893981.1, XP_017893911.1, XP_017893957.1
1	57992370	57992370	nonsynonymous	T	C	3	XP_017893957.1, XP_017893911.1, XP_017893981.1
1	58117915	58117915	nonsynonymous	T	G	3	XP_017894112.1, XP_017894053.1, XP_017894021.1
1	58420104	58420104	nonsynonymous	G	A	1	XP_005674998.2
1	58698608	58698608	nonsynonymous	G	A	1	XP_005675002.2
1	64080450	64080450	nonsynonymous	A	T	1	XP_005675018.1
1	65013742	65013742	nonsynonymous	C	T	1	XP_005675045.2
1	65497177	65497177	nonsynonymous	T	G	5	XP_017899561.1, XP_017899517.1, XP_017899551.1, XP_017899588.1, XP_017899478.1
1	65591746	65591746	nonsynonymous	C	T	5	XP_017899478.1, XP_017899588.1, XP_017899561.1, XP_017899517.1, XP_017899551.1
1	65779205	65779205	nonsynonymous	G	A	1	XP_017899719.1
1	65789809	65789809	nonsynonymous	G	A	1	XP_005675058.2
1	65858316	65858316	nonsynonymous	T	C	1	XP_005675059.2
1	65893011	65893011	nonsynonymous	G	C	1	XP_005675059.2
1	65925065	65925065	nonsynonymous	T	C	1	XP_005675063.1
1	66065396	66065396	nonsynonymous	T	C	2	XP_005675071.2, XP_013818653.2
1	66103815	66103815	nonsynonymous	T	A	1	XP_005675070.2
1	66103821	66103821	nonsynonymous	G	A	1	XP_005675070.2
1	66123386	66123386	nonsynonymous	C	A	1	XP_005675070.2
1	66131416	66131416	nonsynonymous	G	A	1	XP_005675070.2
1	66145455	66145455	nonsynonymous	C	T	2	XP_017900525.1, XP_017900469.1
1	66635490	66635490	nonsynonymous	C	A	3	XP_013818716.2, XP_013818727.2, XP_005675085.2
1	66637857	66637857	nonsynonymous	G	C	3	XP_013818727.2, XP_005675085.2, XP_013818716.2
1	66640231	66640231	nonsynonymous	C	G	2	XP_013818727.2, XP_013818716.2
1	66705715	66705715	nonsynonymous	A	C	1	XP_005675087.2
1	66705943	66705943	nonsynonymous	T	C	1	XP_005675087.2
1	66706174	66706174	nonsynonymous	T	A	1	XP_005675087.2
1	66706265	66706265	nonsynonymous	G	A	1	XP_005675087.2
1	66721772	66721772	nonsynonymous	T	C	2	XP_005675088.2, XP_005675089.2
1	66727058	66727058	nonsynonymous	T	C	3	XP_005675088.2, XP_013818767.2, XP_005675089.2
1	66754625	66754625	nonsynonymous	C	T	3	XP_005675088.2, XP_005675089.2, XP_013818767.2
1	67192203	67192203	nonsynonymous	C	A	1	XP_017901200.1
1	68095526	68095526	nonsynonymous	C	T	1	XP_005675099.2
1	68911251	68911251	nonsynonymous	C	T	1	XP_005675101.2
1	69107073	69107073	nonsynonymous	G	T	1	XP_005675294.3
1	69112191	69112191	nonsynonymous	G	C	1	XP_005675294.3
1	69230643	69230643	nonsynonymous	A	G	1	XP_017905615.1
1	69232345	69232345	nonsynonymous	T	C	1	XP_017905615.1
1	69317465	69317465	nonsynonymous	A	G	1	XP_017901370.1
1	69728740	69728740	nonsynonymous	A	C	1	XP_005675105.1
1	70012825	70012825	nonsynonymous	G	C	10	XP_017901441.1, XP_017901472.1, XP_017901437.1, XP_017901444.1, XP_017901456.1, XP_017901469.1, XP_017901460.1, XP_017901463.1, XP_017901446.1, XP_017901433.1
1	70029580	70029580	nonsynonymous	A	G	10	XP_017901437.1, XP_017901472.1, XP_017901441.1, XP_017901456.1, XP_017901444.1, XP_017901463.1, XP_017901469.1, XP_017901460.1, XP_017901433.1, XP_017901446.1
1	70555666	70555666	nonsynonymous	A	G	1	XP_013818931.2
1	72037595	72037595	nonsynonymous	G	T	4	XP_017901975.1, XP_017901971.1, XP_017901981.1, XP_017901985.1
1	72598769	72598769	nonsynonymous	C	A	1	XP_017901992.1
1	72632831	72632831	nonsynonymous	A	C	1	XP_017901996.1
1	72632832	72632832	nonsynonymous	G	A	1	XP_017901996.1
1	72638632	72638632	nonsynonymous	G	A	1	XP_017901996.1
1	73843125	73843125	nonsynonymous	G	A	4	XP_005675167.2, XP_017902071.1, XP_017902069.1, XP_017902073.1
1	75726366	75726366	nonsynonymous	G	C	1	XP_017902096.1
1	75726782	75726782	nonsynonymous	G	C	1	XP_017902096.1
1	75726804	75726804	nonsynonymous	C	T	1	XP_017902096.1
1	76625666	76625666	nonsynonymous	C	A	1	XP_013819292.2
1	77070978	77070978	nonsynonymous	G	A	3	XP_017902099.1, XP_017902101.1, XP_005675181.3
1	774504	774504	nonsynonymous	T	C	2	XP_017902098.1, XP_017902134.1
1	774532	774532	nonsynonymous	T	C	2	XP_017902098.1, XP_017902134.1
1	79618242	79618242	nonsynonymous	G	A	1	XP_005675197.2
1	80333275	80333275	nonsynonymous	A	G	3	XP_013819366.2, XP_005675220.2, XP_013819369.2
1	81334447	81334447	nonsynonymous	A	C	1	XP_017902468.1
1	81338182	81338182	nonsynonymous	A	G	1	XP_017902468.1
1	82377953	82377953	nonsynonymous	G	A	1	XP_005675237.2
1	82432133	82432133	nonsynonymous	C	A	1	XP_005675315.2
1	82432328	82432328	nonsynonymous	A	T	1	XP_005675315.2
1	82547728	82547728	nonsynonymous	G	A	7	XP_017902608.1, XP_017902642.1, XP_017902650.1, XP_017902633.1, XP_013819515.2, XP_017902619.1, XP_013819520.2
1	82751577	82751577	nonsynonymous	A	G	1	XP_005675257.2
1	82940952	82940952	nonsynonymous	G	C	1	XP_005675261.1
1	83021711	83021711	nonsynonymous	C	A	5	XP_017902871.1, XP_017902877.1, XP_017902860.1, XP_013819628.1, XP_017902864.1
1	83028859	83028859	nonsynonymous	T	C	5	XP_017902871.1, XP_017902877.1, XP_017902860.1, XP_017902864.1, XP_013819628.1
1	83453022	83453022	nonsynonymous	T	G	1	XP_017902948.1
1	83453761	83453761	nonsynonymous	C	G	1	XP_017902948.1
1	83621238	83621238	nonsynonymous	A	G	1	XP_013818487.1
1	83719407	83719407	nonsynonymous	T	A	2	XP_017902974.1, XP_017902973.1
1	8395777	8395777	nonsynonymous	G	C	1	XP_017905797.1
1	8395802	8395802	nonsynonymous	A	C	1	XP_017905797.1
1	87522410	87522410	nonsynonymous	A	G	1	XP_013819969.2
1	87812818	87812818	nonsynonymous	C	T	1	XP_005675350.2
1	91786054	91786054	nonsynonymous	A	C	2	XP_013819979.2, XP_005675353.2
1	92059116	92059116	nonsynonymous	T	C	1	XP_005675353.2
1	9238251	9238251	nonsynonymous	T	C	1	XP_005674794.3
1	93576402	93576402	nonsynonymous	G	A	1	XP_017905719.1
1	96495994	96495994	nonsynonymous	G	T	1	XP_017903335.1
1	96596129	96596129	nonsynonymous	C	G	2	XP_017903355.1, XP_017903349.1
1	96782579	96782579	nonsynonymous	A	T	8	XP_005675393.2, XP_005675394.2, XP_005675392.2, XP_013820123.2, XP_013820136.2, XP_013820126.2, XP_017903384.1, XP_013820134.2
1	96915486	96915486	nonsynonymous	C	T	1	XP_005675395.1
1	96967205	96967205	nonsynonymous	T	C	1	XP_005675396.2
1	98050241	98050241	nonsynonymous	G	C	1	XP_017903554.1
1	98053660	98053660	nonsynonymous	C	T	1	XP_017903554.1
1	99437257	99437257	nonsynonymous	A	C	1	XP_005675427.3
1	99635474	99635474	nonsynonymous	T	C	2	XP_017909270.1, XP_017909268.1
1	99676854	99676854	nonsynonymous	A	G	2	XP_017909270.1, XP_017909268.1
2	100121285	100121285	nonsynonymous	A	G	1	XP_013824855.2
2	100121351	100121351	nonsynonymous	A	G	1	XP_013824855.2
2	101011947	101011947	nonsynonymous	C	T	6	XP_013824824.2, XP_013824831.2, XP_013824823.2, XP_005676113.2, XP_013824821.2, XP_013824825.2
2	1029153	1029153	nonsynonymous	A	G	1	XP_017921699.1
2	103458832	103458832	nonsynonymous	C	T	1	XP_013824723.1
2	104672248	104672248	nonsynonymous	T	G	7	XP_017919456.1, XP_017919426.1, XP_017919445.1, XP_017919462.1, XP_017919472.1, XP_017919470.1, XP_017919435.1
2	104672249	104672249	nonsynonymous	T	C	7	XP_017919462.1, XP_017919472.1, XP_017919445.1, XP_017919470.1, XP_017919435.1, XP_017919426.1, XP_017919456.1
2	104672453	104672453	nonsynonymous	C	T	7	XP_017919456.1, XP_017919426.1, XP_017919435.1, XP_017919472.1, XP_017919462.1, XP_017919445.1, XP_017919470.1
2	104677398	104677398	nonsynonymous	C	T	7	XP_017919426.1, XP_017919456.1, XP_017919472.1, XP_017919462.1, XP_017919445.1, XP_017919470.1, XP_017919435.1
2	104911311	104911311	nonsynonymous	T	C	1	XP_005676091.2
2	10566139	10566139	nonsynonymous	T	C	1	XP_017912346.1
2	105669815	105669815	nonsynonymous	A	G	3	XP_013824691.2, XP_005676088.2, XP_013824696.2
2	10568612	10568612	nonsynonymous	G	C	1	XP_017912346.1
2	105981651	105981651	nonsynonymous	T	C	1	XP_013824682.2
2	106198516	106198516	nonsynonymous	A	G	1	XP_017919536.1
2	106384050	106384050	nonsynonymous	C	T	1	XP_013824660.2
2	106384447	106384447	nonsynonymous	C	A	1	XP_013824660.2
2	106384571	106384571	nonsynonymous	G	A	1	XP_013824660.2
2	106384953	106384953	nonsynonymous	C	T	1	XP_013824660.2
2	106384961	106384961	nonsynonymous	G	A	1	XP_013824660.2
2	106385010	106385010	nonsynonymous	C	A	1	XP_013824660.2
2	106385018	106385018	nonsynonymous	G	A	1	XP_013824660.2
2	106412647	106412647	nonsynonymous	A	G	1	XP_013824660.2
2	106414186	106414186	nonsynonymous	A	T	1	XP_013824660.2
2	106414911	106414911	nonsynonymous	C	T	1	XP_013824660.2
2	106414950	106414950	nonsynonymous	A	G	1	XP_013824660.2
2	106423843	106423843	nonsynonymous	T	C	1	XP_013824660.2
2	107280866	107280866	nonsynonymous	A	G	1	XP_005676079.2
2	107284167	107284167	nonsynonymous	A	T	1	XP_005676079.2
2	107284819	107284819	nonsynonymous	C	A	1	XP_005676079.2
2	107287984	107287984	nonsynonymous	G	C	1	XP_005676079.2
2	107288012	107288012	nonsynonymous	T	C	1	XP_005676079.2
2	107289473	107289473	nonsynonymous	C	G	1	XP_005676079.2
2	107290082	107290082	nonsynonymous	A	G	1	XP_005676079.2
2	107290156	107290156	nonsynonymous	C	G	1	XP_005676079.2
2	107291319	107291319	nonsynonymous	C	G	1	XP_005676079.2
2	107295016	107295016	nonsynonymous	G	A	1	XP_005676079.2
2	10821786	10821786	nonsynonymous	C	G	1	XP_005676836.1
2	108221398	108221398	nonsynonymous	A	T	1	XP_017919550.1
2	108961231	108961231	nonsynonymous	C	A	3	XP_005676070.1, XP_005676071.1, XP_005676072.1
2	109152298	109152298	nonsynonymous	A	G	7	XP_013824581.2, XP_013824578.2, XP_005676064.2, XP_005676065.2, XP_013824589.2, XP_013824595.2, XP_013824584.2
2	109152303	109152303	nonsynonymous	G	C	7	XP_013824578.2, XP_005676064.2, XP_013824581.2, XP_005676065.2, XP_013824595.2, XP_013824584.2, XP_013824589.2
2	109298982	109298982	nonsynonymous	T	C	2	XP_017919654.1, XP_017919645.1
2	109371522	109371522	nonsynonymous	T	C	2	XP_017919645.1, XP_017919654.1
2	109378841	109378841	nonsynonymous	T	C	2	XP_017919645.1, XP_017919654.1
2	109827908	109827908	nonsynonymous	A	G	6	XP_013824404.2, XP_013824409.2, XP_013824398.2, XP_013824410.2, XP_013824402.2, XP_013824419.2
2	11021043	11021043	nonsynonymous	G	A	4	XP_005676828.1, XP_017912388.1, XP_017912391.1, XP_005676832.1
2	111376072	111376072	nonsynonymous	G	T	1	XP_017920053.1
2	112860572	112860572	nonsynonymous	C	G	3	XP_017920246.1, XP_005676006.2, XP_017920229.1
2	112894384	112894384	nonsynonymous	C	G	3	XP_017920246.1, XP_005676006.2, XP_017920229.1
2	11524808	11524808	nonsynonymous	T	C	7	XP_017912591.1, XP_017912576.1, XP_017912580.1, XP_017912616.1, XP_017912625.1, XP_017912569.1, XP_017912585.1
2	115311902	115311902	nonsynonymous	G	A	1	XP_005675991.1
2	115740452	115740452	nonsynonymous	A	G	3	XP_017920535.1, XP_017920529.1, XP_005675985.2
2	11614995	11614995	nonsynonymous	C	T	6	XP_017912696.1, XP_005676810.2, XP_013829235.2, XP_005676808.2, XP_005676806.2, XP_017912722.1
2	116669548	116669548	stopgain	A		1	XP_013824129.1
2	11685722	11685722	nonsynonymous	A	C	1	XP_017912731.1
2	117605716	117605716	nonsynonymous	A	C	1	XP_013824077.1
2	117605895	117605895	nonsynonymous	C	G	1	XP_013824077.1
2	117605903	117605903	nonsynonymous	C	T	1	XP_013824077.1
2	117605946	117605946	nonsynonymous	G	A	1	XP_013824077.1
2	117605970	117605970	nonsynonymous	C	G	1	XP_013824077.1
2	117606104	117606104	nonsynonymous	T	G	1	XP_013824077.1
2	117980152	117980152	nonsynonymous	C	T	1	XP_017920706.1
2	118010440	118010440	nonsynonymous	T	C	1	XP_017920706.1
2	118018980	118018980	nonsynonymous	T	C	1	XP_017920706.1
2	118025521	118025521	nonsynonymous	C	T	1	XP_017920706.1
2	118032265	118032265	nonsynonymous	T	C	1	XP_017920706.1
2	118033264	118033264	nonsynonymous	C	T	1	XP_017920706.1
2	118035924	118035924	nonsynonymous	C	T	1	XP_017920706.1
2	118038843	118038843	nonsynonymous	A	G	1	XP_017920706.1
2	118066107	118066107	nonsynonymous	A	G	1	XP_017920706.1
2	118097534	118097534	nonsynonymous	A	G	1	XP_017920706.1
2	118097575	118097575	nonsynonymous	C	T	1	XP_017920706.1
2	118097746	118097746	nonsynonymous	C	T	1	XP_017920706.1
2	118097747	118097747	nonsynonymous	A	G	1	XP_017920706.1
2	118097984	118097984	nonsynonymous	T	C	1	XP_017920706.1
2	118098361	118098361	nonsynonymous	A	T	1	XP_017920706.1
2	118098740	118098740	nonsynonymous	G	T	1	XP_017920706.1
2	118098741	118098741	nonsynonymous	C	G	1	XP_017920706.1
2	118098746	118098746	nonsynonymous	G	A	1	XP_017920706.1
2	118099136	118099136	nonsynonymous	A	G	1	XP_017920706.1
2	118099705	118099705	nonsynonymous	G	A	1	XP_017920706.1
2	118100805	118100805	nonsynonymous	A	G	1	XP_017920706.1
2	118109397	118109397	nonsynonymous	C	T	1	XP_017920706.1
2	118164577	118164577	nonsynonymous	C	T	1	XP_017920706.1
2	118177927	118177927	nonsynonymous	G	T	1	XP_017920706.1
2	118178216	118178216	nonsynonymous	T	C	1	XP_017920706.1
2	118178921	118178921	nonsynonymous	C	T	1	XP_017920706.1
2	118178974	118178974	nonsynonymous	C	G	1	XP_017920706.1
2	118185666	118185666	nonsynonymous	A	G	1	XP_017920713.1
2	118187622	118187622	nonsynonymous	A	G	1	XP_017920713.1
2	118187995	118187995	nonsynonymous	A	G	1	XP_017920713.1
2	118189161	118189161	nonsynonymous	C	T	1	XP_017920713.1
2	118223817	118223817	nonsynonymous	C	T	2	XP_017920706.1, XP_017920713.1
2	118297170	118297170	nonsynonymous	T	A	1	XP_005675964.2
2	118297635	118297635	nonsynonymous	C	T	1	XP_005675964.2
2	118339915	118339915	nonsynonymous	C	T	1	XP_005675964.2
2	118340703	118340703	nonsynonymous	C	T	1	XP_005675964.2
2	118347072	118347072	nonsynonymous	T	C	1	XP_005675964.2
2	118442552	118442552	nonsynonymous	T	C	1	XP_005675964.2
2	120978305	120978305	nonsynonymous	C	T	1	XP_013823713.2
2	120978983	120978983	nonsynonymous	C	G	1	XP_013823713.2
2	121228148	121228148	nonsynonymous	A	G	1	XP_013823973.2
2	121273680	121273680	nonsynonymous	G	A	1	XP_017920840.1
2	121662478	121662478	nonsynonymous	A	G	3	XP_017920867.1, XP_017920850.1, XP_017920858.1
2	121662937	121662937	nonsynonymous	A	G	3	XP_017920867.1, XP_017920850.1, XP_017920858.1
2	122653691	122653691	nonsynonymous	A	C	4	XP_017920948.1, XP_013823909.1, XP_005675946.1, XP_005675943.1
2	122653765	122653765	nonsynonymous	A	G	4	XP_005675946.1, XP_013823909.1, XP_005675943.1, XP_017920948.1
2	124851222	124851222	nonsynonymous	A	G	1	XP_005675939.2
2	124851261	124851261	nonsynonymous	G	C	1	XP_005675939.2
2	124851301	124851301	nonsynonymous	C	T	1	XP_005675939.2
2	124852545	124852545	nonsynonymous	C	T	1	XP_005675939.2
2	125791386	125791386	nonsynonymous	G	A	1	XP_017922371.1
2	125859788	125859788	nonsynonymous	G	A	1	XP_017922371.1
2	125860718	125860718	nonsynonymous	A	G	1	XP_017922371.1
2	125861845	125861845	nonsynonymous	T	C	1	XP_017922371.1
2	125862075	125862075	nonsynonymous	A	T	1	XP_017922371.1
2	125862107	125862107	nonsynonymous	A	T	1	XP_017922371.1
2	125862697	125862697	nonsynonymous	C	G	1	XP_017922371.1
2	125862978	125862978	nonsynonymous	A	C	1	XP_017922371.1
2	125862996	125862996	nonsynonymous	G	A	1	XP_017922371.1
2	125863011	125863011	nonsynonymous	A	G	1	XP_017922371.1
2	125863046	125863046	nonsynonymous	A	G	1	XP_017922371.1
2	125865416	125865416	nonsynonymous	G	A	1	XP_017922371.1
2	125865588	125865588	nonsynonymous	T	C	1	XP_017922371.1
2	125865903	125865903	nonsynonymous	C	T	1	XP_017922371.1
2	125866766	125866766	nonsynonymous	G	A	1	XP_017922371.1
2	125866853	125866853	nonsynonymous	G	A	1	XP_017922371.1
2	125867012	125867012	nonsynonymous	T	C	1	XP_017922371.1
2	125867382	125867382	nonsynonymous	T	C	1	XP_017922371.1
2	125868059	125868059	nonsynonymous	G	T	1	XP_017922371.1
2	125900339	125900339	nonsynonymous	T	C	1	XP_017922371.1
2	126933301	126933301	nonsynonymous	G	T	1	XP_005675933.1
2	126933429	126933429	nonsynonymous	C	A	1	XP_005675933.1
2	126933430	126933430	nonsynonymous	A	G	1	XP_005675933.1
2	126933490	126933490	nonsynonymous	T	C	1	XP_005675933.1
2	126934761	126934761	nonsynonymous	G	C	1	XP_005675933.1
2	127551057	127551057	nonsynonymous	T	C	1	XP_005675929.2
2	129169690	129169690	nonsynonymous	T	C	1	XP_005675925.2
2	129210573	129210573	nonsynonymous	T	G	1	XP_005675925.2
2	129556245	129556245	nonsynonymous	G	A	1	XP_017920995.1
2	129556269	129556269	nonsynonymous	A	G	1	XP_017920995.1
2	129849837	129849837	nonsynonymous	T	G	2	XP_005675921.1, XP_005675920.1
2	129904506	129904506	nonsynonymous	T	A	1	XP_017921035.1
2	130584082	130584082	nonsynonymous	A	G	1	XP_017921106.1
2	130722757	130722757	nonsynonymous	A	C	1	XP_017921134.1
2	13110640	13110640	nonsynonymous	G	C	1	XP_017922663.1
2	131223125	131223125	nonsynonymous	A	G	3	XP_017921268.1, XP_017921263.1, XP_017921271.1
2	131223229	131223229	nonsynonymous	G	A	3	XP_017921271.1, XP_017921263.1, XP_017921268.1
2	131229163	131229163	nonsynonymous	G	T	3	XP_017921268.1, XP_017921263.1, XP_017921271.1
2	131233231	131233231	nonsynonymous	G	A	3	XP_017921268.1, XP_017921271.1, XP_017921263.1
2	131397592	131397592	nonsynonymous	G	A	1	XP_017922422.1
2	131425122	131425122	nonsynonymous	C	G	8	XP_017921304.1, XP_017921303.1, XP_017921302.1, XP_017921301.1, XP_017921293.1, XP_017921297.1, XP_017921309.1, XP_017921307.1
2	131622440	131622440	nonsynonymous	C	A	1	XP_017921328.1
2	131637426	131637426	nonsynonymous	C	T	1	XP_017921328.1
2	131637427	131637427	nonsynonymous	C	A	1	XP_017921328.1
2	131649730	131649730	nonsynonymous	A	G	1	XP_017921335.1
2	132193837	132193837	nonsynonymous	G	A	1	XP_017921413.1
2	134768161	134768161	nonsynonymous	C	G	2	XP_017921438.1, XP_017921444.1
2	134769121	134769121	nonsynonymous	A	G	2	XP_017921444.1, XP_017921438.1
2	134769266	134769266	nonsynonymous	C	A	2	XP_017921438.1, XP_017921444.1
2	134769664	134769664	nonsynonymous	T	C	2	XP_017921444.1, XP_017921438.1
2	134769785	134769785	nonsynonymous	C	T	2	XP_017921438.1, XP_017921444.1
2	134769826	134769826	nonsynonymous	G	T	2	XP_017921438.1, XP_017921444.1
2	134769962	134769962	nonsynonymous	T	A	2	XP_017921444.1, XP_017921438.1
2	134770029	134770029	nonsynonymous	C	A	2	XP_017921444.1, XP_017921438.1
2	134770103	134770103	nonsynonymous	C	T	2	XP_017921438.1, XP_017921444.1
2	134770403	134770403	nonsynonymous	G	C	2	XP_017921438.1, XP_017921444.1
2	134770405	134770405	nonsynonymous	T	C	2	XP_017921438.1, XP_017921444.1
2	134770526	134770526	nonsynonymous	C	T	2	XP_017921444.1, XP_017921438.1
2	134770645	134770645	nonsynonymous	A	C	2	XP_017921444.1, XP_017921438.1
2	134770975	134770975	nonsynonymous	G	A	2	XP_017921438.1, XP_017921444.1
2	134770994	134770994	nonsynonymous	T	C	2	XP_017921444.1, XP_017921438.1
2	134771024	134771024	nonsynonymous	A	C	2	XP_017921444.1, XP_017921438.1
2	134771080	134771080	nonsynonymous	G	C	2	XP_017921444.1, XP_017921438.1
2	134771228	134771228	nonsynonymous	G	T	2	XP_017921444.1, XP_017921438.1
2	134771342	134771342	nonsynonymous	C	T	2	XP_017921444.1, XP_017921438.1
2	135045752	135045752	nonsynonymous	C	T	1	XP_013822977.2
2	135045971	135045971	nonsynonymous	C	G	1	XP_013822977.2
2	135046113	135046113	nonsynonymous	C	G	1	XP_013822977.2
2	135227818	135227818	nonsynonymous	C	T	2	XP_005675872.1, XP_005675874.1
2	135970878	135970878	nonsynonymous	C	T	1	XP_005675861.2
2	136356151	136356151	nonsynonymous	A	C	1	XP_005675860.2
2	13707349	13707349	nonsynonymous	G	A	1	XP_017912884.1
2	13765350	13765350	nonsynonymous	T	C	1	XP_017921811.1
2	13770918	13770918	nonsynonymous	A	G	1	XP_017921811.1
2	13864310	13864310	nonsynonymous	T	C	1	XP_005676781.2
2	14063130	14063130	nonsynonymous	A	T	1	XP_017921835.1
2	14063737	14063737	nonsynonymous	G	C	1	XP_017921835.1
2	14562091	14562091	nonsynonymous	G	C	1	XP_017913325.1
2	14908864	14908864	nonsynonymous	A	G	1	XP_017913526.1
2	14908865	14908865	nonsynonymous	A	G	1	XP_017913526.1
2	15054519	15054519	nonsynonymous	C	T	3	XP_005676740.1, XP_005676741.1, XP_017913576.1
2	15341781	15341781	nonsynonymous	C	T	1	XP_017913612.1
2	15631739	15631739	nonsynonymous	T	A	1	XP_017893689.1
2	15672770	15672770	nonsynonymous	G	C	1	XP_017893704.1
2	15675481	15675481	nonsynonymous	T	C	1	XP_017893704.1
2	15682990	15682990	nonsynonymous	C	G	1	XP_017893716.1
2	15684166	15684166	nonsynonymous	T	C	1	XP_017893716.1
2	15684799	15684799	nonsynonymous	C	T	1	XP_017893716.1
2	15684952	15684952	nonsynonymous	T	C	1	XP_017893716.1
2	15696876	15696876	nonsynonymous	C	T	1	XP_017893725.1
2	15718306	15718306	nonsynonymous	C	G	1	XP_017893735.1
2	16429277	16429277	nonsynonymous	T	C	1	XP_005677015.2
2	16700235	16700235	nonsynonymous	T	C	5	XP_017913750.1, XP_017913732.1, XP_005676725.2, XP_017913745.1, XP_017913758.1
2	17012557	17012557	nonsynonymous	A	G	1	XP_017913805.1
2	17269660	17269660	nonsynonymous	T	C	1	XP_013828700.2
2	17314472	17314472	nonsynonymous	C	T	2	XP_013828700.2, XP_013828713.2
2	17381430	17381430	nonsynonymous	G	A	2	XP_017913933.1, XP_005676721.2
2	17384313	17384313	nonsynonymous	A	G	2	XP_005676721.2, XP_017913933.1
2	17437544	17437544	nonsynonymous	T	C	8	XP_005676717.2, XP_013828670.2, XP_013828671.2, XP_005676716.2, XP_017913979.1, XP_013828667.2, XP_013828672.2, XP_013828673.2
2	17449714	17449714	nonsynonymous	C	A	8	XP_013828667.2, XP_017913979.1, XP_013828673.2, XP_013828672.2, XP_005676717.2, XP_005676716.2, XP_013828670.2, XP_013828671.2
2	17476165	17476165	nonsynonymous	A	G	8	XP_005676717.2, XP_005676716.2, XP_013828671.2, XP_013828670.2, XP_013828667.2, XP_017913979.1, XP_013828673.2, XP_013828672.2
2	17547551	17547551	nonsynonymous	G	A	2	XP_013828693.1, XP_013828674.1
2	179631	179631	nonsynonymous	C	T	2	XP_017910087.1, XP_017910082.1
2	18147556	18147556	nonsynonymous	T	C	1	XP_017914146.1
2	18147568	18147568	nonsynonymous	A	G	1	XP_017914146.1
2	1869121	1869121	nonsynonymous	G	A	2	XP_017910223.1, XP_017910222.1
2	188574	188574	nonsynonymous	C	T	2	XP_017910087.1, XP_017910082.1
2	188576	188576	nonsynonymous	C	T	2	XP_017910087.1, XP_017910082.1
2	19582049	19582049	nonsynonymous	A	G	3	XP_013828558.2, XP_017914167.1, XP_013828565.2
2	19593577	19593577	nonsynonymous	A	G	3	XP_013828558.2, XP_017914167.1, XP_013828565.2
2	19593626	19593626	nonsynonymous	G	T	3	XP_013828565.2, XP_013828558.2, XP_017914167.1
2	20045750	20045750	nonsynonymous	T	C	7	XP_017914243.1, XP_017914252.1, XP_017914272.1, XP_017914233.1, XP_017914262.1, XP_017914224.1, XP_017914216.1
2	20263787	20263787	nonsynonymous	C	T	1	XP_017914344.1
2	20473399	20473399	nonsynonymous	A	G	3	XP_017914338.1, XP_017914341.1, XP_017914339.1
2	20734937	20734937	nonsynonymous	A	C	1	XP_017914353.1
2	22823993	22823993	nonsynonymous	G	A	13	XP_017914364.1, XP_017914372.1, XP_005676678.2, XP_017914373.1, XP_017914366.1, XP_013828459.2, XP_017914369.1, XP_017914381.1, XP_017914375.1, XP_005676676.2, XP_017914362.1, XP_017914377.1, XP_017914370.1
2	2282581	2282581	nonsynonymous	G	C	1	XP_017910249.1
2	2282636	2282636	nonsynonymous	A	G	1	XP_017910249.1
2	23669014	23669014	nonsynonymous	G	A	2	XP_017914388.1, XP_017914389.1
2	23689840	23689840	nonsynonymous	C	T	1	XP_017914393.1
2	2532956	2532956	nonsynonymous	T	C	1	XP_017910253.1
2	2653773	2653773	nonsynonymous	G	C	2	XP_017910288.1, XP_017910281.1
2	28286692	28286692	nonsynonymous	T	C	2	XP_017914423.1, XP_017914420.1
2	28335234	28335234	nonsynonymous	T	C	6	XP_017914436.1, XP_017914434.1, XP_017914428.1, XP_017914429.1, XP_017914427.1, XP_017914425.1
2	28398023	28398023	nonsynonymous	T	C	7	XP_017914457.1, XP_017914456.1, XP_017914459.1, XP_017914455.1, XP_017914454.1, XP_017914461.1, XP_017914451.1
2	28453460	28453460	nonsynonymous	T	C	6	XP_017914455.1, XP_017914464.1, XP_017914454.1, XP_017914451.1, XP_017914463.1, XP_017914462.1
2	28539624	28539624	nonsynonymous	T	C	1	XP_005676644.1
2	28540685	28540685	nonsynonymous	G	A	1	XP_005676644.1
2	28540712	28540712	nonsynonymous	A	G	1	XP_005676644.1
2	28541054	28541054	nonsynonymous	A	G	1	XP_005676644.1
2	28615191	28615191	nonsynonymous	C	T	5	XP_017914599.1, XP_017914583.1, XP_017914576.1, XP_017914593.1, XP_017914609.1
2	28701415	28701415	nonsynonymous	G	C	2	XP_017914773.1, XP_005676612.2
2	28785093	28785093	nonsynonymous	G	A	2	XP_017914773.1, XP_005676612.2
2	29438890	29438890	nonsynonymous	T	C	3	XP_017915031.1, XP_017915024.1, XP_005676591.2
2	3109032	3109032	nonsynonymous	T	C	1	XP_017922521.1
2	3109038	3109038	nonsynonymous	G	C	1	XP_017922521.1
2	31323482	31323482	nonsynonymous	T	C	1	XP_005676576.2
2	31370178	31370178	nonsynonymous	T	C	3	XP_017915212.1, XP_005676576.2, XP_017915213.1
2	31665290	31665290	nonsynonymous	A	T	1	XP_005676574.2
2	31681963	31681963	nonsynonymous	A	C	2	XP_005676573.2, XP_005676572.2
2	32458699	32458699	nonsynonymous	G	A	6	XP_017915321.1, XP_017915299.1, XP_017915290.1, XP_017915282.1, XP_005676565.2, XP_017915274.1
2	3256998	3256998	nonsynonymous	C	T	3	XP_017922531.1, XP_005676972.2, XP_005676973.2
2	3257108	3257108	nonsynonymous	C	T	3	XP_017922531.1, XP_005676973.2, XP_005676972.2
2	3259581	3259581	nonsynonymous	G	T	3	XP_017922531.1, XP_005676973.2, XP_005676972.2
2	3259601	3259601	nonsynonymous	T	G	3	XP_005676972.2, XP_005676973.2, XP_017922531.1
2	3259609	3259609	nonsynonymous	C	T	3	XP_005676973.2, XP_005676972.2, XP_017922531.1
2	32725411	32725411	nonsynonymous	A	G	2	XP_017915363.1, XP_017915356.1
2	32730077	32730077	nonsynonymous	A	G	2	XP_017915363.1, XP_017915356.1
2	32756746	32756746	nonsynonymous	T	G	2	XP_017915356.1, XP_017915363.1
2	3287382	3287382	nonsynonymous	C	T	1	XP_005676971.2
2	3287400	3287400	nonsynonymous	T	C	1	XP_005676971.2
2	33028891	33028891	nonsynonymous	C	A	2	XP_013828006.2, XP_017915371.1
2	3308691	3308691	nonsynonymous	C	A	1	XP_005676970.2
2	3308694	3308694	nonsynonymous	G	A	1	XP_005676970.2
2	3308699	3308699	nonsynonymous	T	G	1	XP_005676970.2
2	3308700	3308700	nonsynonymous	T	C	1	XP_005676970.2
2	3308705	3308705	stopgain	C		1	XP_005676970.2
2	3308707	3308707	nonsynonymous	A	T	1	XP_005676970.2
2	3308718	3308718	nonsynonymous	T	C	1	XP_005676970.2
2	3308736	3308736	nonsynonymous	T	G	1	XP_005676970.2
2	3308739	3308739	nonsynonymous	C	T	1	XP_005676970.2
2	3308750	3308750	nonsynonymous	T	G	1	XP_005676970.2
2	3308751	3308751	nonsynonymous	C	A	1	XP_005676970.2
2	3308781	3308781	nonsynonymous	A	T	1	XP_005676970.2
2	3308784	3308784	nonsynonymous	C	T	1	XP_005676970.2
2	3310356	3310356	nonsynonymous	A	G	1	XP_005676970.2
2	3310364	3310364	nonsynonymous	G	T	1	XP_005676970.2
2	3310377	3310377	nonsynonymous	T	C	1	XP_005676970.2
2	3310382	3310382	nonsynonymous	T	C	1	XP_005676970.2
2	3310421	3310421	nonsynonymous	T	C	1	XP_005676970.2
2	3310424	3310424	nonsynonymous	G	A	1	XP_005676970.2
2	3310428	3310428	nonsynonymous	C	G	1	XP_005676970.2
2	3310483	3310483	nonsynonymous	A	T	1	XP_005676970.2
2	3392364	3392364	nonsynonymous	G	C	1	XP_017910437.1
2	3392368	3392368	nonsynonymous	A	G	1	XP_017910437.1
2	3491924	3491924	nonsynonymous	G	A	2	XP_005676962.2, XP_005676963.1
2	3496920	3496920	nonsynonymous	C	A	1	XP_005676962.2
2	36309349	36309349	nonsynonymous	G	A	4	XP_005676550.2, XP_005676549.2, XP_005676551.2, XP_005676552.2
2	3658800	3658800	nonsynonymous	A	G	1	XP_017921719.1
2	3678311	3678311	nonsynonymous	G	A	1	XP_017921719.1
2	3682828	3682828	nonsynonymous	G	C	1	XP_017921719.1
2	38030606	38030606	nonsynonymous	T	C	6	XP_017915464.1, XP_017915450.1, XP_017915453.1, XP_017915459.1, XP_017915463.1, XP_013826997.1
2	39201265	39201265	nonsynonymous	T	C	1	XP_005676506.3
2	39230965	39230965	nonsynonymous	G	C	1	XP_005676506.3
2	39494064	39494064	nonsynonymous	G	A	1	XP_017893958.1
2	39999287	39999287	nonsynonymous	G	A	2	XP_017915824.1, XP_005676492.1
2	40688084	40688084	nonsynonymous	T	C	1	XP_005676482.1
2	40851168	40851168	nonsynonymous	T	C	1	XP_005676481.2
2	40855715	40855715	nonsynonymous	G	A	1	XP_005676481.2
2	41093470	41093470	nonsynonymous	T	C	5	XP_017915922.1, XP_017915898.1, XP_017915904.1, XP_013826756.1, XP_017915912.1
2	41311028	41311028	nonsynonymous	T	C	1	XP_017922035.1
2	41455091	41455091	nonsynonymous	A	G	1	XP_005676471.1
2	42423542	42423542	nonsynonymous	C	T	2	XP_017916052.1, XP_017916059.1
2	42671330	42671330	nonsynonymous	T	C	2	XP_017916059.1, XP_017916052.1
2	43841094	43841094	nonsynonymous	C	G	1	XP_005676461.2
2	44492784	44492784	nonsynonymous	T	C	6	XP_005676446.1, XP_013826617.1, XP_017916178.1, XP_017916167.1, XP_017916155.1, XP_017916174.1
2	44671785	44671785	nonsynonymous	T	C	2	XP_017916196.1, XP_013826641.1
2	45275730	45275730	nonsynonymous	A	G	1	XP_017916305.1
2	45647327	45647327	nonsynonymous	A	G	3	XP_017916327.1, XP_017916341.1, XP_005676433.2
2	45788373	45788373	nonsynonymous	C	G	1	XP_017893993.1
2	45898420	45898420	nonsynonymous	A	T	1	XP_017893993.1
2	46013063	46013063	nonsynonymous	G	A	2	XP_005676426.2, XP_017916372.1
2	46173302	46173302	nonsynonymous	C	T	1	XP_017922054.1
2	46242332	46242332	nonsynonymous	A	G	4	NP_001272571.1, XP_017909687.1, XP_017909679.1, XP_017909676.1
2	46363126	46363126	nonsynonymous	C	G	4	XP_017916462.1, XP_013826516.2, XP_005676416.2, XP_005676415.2
2	46558355	46558355	nonsynonymous	T	C	4	XP_005676398.2, XP_005676397.2, XP_005676400.2, XP_005676399.2
2	46582493	46582493	nonsynonymous	C	T	4	XP_005676398.2, XP_005676397.2, XP_005676400.2, XP_005676399.2
2	46593838	46593838	nonsynonymous	G	A	4	XP_005676398.2, XP_005676397.2, XP_005676400.2, XP_005676399.2
2	46593839	46593839	nonsynonymous	C	A	4	XP_005676399.2, XP_005676400.2, XP_005676397.2, XP_005676398.2
2	46596110	46596110	nonsynonymous	T	C	4	XP_005676399.2, XP_005676400.2, XP_005676397.2, XP_005676398.2
2	46634159	46634159	nonsynonymous	T	C	1	XP_017916615.1
2	46662743	46662743	nonsynonymous	G	A	1	XP_017916615.1
2	46684092	46684092	nonsynonymous	C	T	1	XP_017916615.1
2	46769728	46769728	nonsynonymous	A	G	1	XP_005676396.1
2	46814352	46814352	nonsynonymous	T	C	1	XP_005676396.1
2	46818790	46818790	nonsynonymous	T	C	1	XP_005676396.1
2	46828178	46828178	nonsynonymous	A	C	1	XP_005676396.1
2	468394	468394	nonsynonymous	G	A	1	XP_017921679.1
2	46850440	46850440	nonsynonymous	A	T	2	XP_017916640.1, XP_017916635.1
2	46905328	46905328	nonsynonymous	C	T	2	XP_005676394.2, XP_017916648.1
2	46975798	46975798	nonsynonymous	C	T	8	XP_017916663.1, XP_017916689.1, XP_017916668.1, XP_017916682.1, XP_017916685.1, XP_017916683.1, XP_017916692.1, XP_017916674.1
2	47569570	47569570	nonsynonymous	T	C	1	XP_017916709.1
2	4794244	4794244	nonsynonymous	C	T	6	XP_017910750.1, XP_017910779.1, XP_017910748.1, XP_017910787.1, XP_017910734.1, XP_017910744.1
2	4889461	4889461	nonsynonymous	A	G	4	XP_017910819.1, XP_017910806.1, XP_017910813.1, XP_017910817.1
2	5004665	5004665	nonsynonymous	T	C	1	XP_017921727.1
2	5007221	5007221	nonsynonymous	G	C	1	XP_017921727.1
2	5007480	5007480	nonsynonymous	C	T	1	XP_017921727.1
2	5051512	5051512	nonsynonymous	T	G	1	XP_017921727.1
2	50518473	50518473	nonsynonymous	C	T	2	XP_005676353.1, XP_013826081.1
2	55525937	55525937	nonsynonymous	A	G	1	XP_005676341.2
2	55539386	55539386	nonsynonymous	G	C	1	XP_005676341.2
2	56031788	56031788	nonsynonymous	G	T	4	XP_017917001.1, XP_017917009.1, XP_005676336.2, XP_017917018.1
2	5632099	5632099	nonsynonymous	A	G	4	XP_013829984.2, XP_013829997.2, XP_013829979.2, XP_013829992.2
2	5632180	5632180	nonsynonymous	A	G	4	XP_013829984.2, XP_013829992.2, XP_013829979.2, XP_013829997.2
2	56463375	56463375	nonsynonymous	A	C	2	XP_017917036.1, XP_017917042.1
2	5663350	5663350	nonsynonymous	G	A	4	XP_013829979.2, XP_013829992.2, XP_013829997.2, XP_013829984.2
2	57063998	57063998	nonsynonymous	T	C	2	XP_005676331.1, XP_005676332.1
2	57079796	57079796	nonsynonymous	A	G	1	XP_005676331.1
2	5730118	5730118	nonsynonymous	A	C	1	XP_017910908.1
2	5794916	5794916	nonsynonymous	T	C	1	XP_005676940.2
2	59242604	59242604	nonsynonymous	C	T	1	XP_017917095.1
2	59423072	59423072	nonsynonymous	C	G	1	XP_017917095.1
2	597647	597647	nonsynonymous	A	G	2	XP_017910172.1, XP_017910171.1
2	59945031	59945031	nonsynonymous	A	G	1	XP_017917095.1
2	6004892	6004892	nonsynonymous	A	G	3	XP_017910968.1, XP_017910953.1, XP_017910959.1
2	6058159	6058159	nonsynonymous	A	G	3	XP_017910968.1, XP_017910953.1, XP_017910959.1
2	6306330	6306330	nonsynonymous	C	T	1	XP_017911005.1
2	6306818	6306818	nonsynonymous	A	G	1	XP_017911005.1
2	63382096	63382096	nonsynonymous	T	C	4	XP_017917140.1, XP_017917138.1, XP_017917137.1, XP_017917141.1
2	63382358	63382358	nonsynonymous	G	A	4	XP_017917137.1, XP_017917141.1, XP_017917140.1, XP_017917138.1
2	63400363	63400363	nonsynonymous	C	T	4	XP_017917140.1, XP_017917138.1, XP_017917137.1, XP_017917141.1
2	64266710	64266710	nonsynonymous	C	G	2	XP_017917224.1, XP_017917220.1
2	64503061	64503061	nonsynonymous	C	T	3	XP_017917249.1, XP_017917244.1, XP_017917255.1
2	64503062	64503062	nonsynonymous	T	A	3	XP_017917255.1, XP_017917244.1, XP_017917249.1
2	6618136	6618136	nonsynonymous	C	T	1	XP_017911103.1
2	6651972	6651972	nonsynonymous	G	A	1	XP_017911114.1
2	6651982	6651982	nonsynonymous	A	T	1	XP_017911114.1
2	66580532	66580532	nonsynonymous	T	C	2	XP_017917445.1, XP_017917454.1
2	6899494	6899494	nonsynonymous	G	T	1	XP_005676913.2
2	7110493	7110493	nonsynonymous	T	C	2	XP_017911292.1, XP_017911282.1
2	71521931	71521931	nonsynonymous	T	C	1	XP_005676262.2
2	73821417	73821417	nonsynonymous	C	A	6	XP_013825451.1, XP_013825446.2, XP_013825453.1, XP_013825444.2, XP_013825457.2, XP_005676257.2
2	73863112	73863112	nonsynonymous	G	A	4	XP_013825457.2, XP_013825444.2, XP_005676257.2, XP_013825446.2
2	73928220	73928220	nonsynonymous	C	T	4	XP_017917681.1, XP_005676253.2, XP_013823871.2, XP_013823859.2
2	73933493	73933493	nonsynonymous	T	C	2	XP_017917681.1, XP_013823859.2
2	73944892	73944892	nonsynonymous	T	C	4	XP_013823869.1, XP_017917681.1, XP_013823871.2, XP_005676253.2
2	73944953	73944953	nonsynonymous	T	A	4	XP_013823869.1, XP_017917681.1, XP_013823871.2, XP_005676253.2
2	74162587	74162587	nonsynonymous	G	C	2	XP_005676249.3, XP_017917735.1
2	74629835	74629835	nonsynonymous	C	A	1	XP_017917851.1
2	74672346	74672346	nonsynonymous	C	A	1	XP_017917839.1
2	74681015	74681015	nonsynonymous	T	C	1	XP_017917839.1
2	74685197	74685197	nonsynonymous	C	T	1	XP_017917839.1
2	74723114	74723114	nonsynonymous	G	C	1	XP_017917863.1
2	74735247	74735247	nonsynonymous	G	A	1	XP_017917863.1
2	7613613	7613613	nonsynonymous	T	A	2	XP_013827845.1, XP_017911404.1
2	76642780	76642780	nonsynonymous	C	T	1	XP_017917885.1
2	792931	792931	nonsynonymous	T	C	1	XP_017910164.1
2	794169	794169	nonsynonymous	T	C	1	XP_017910164.1
2	794812	794812	nonsynonymous	G	A	1	XP_017910164.1
2	79568222	79568222	nonsynonymous	C	G	1	XP_017917952.1
2	79735802	79735802	nonsynonymous	T	C	1	XP_017917952.1
2	798530	798530	nonsynonymous	A	G	1	XP_017910164.1
2	79950	79950	nonsynonymous	G	C	7	XP_017910035.1, XP_017910020.1, XP_017910010.1, XP_017910047.1, XP_017910039.1, XP_017910026.1, XP_017910044.1
2	811150	811150	nonsynonymous	G	A	1	XP_017910164.1
2	812005	812005	nonsynonymous	G	A	1	XP_017910164.1
2	840969	840969	nonsynonymous	A	G	1	XP_017910187.1
2	8712085	8712085	nonsynonymous	A	G	1	XP_005676886.2
2	875440	875440	nonsynonymous	T	C	1	XP_017910192.1
2	88529253	88529253	nonsynonymous	T	C	2	XP_017918125.1, XP_013825295.2
2	885931	885931	nonsynonymous	T	C	1	XP_017910192.1
2	88816941	88816941	nonsynonymous	C	G	2	XP_013825293.2, XP_005676226.2
2	8883312	8883312	nonsynonymous	T	G	5	XP_017911717.1, XP_017911726.1, XP_017911707.1, XP_017911697.1, XP_017911733.1
2	9066944	9066944	nonsynonymous	C	T	1	XP_005676876.2
2	9066968	9066968	nonsynonymous	C	T	1	XP_005676876.2
2	9072052	9072052	nonsynonymous	G	C	1	XP_005676876.2
2	9072109	9072109	nonsynonymous	T	G	1	XP_005676876.2
2	9072860	9072860	nonsynonymous	G	A	1	XP_005676876.2
2	9072960	9072960	nonsynonymous	G	A	1	XP_005676876.2
2	9104785	9104785	nonsynonymous	A	G	1	XP_005676875.2
2	9115157	9115157	nonsynonymous	G	A	1	XP_005676875.2
2	91344414	91344414	nonsynonymous	A	G	1	XP_005676215.2
2	91535218	91535218	nonsynonymous	G	A	5	XP_005676208.2, XP_017918321.1, XP_017918304.1, XP_017918327.1, XP_017918313.1
2	91536974	91536974	nonsynonymous	A	T	5	XP_017918313.1, XP_017918327.1, XP_017918304.1, XP_017918321.1, XP_005676208.2
2	9207724	9207724	nonsynonymous	T	C	2	XP_013829561.1, XP_005676873.1
2	92623081	92623081	nonsynonymous	G	A	4	XP_017918583.1, XP_017918601.1, XP_017918592.1, XP_017918607.1
2	9579410	9579410	nonsynonymous	A	G	5	XP_017911994.1, XP_017911998.1, XP_013829497.1, XP_013829502.1, XP_013829509.1
2	9654469	9654469	nonsynonymous	A	G	1	XP_005676857.2
2	9696202	9696202	nonsynonymous	G	T	1	XP_005676853.2
2	97083686	97083686	nonsynonymous	T	A	1	XP_005676174.2
2	97084825	97084825	nonsynonymous	T	G	1	XP_005676174.2
2	97122092	97122092	nonsynonymous	T	C	1	XP_005676174.2
2	97133090	97133090	nonsynonymous	C	T	1	XP_005676173.2
2	99034391	99034391	nonsynonymous	T	C	5	XP_017918875.1, XP_017918880.1, XP_017918868.1, XP_017918873.1, XP_017918882.1
2	99246068	99246068	nonsynonymous	A	T	15	XP_017918998.1, XP_017918983.1, XP_017918936.1, XP_005676146.2, XP_017918962.1, XP_017918947.1, XP_017918942.1, XP_017918989.1, XP_017919006.1, XP_017918954.1, XP_017918971.1, XP_017918931.1, XP_017919011.1, XP_005676148.2, XP_017918974.1
2	99633945	99633945	nonsynonymous	G	T	2	XP_017919042.1, XP_017919027.1
2	99672546	99672546	nonsynonymous	C	G	2	XP_017919027.1, XP_017919042.1
2	99825988	99825988	nonsynonymous	A	C	2	XP_017919063.1, XP_017919062.1
2	99852360	99852360	nonsynonymous	T	C	2	XP_017919062.1, XP_017919063.1
3	100178088	100178088	nonsynonymous	T	A	2	XP_013817887.2, XP_005677714.2
3	100394962	100394962	nonsynonymous	G	A	4	XP_005677698.2, XP_005677697.2, XP_013817881.2, XP_005677696.2
3	100410185	100410185	nonsynonymous	G	A	1	XP_005677694.2
3	100420156	100420156	nonsynonymous	A	T	1	XP_005677693.2
3	100978475	100978475	nonsynonymous	G	A	1	XP_005677648.2
3	101142773	101142773	nonsynonymous	T	G	2	XP_013817865.2, XP_013817864.2
3	101182525	101182525	nonsynonymous	A	T	1	XP_017901594.1
3	101182854	101182854	nonsynonymous	T	C	1	XP_017901594.1
3	10125584	10125584	nonsynonymous	G	C	2	XP_017896750.1, XP_017896745.1
3	10125808	10125808	nonsynonymous	A	T	2	XP_017896750.1, XP_017896745.1
3	10149127	10149127	nonsynonymous	G	C	5	XP_017896768.1, XP_017896782.1, XP_017896773.1, XP_017896777.1, XP_017896761.1
3	101914128	101914128	nonsynonymous	C	T	1	XP_005677639.2
3	101937963	101937963	nonsynonymous	G	C	10	XP_017901604.1, XP_017901603.1, XP_017901599.1, XP_017901605.1, XP_017901606.1, XP_017901597.1, XP_017901602.1, XP_017901600.1, XP_017901598.1, XP_017901601.1
3	101939349	101939349	nonsynonymous	C	T	10	XP_017901605.1, XP_017901599.1, XP_017901604.1, XP_017901603.1, XP_017901598.1, XP_017901601.1, XP_017901597.1, XP_017901606.1, XP_017901602.1, XP_017901600.1
3	101940444	101940444	nonsynonymous	A	G	10	XP_017901604.1, XP_017901603.1, XP_017901605.1, XP_017901599.1, XP_017901597.1, XP_017901606.1, XP_017901602.1, XP_017901600.1, XP_017901598.1, XP_017901601.1
3	101979558	101979558	nonsynonymous	T	C	1	XP_005677637.2
3	101980882	101980882	nonsynonymous	G	A	1	XP_005677637.2
3	102112294	102112294	nonsynonymous	C	T	1	XP_017902008.1
3	102112295	102112295	nonsynonymous	T	G	1	XP_017902008.1
3	102112393	102112393	nonsynonymous	T	C	1	XP_017902008.1
3	102112432	102112432	nonsynonymous	C	A	1	XP_017902008.1
3	102112822	102112822	nonsynonymous	A	G	1	XP_017902008.1
3	102112915	102112915	nonsynonymous	T	C	1	XP_017902008.1
3	102114006	102114006	nonsynonymous	A	C	1	XP_017902008.1
3	102114365	102114365	nonsynonymous	C	T	1	XP_017902008.1
3	102117525	102117525	stopgain	C		1	XP_017902008.1
3	102143761	102143761	nonsynonymous	A	C	1	XP_017902008.1
3	102143769	102143769	nonsynonymous	T	G	1	XP_017902008.1
3	102145569	102145569	nonsynonymous	T	C	1	XP_017902008.1
3	10221332	10221332	nonsynonymous	A	G	8	XP_013818460.1, XP_013818459.1, XP_005678776.1, XP_013818462.1, XP_013818461.1, XP_005678777.1, XP_013818458.1, XP_013818457.1
3	102213945	102213945	nonsynonymous	T	C	1	XP_017902009.1
3	10223204	10223204	nonsynonymous	A	T	8	XP_005678776.1, XP_013818459.1, XP_013818461.1, XP_013818462.1, XP_013818460.1, XP_013818457.1, XP_005678777.1, XP_013818458.1
3	10224371	10224371	nonsynonymous	C	T	8	XP_013818457.1, XP_005678777.1, XP_013818458.1, XP_013818459.1, XP_005678776.1, XP_013818462.1, XP_013818461.1, XP_013818460.1
3	102263888	102263888	nonsynonymous	C	T	1	XP_017901608.1
3	102264002	102264002	nonsynonymous	G	T	1	XP_017901608.1
3	102265619	102265619	nonsynonymous	A	G	1	XP_017901608.1
3	1024218	1024218	nonsynonymous	A	G	1	XP_017901960.1
3	102443932	102443932	nonsynonymous	T	C	1	XP_005677629.1
3	102494717	102494717	nonsynonymous	G	A	1	XP_005677627.3
3	102724712	102724712	nonsynonymous	G	C	3	XP_017901612.1, XP_017901609.1, XP_017901610.1
3	102725340	102725340	nonsynonymous	T	A	3	XP_017901612.1, XP_017901609.1, XP_017901610.1
3	102725472	102725472	nonsynonymous	T	C	3	XP_017901609.1, XP_017901612.1, XP_017901610.1
3	102725592	102725592	nonsynonymous	C	A	3	XP_017901609.1, XP_017901612.1, XP_017901610.1
3	102937420	102937420	nonsynonymous	C	A	1	XP_005677577.1
3	103047500	103047500	nonsynonymous	G	A	4	XP_017901620.1, XP_017901618.1, XP_017901617.1, XP_017901616.1
3	103049002	103049002	nonsynonymous	G	A	5	XP_017901618.1, XP_017901620.1, XP_005677572.2, XP_017901616.1, XP_017901617.1
3	103051736	103051736	nonsynonymous	G	A	5	XP_017901617.1, XP_005677572.2, XP_017901616.1, XP_017901620.1, XP_017901618.1
3	103051737	103051737	nonsynonymous	T	C	5	XP_017901620.1, XP_017901618.1, XP_017901617.1, XP_017901616.1, XP_005677572.2
3	103074554	103074554	nonsynonymous	G	T	2	XP_017901622.1, XP_017901623.1
3	103074557	103074557	nonsynonymous	T	G	2	XP_017901623.1, XP_017901622.1
3	103135317	103135317	nonsynonymous	G	C	2	XP_017902076.1, XP_017902075.1
3	103321399	103321399	nonsynonymous	T	C	1	XP_017902011.1
3	103378744	103378744	nonsynonymous	C	T	3	XP_005677556.1, XP_017901626.1, XP_017901627.1
3	103904503	103904503	nonsynonymous	G	C	1	XP_005677609.2
3	103993927	103993927	nonsynonymous	A	G	1	XP_017901681.1
3	104102241	104102241	nonsynonymous	A	G	1	XP_005677491.2
3	104566848	104566848	nonsynonymous	T	C	1	XP_017901702.1
3	104659858	104659858	nonsynonymous	G	A	1	XP_017901717.1
3	104702863	104702863	nonsynonymous	C	T	1	XP_017901722.1
3	104704518	104704518	nonsynonymous	T	G	1	XP_017901722.1
3	104762342	104762342	nonsynonymous	C	G	4	XP_017901728.1, XP_017901725.1, XP_017901726.1, XP_017901727.1
3	104971395	104971395	nonsynonymous	A	C	5	XP_017901733.1, XP_017901731.1, XP_017901734.1, XP_017901732.1, XP_017901735.1
3	104972534	104972534	nonsynonymous	G	C	5	XP_017901732.1, XP_017901735.1, XP_017901734.1, XP_017901731.1, XP_017901733.1
3	105098745	105098745	nonsynonymous	G	A	5	XP_017901754.1, XP_013832198.2, XP_005677435.2, XP_005677434.2, XP_005677433.2
3	105300690	105300690	nonsynonymous	G	A	1	XP_017901759.1
3	105300780	105300780	nonsynonymous	G	A	1	XP_017901759.1
3	105300970	105300970	nonsynonymous	T	C	1	XP_017901759.1
3	105301339	105301339	nonsynonymous	A	G	1	XP_017901759.1
3	105500130	105500130	nonsynonymous	G	C	3	XP_005677415.2, XP_013832142.2, XP_013832148.2
3	105568685	105568685	nonsynonymous	A	G	1	XP_017901777.1
3	105617947	105617947	nonsynonymous	T	C	1	XP_005677405.2
3	105822148	105822148	nonsynonymous	A	G	1	XP_005677399.2
3	105838950	105838950	nonsynonymous	A	G	1	XP_005677399.2
3	105842138	105842138	nonsynonymous	G	C	1	XP_005677399.2
3	105865218	105865218	nonsynonymous	T	C	1	XP_017902015.1
3	105865530	105865530	nonsynonymous	G	C	1	XP_017902015.1
3	105870089	105870089	nonsynonymous	C	G	1	XP_017902015.1
3	105950237	105950237	nonsynonymous	C	T	1	XP_017901788.1
3	105950505	105950505	nonsynonymous	G	C	1	XP_017901788.1
3	105950933	105950933	nonsynonymous	G	A	1	XP_017901788.1
3	105951122	105951122	nonsynonymous	C	A	1	XP_017901788.1
3	105951290	105951290	nonsynonymous	C	T	1	XP_017901788.1
3	105951663	105951663	nonsynonymous	G	A	1	XP_017901788.1
3	105951932	105951932	nonsynonymous	A	G	1	XP_017901788.1
3	105952070	105952070	nonsynonymous	T	C	1	XP_017901788.1
3	105952527	105952527	nonsynonymous	T	C	1	XP_017901788.1
3	105952736	105952736	nonsynonymous	G	A	1	XP_017901788.1
3	105953598	105953598	nonsynonymous	T	C	1	XP_017901788.1
3	106110002	106110002	nonsynonymous	G	A	1	XP_017901800.1
3	106339287	106339287	nonsynonymous	C	T	1	XP_017902079.1
3	106571948	106571948	nonsynonymous	G	A	1	XP_013831835.2
3	106589685	106589685	nonsynonymous	C	T	1	XP_013831835.2
3	106589688	106589688	nonsynonymous	T	C	1	XP_013831835.2
3	106589694	106589694	nonsynonymous	C	T	1	XP_013831835.2
3	106654615	106654615	nonsynonymous	A	G	1	XP_017901824.1
3	106826885	106826885	nonsynonymous	C	T	2	XP_017902080.1, XP_017902081.1
3	107017821	107017821	nonsynonymous	G	C	2	XP_005677358.2, XP_013831805.2
3	107105580	107105580	nonsynonymous	T	C	1	XP_017901825.1
3	107107690	107107690	nonsynonymous	A	G	1	XP_017901825.1
3	107107729	107107729	nonsynonymous	A	C	1	XP_017901825.1
3	107107750	107107750	nonsynonymous	G	A	1	XP_017901825.1
3	107107762	107107762	nonsynonymous	A	G	1	XP_017901825.1
3	107354061	107354061	nonsynonymous	C	T	1	XP_013831689.2
3	107354120	107354120	nonsynonymous	G	T	1	XP_013831689.2
3	107354134	107354134	nonsynonymous	C	T	1	XP_013831689.2
3	107354303	107354303	nonsynonymous	C	A	1	XP_013831689.2
3	107371468	107371468	nonsynonymous	T	C	1	XP_013831689.2
3	1073756	1073756	nonsynonymous	G	A	4	XP_017895503.1, XP_017895491.1, XP_017895497.1, XP_017895484.1
3	1074125	1074125	nonsynonymous	C	T	4	XP_017895497.1, XP_017895484.1, XP_017895491.1, XP_017895503.1
3	1074156	1074156	nonsynonymous	C	T	4	XP_017895491.1, XP_017895497.1, XP_017895484.1, XP_017895503.1
3	1074371	1074371	nonsynonymous	G	A	4	XP_017895503.1, XP_017895497.1, XP_017895484.1, XP_017895491.1
3	1074381	1074381	nonsynonymous	T	C	4	XP_017895503.1, XP_017895491.1, XP_017895497.1, XP_017895484.1
3	1074390	1074390	nonsynonymous	C	G	4	XP_017895503.1, XP_017895491.1, XP_017895484.1, XP_017895497.1
3	1074393	1074393	nonsynonymous	T	C	4	XP_017895503.1, XP_017895484.1, XP_017895497.1, XP_017895491.1
3	107496630	107496630	nonsynonymous	T	C	1	XP_017901826.1
3	107496702	107496702	nonsynonymous	C	T	1	XP_017901826.1
3	107496723	107496723	nonsynonymous	A	G	1	XP_017901826.1
3	107537574	107537574	nonsynonymous	T	A	1	XP_017901827.1
3	107537638	107537638	nonsynonymous	T	C	1	XP_017901827.1
3	107537673	107537673	nonsynonymous	G	A	1	XP_017901827.1
3	107539183	107539183	nonsynonymous	G	A	1	XP_017901827.1
3	107539184	107539184	nonsynonymous	C	T	1	XP_017901827.1
3	107540217	107540217	nonsynonymous	T	C	1	XP_017901827.1
3	107540251	107540251	nonsynonymous	T	A	1	XP_017901827.1
3	107540259	107540259	nonsynonymous	C	T	1	XP_017901827.1
3	107540272	107540272	nonsynonymous	T	A	1	XP_017901827.1
3	107540325	107540325	nonsynonymous	T	C	1	XP_017901827.1
3	107540398	107540398	nonsynonymous	C	T	1	XP_017901827.1
3	107540420	107540420	nonsynonymous	A	C	1	XP_017901827.1
3	107610667	107610667	nonsynonymous	G	A	1	XP_017902018.1
3	107615508	107615508	nonsynonymous	C	G	1	XP_017902018.1
3	107615595	107615595	nonsynonymous	T	C	1	XP_017902018.1
3	107617508	107617508	nonsynonymous	C	T	1	XP_017902018.1
3	107623090	107623090	nonsynonymous	A	C	1	XP_017902018.1
3	10787914	10787914	nonsynonymous	T	C	1	XP_005678766.2
3	107955693	107955693	nonsynonymous	G	T	1	XP_005677347.1
3	107956254	107956254	nonsynonymous	G	A	1	XP_005677347.1
3	107956256	107956256	nonsynonymous	G	A	1	XP_005677347.1
3	107956954	107956954	nonsynonymous	A	C	1	XP_005677347.1
3	107957096	107957096	nonsynonymous	C	T	1	XP_005677347.1
3	107957108	107957108	nonsynonymous	G	A	1	XP_005677347.1
3	107957715	107957715	nonsynonymous	A	T	1	XP_005677347.1
3	107957716	107957716	nonsynonymous	A	C	1	XP_005677347.1
3	107958516	107958516	nonsynonymous	C	G	1	XP_005677347.1
3	107958517	107958517	nonsynonymous	C	T	1	XP_005677347.1
3	10810152	10810152	nonsynonymous	G	A	1	XP_005678766.2
3	108102821	108102821	nonsynonymous	A	G	1	XP_005677345.2
3	108144754	108144754	nonsynonymous	A	T	1	XP_017902019.1
3	108144761	108144761	nonsynonymous	C	G	1	XP_017902019.1
3	108144769	108144769	nonsynonymous	T	C	1	XP_017902019.1
3	108144770	108144770	nonsynonymous	G	A	1	XP_017902019.1
3	108151673	108151673	nonsynonymous	G	C	1	XP_017901834.1
3	108152254	108152254	nonsynonymous	C	G	1	XP_017901834.1
3	108292828	108292828	nonsynonymous	A	G	1	XP_005677334.2
3	108308370	108308370	nonsynonymous	T	C	1	XP_005677375.2
3	108308400	108308400	nonsynonymous	G	A	1	XP_005677375.2
3	108357404	108357404	nonsynonymous	T	C	1	XP_005677373.2
3	108357503	108357503	nonsynonymous	G	A	1	XP_005677373.2
3	108357686	108357686	nonsynonymous	G	A	1	XP_005677373.2
3	108357723	108357723	nonsynonymous	G	C	1	XP_005677373.2
3	108529083	108529083	nonsynonymous	C	A	1	XP_005677371.2
3	108529108	108529108	nonsynonymous	C	G	1	XP_005677371.2
3	108529261	108529261	nonsynonymous	T	C	1	XP_005677371.2
3	108529478	108529478	nonsynonymous	G	T	1	XP_005677371.2
3	108550961	108550961	nonsynonymous	G	C	1	XP_005677329.2
3	108571639	108571639	nonsynonymous	C	A	1	XP_005677370.2
3	108649410	108649410	nonsynonymous	A	C	1	XP_005677327.2
3	108752022	108752022	nonsynonymous	G	C	1	XP_005677368.2
3	108752167	108752167	nonsynonymous	A	G	1	XP_005677368.2
3	108752599	108752599	nonsynonymous	T	G	1	XP_005677368.2
3	108807476	108807476	nonsynonymous	T	C	2	XP_017901838.1, XP_017901837.1
3	108810428	108810428	nonsynonymous	T	C	2	XP_017901837.1, XP_017901838.1
3	108819587	108819587	nonsynonymous	A	T	2	XP_017901838.1, XP_017901837.1
3	108822789	108822789	nonsynonymous	C	A	2	XP_017901838.1, XP_017901837.1
3	108828327	108828327	nonsynonymous	T	A	2	XP_017901838.1, XP_017901837.1
3	108828328	108828328	nonsynonymous	T	C	2	XP_017901838.1, XP_017901837.1
3	108881705	108881705	nonsynonymous	C	T	1	XP_005677324.2
3	108882033	108882033	nonsynonymous	A	G	1	XP_005677324.2
3	108882348	108882348	nonsynonymous	T	C	1	XP_005677324.2
3	108926394	108926394	nonsynonymous	T	C	1	XP_013831563.2
3	108926561	108926561	nonsynonymous	G	A	1	XP_013831563.2
3	108927108	108927108	nonsynonymous	C	T	1	XP_013831563.2
3	108949163	108949163	nonsynonymous	A	G	1	XP_005677365.2
3	108949735	108949735	nonsynonymous	G	A	1	XP_005677365.2
3	108974294	108974294	nonsynonymous	C	T	1	XP_005677364.2
3	108995722	108995722	nonsynonymous	C	A	1	XP_017902026.1
3	108995746	108995746	nonsynonymous	G	A	1	XP_017902026.1
3	108995833	108995833	nonsynonymous	T	G	1	XP_017902026.1
3	108996060	108996060	nonsynonymous	T	C	1	XP_017902026.1
3	109015429	109015429	nonsynonymous	A	C	1	XP_017902027.1
3	109015508	109015508	nonsynonymous	T	G	1	XP_017902027.1
3	109146585	109146585	nonsynonymous	T	G	1	XP_017902028.1
3	109186404	109186404	nonsynonymous	C	G	3	XP_005701473.2, XP_005701472.2, XP_005701474.2
3	109201814	109201814	nonsynonymous	A	T	3	XP_005701473.2, XP_005701474.2, XP_005701472.2
3	109391243	109391243	nonsynonymous	C	G	1	XP_005677313.2
3	109456728	109456728	nonsynonymous	A	T	1	XP_005677311.1
3	109456974	109456974	nonsynonymous	A	G	1	XP_005677311.1
3	109457398	109457398	nonsynonymous	C	T	1	XP_005677311.1
3	109486202	109486202	nonsynonymous	G	A	1	XP_005677310.2
3	109491645	109491645	nonsynonymous	T	C	1	XP_005677310.2
3	109498414	109498414	nonsynonymous	C	T	1	XP_005677309.2
3	109498529	109498529	nonsynonymous	C	T	1	XP_005677309.2
3	109554703	109554703	nonsynonymous	C	G	1	XP_005677308.2
3	109554706	109554706	nonsynonymous	A	G	1	XP_005677308.2
3	109623179	109623179	nonsynonymous	A	C	1	XP_005677307.2
3	109623200	109623200	nonsynonymous	A	G	1	XP_005677307.2
3	109623204	109623204	nonsynonymous	T	C	1	XP_005677307.2
3	109623260	109623260	nonsynonymous	A	G	1	XP_005677307.2
3	109727047	109727047	nonsynonymous	T	C	1	XP_005677305.2
3	109781694	109781694	nonsynonymous	A	T	1	XP_005677304.2
3	110191722	110191722	nonsynonymous	G	C	1	XP_017901855.1
3	110762338	110762338	nonsynonymous	G	T	4	XP_005677272.3, XP_005677273.2, XP_005677271.3, XP_005677270.1
3	111007260	111007260	nonsynonymous	G	T	1	XP_017901873.1
3	111007287	111007287	nonsynonymous	G	A	1	XP_017901873.1
3	111007312	111007312	nonsynonymous	C	G	1	XP_017901873.1
3	111010739	111010739	nonsynonymous	G	A	1	XP_017901873.1
3	111010754	111010754	nonsynonymous	T	C	1	XP_017901873.1
3	111269396	111269396	nonsynonymous	G	A	1	XP_005677262.2
3	111274117	111274117	nonsynonymous	A	C	1	XP_005677262.2
3	111319884	111319884	nonsynonymous	A	C	1	XP_005677263.2
3	111319885	111319885	nonsynonymous	T	G	1	XP_005677263.2
3	111319892	111319892	nonsynonymous	C	A	1	XP_005677263.2
3	111319897	111319897	nonsynonymous	C	G	1	XP_005677263.2
3	111326469	111326469	nonsynonymous	T	G	1	XP_005677263.2
3	111327427	111327427	nonsynonymous	G	C	1	XP_005677263.2
3	111327448	111327448	nonsynonymous	C	T	1	XP_005677263.2
3	111328233	111328233	nonsynonymous	G	A	1	XP_005677263.2
3	111392203	111392203	nonsynonymous	T	C	1	XP_017902031.1
3	111500498	111500498	nonsynonymous	T	C	1	XP_017902089.1
3	111501578	111501578	nonsynonymous	G	C	1	XP_017902089.1
3	111544088	111544088	nonsynonymous	A	G	1	XP_017901875.1
3	11167591	11167591	nonsynonymous	G	A	11	XP_017897135.1, XP_017897159.1, XP_017897116.1, XP_017897142.1, XP_017897122.1, XP_017897132.1, XP_017897099.1, XP_017897096.1, XP_017897149.1, XP_017897167.1, XP_017897109.1
3	111695794	111695794	nonsynonymous	C	G	2	XP_017901887.1, XP_017901886.1
3	111698499	111698499	nonsynonymous	G	A	2	XP_017901887.1, XP_017901886.1
3	111698599	111698599	nonsynonymous	C	G	2	XP_017901886.1, XP_017901887.1
3	11172901	11172901	nonsynonymous	A	G	11	XP_017897159.1, XP_017897116.1, XP_017897142.1, XP_017897122.1, XP_017897132.1, XP_017897135.1, XP_017897167.1, XP_017897109.1, XP_017897096.1, XP_017897099.1, XP_017897149.1
3	111818607	111818607	nonsynonymous	A	C	1	XP_013831089.2
3	111832268	111832268	nonsynonymous	T	C	1	XP_005677220.1
3	111847034	111847034	nonsynonymous	T	C	1	XP_005677217.2
3	111847114	111847114	nonsynonymous	T	C	1	XP_005677217.2
3	111847115	111847115	nonsynonymous	G	A	1	XP_005677217.2
3	111849679	111849679	nonsynonymous	G	T	1	XP_005677217.2
3	112308248	112308248	nonsynonymous	C	T	1	XP_017902036.1
3	112308263	112308263	nonsynonymous	A	C	1	XP_017902036.1
3	113501848	113501848	nonsynonymous	C	T	1	XP_005677177.3
3	11391726	11391726	nonsynonymous	A	T	1	XP_005678744.2
3	116379739	116379739	nonsynonymous	T	C	1	XP_017902037.1
3	116539204	116539204	nonsynonymous	C	A	1	XP_017902037.1
3	116942352	116942352	nonsynonymous	T	C	1	XP_017901922.1
3	117608730	117608730	nonsynonymous	C	T	1	XP_017902092.1
3	117839673	117839673	nonsynonymous	G	A	1	XP_013830549.2
3	117842212	117842212	nonsynonymous	C	T	1	XP_013830549.2
3	117848935	117848935	nonsynonymous	G	A	1	XP_013830549.2
3	117850090	117850090	nonsynonymous	G	A	1	XP_013830549.2
3	117861048	117861048	nonsynonymous	C	G	1	XP_013830549.2
3	117861139	117861139	nonsynonymous	G	A	1	XP_013830549.2
3	117864420	117864420	nonsynonymous	C	T	1	XP_013830549.2
3	117864473	117864473	nonsynonymous	A	G	1	XP_013830549.2
3	118441239	118441239	nonsynonymous	G	C	1	XP_017901929.1
3	118473216	118473216	nonsynonymous	A	G	1	XP_017901929.1
3	118473395	118473395	nonsynonymous	G	A	1	XP_017901929.1
3	118474142	118474142	nonsynonymous	A	G	1	XP_017901929.1
3	118474554	118474554	nonsynonymous	T	C	1	XP_017901929.1
3	118474605	118474605	nonsynonymous	A	G	1	XP_017901929.1
3	118475544	118475544	nonsynonymous	G	A	1	XP_017901929.1
3	118938258	118938258	nonsynonymous	G	C	1	XP_005677165.3
3	119494054	119494054	nonsynonymous	T	C	6	XP_017901943.1, XP_017901944.1, XP_017901942.1, XP_017901940.1, XP_017901945.1, XP_017901941.1
3	119767618	119767618	nonsynonymous	T	C	3	XP_017901956.1, XP_017901955.1, XP_005677130.2
3	119952875	119952875	nonsynonymous	A	G	1	XP_013830541.2
3	119953067	119953067	nonsynonymous	T	C	1	XP_013830541.2
3	119953068	119953068	nonsynonymous	G	A	1	XP_013830541.2
3	119953340	119953340	nonsynonymous	G	A	1	XP_013830541.2
3	119953444	119953444	nonsynonymous	G	A	1	XP_013830541.2
3	119953490	119953490	nonsynonymous	G	A	1	XP_013830541.2
3	119953555	119953555	nonsynonymous	T	C	1	XP_013830541.2
3	119953594	119953594	nonsynonymous	G	A	1	XP_013830541.2
3	119953607	119953607	nonsynonymous	G	A	1	XP_013830541.2
3	119953618	119953618	nonsynonymous	G	A	1	XP_013830541.2
3	12406438	12406438	nonsynonymous	A	G	3	XP_017897262.1, XP_017897272.1, XP_017897278.1
3	12470906	12470906	nonsynonymous	T	C	1	XP_005678740.1
3	13687489	13687489	nonsynonymous	G	A	1	XP_017897506.1
3	14098134	14098134	nonsynonymous	G	A	6	XP_013818430.2, XP_017897593.1, XP_005678723.2, XP_017897606.1, XP_017897609.1, XP_017897600.1
3	14112686	14112686	nonsynonymous	A	G	11	XP_017897600.1, XP_013818430.2, XP_013818428.1, XP_005678723.2, XP_017897606.1, XP_017897633.1, XP_017897609.1, XP_005678724.1, XP_017897593.1, XP_017897628.1, XP_017897615.1
3	14118999	14118999	nonsynonymous	C	G	11	XP_017897600.1, XP_005678723.2, XP_013818430.2, XP_013818428.1, XP_017897606.1, XP_005678724.1, XP_017897609.1, XP_017897633.1, XP_017897593.1, XP_017897615.1, XP_017897628.1
3	14131655	14131655	nonsynonymous	C	T	11	XP_017897628.1, XP_017897615.1, XP_017897593.1, XP_017897609.1, XP_005678724.1, XP_017897633.1, XP_017897606.1, XP_013818430.2, XP_013818428.1, XP_005678723.2, XP_017897600.1
3	14153023	14153023	nonsynonymous	A	G	1	XP_017897630.1
3	14154460	14154460	nonsynonymous	C	T	1	XP_017897630.1
3	14243721	14243721	nonsynonymous	G	A	1	XP_005702213.2
3	1448920	1448920	nonsynonymous	G	A	1	XP_017902039.1
3	1449196	1449196	nonsynonymous	A	G	1	XP_017902039.1
3	1449321	1449321	nonsynonymous	T	C	1	XP_017902039.1
3	1449403	1449403	nonsynonymous	G	A	1	XP_017902039.1
3	1449475	1449475	nonsynonymous	C	T	1	XP_017902039.1
3	1449522	1449522	nonsynonymous	A	G	1	XP_017902039.1
3	14617007	14617007	nonsynonymous	T	C	1	XP_017897713.1
3	1462894	1462894	nonsynonymous	A	G	1	XP_005678906.2
3	1462969	1462969	nonsynonymous	G	A	1	XP_005678906.2
3	1462990	1462990	nonsynonymous	A	G	1	XP_005678906.2
3	1481187	1481187	nonsynonymous	T	C	1	XP_017902040.1
3	1481293	1481293	nonsynonymous	C	T	1	XP_017902040.1
3	1481735	1481735	nonsynonymous	C	G	1	XP_017902040.1
3	1502376	1502376	nonsynonymous	T	G	1	XP_005678904.2
3	1502377	1502377	nonsynonymous	A	C	1	XP_005678904.2
3	1502479	1502479	nonsynonymous	C	T	1	XP_005678904.2
3	15205571	15205571	nonsynonymous	C	T	2	XP_013818398.1, XP_013818400.1
3	1531032	1531032	nonsynonymous	A	G	1	XP_005701336.2
3	1531122	1531122	nonsynonymous	A	G	1	XP_005701336.2
3	1570487	1570487	nonsynonymous	C	T	1	XP_017901963.1
3	1570651	1570651	nonsynonymous	A	G	1	XP_017901963.1
3	1570655	1570655	nonsynonymous	A	C	1	XP_017901963.1
3	1588342	1588342	nonsynonymous	G	A	1	XP_017901963.1
3	1589748	1589748	nonsynonymous	A	G	1	XP_017901963.1
3	1608923	1608923	nonsynonymous	T	C	1	XP_017902041.1
3	1609495	1609495	nonsynonymous	A	G	1	XP_017902041.1
3	1609597	1609597	nonsynonymous	A	G	1	XP_017902041.1
3	16198312	16198312	nonsynonymous	G	C	3	XP_017898104.1, XP_017898096.1, XP_017898114.1
3	1654449	1654449	nonsynonymous	A	G	1	XP_017901965.1
3	1665953	1665953	nonsynonymous	C	G	1	XP_005678903.2
3	1665961	1665961	nonsynonymous	C	T	1	XP_005678903.2
3	16750567	16750567	nonsynonymous	G	T	1	XP_005678673.1
3	1696818	1696818	nonsynonymous	T	C	1	XP_017901967.1
3	1696897	1696897	nonsynonymous	T	C	1	XP_017901967.1
3	1697167	1697167	nonsynonymous	G	A	1	XP_017901967.1
3	1697593	1697593	nonsynonymous	C	T	1	XP_017901967.1
3	1697670	1697670	nonsynonymous	A	T	1	XP_017901967.1
3	17048409	17048409	nonsynonymous	T	C	1	XP_017902045.1
3	17048460	17048460	nonsynonymous	G	C	1	XP_017902045.1
3	17135558	17135558	nonsynonymous	T	C	2	XP_017898141.1, XP_005678664.2
3	1759970	1759970	nonsynonymous	G	A	1	XP_005678899.1
3	17648428	17648428	nonsynonymous	C	T	2	XP_017898240.1, XP_017898238.1
3	17650544	17650544	nonsynonymous	C	T	2	XP_017898238.1, XP_017898240.1
3	17675056	17675056	nonsynonymous	A	G	1	XP_013818314.2
3	17675680	17675680	nonsynonymous	A	G	1	XP_013818314.2
3	17709771	17709771	nonsynonymous	C	T	1	XP_013818313.2
3	17709951	17709951	nonsynonymous	T	C	1	XP_013818313.2
3	17710016	17710016	nonsynonymous	T	G	1	XP_013818313.2
3	17710112	17710112	nonsynonymous	C	T	1	XP_013818313.2
3	17710133	17710133	stopgain	T		1	XP_013818313.2
3	17734436	17734436	nonsynonymous	T	C	1	XP_005701557.2
3	17758616	17758616	nonsynonymous	C	T	1	XP_005701553.2
3	17797634	17797634	nonsynonymous	A	G	1	XP_005701555.1
3	17797790	17797790	nonsynonymous	C	T	1	XP_005701555.1
3	17824486	17824486	nonsynonymous	T	C	1	XP_017901977.1
3	17869269	17869269	nonsynonymous	G	T	1	XP_005701560.2
3	17869302	17869302	nonsynonymous	G	A	1	XP_005701560.2
3	17869452	17869452	nonsynonymous	A	G	1	XP_005701560.2
3	17869504	17869504	nonsynonymous	G	A	1	XP_005701560.2
3	17869860	17869860	nonsynonymous	G	A	1	XP_005701560.2
3	18085570	18085570	nonsynonymous	G	A	1	XP_005678634.2
3	18328961	18328961	nonsynonymous	G	A	10	XP_017898462.1, XP_017898412.1, XP_017898436.1, XP_017898418.1, XP_017898425.1, XP_017898443.1, XP_017898398.1, XP_017898453.1, XP_017898449.1, XP_017898405.1
3	18835827	18835827	nonsynonymous	G	A	1	XP_013818308.2
3	18936378	18936378	nonsynonymous	G	A	2	XP_013818365.2, XP_017898719.1
3	19381104	19381104	nonsynonymous	A	G	3	XP_017898799.1, XP_017898831.1, XP_017898816.1
3	19509844	19509844	nonsynonymous	G	A	1	XP_005678611.1
3	19553433	19553433	nonsynonymous	T	G	1	XP_013818357.2
3	19555116	19555116	nonsynonymous	G	C	1	XP_013818357.2
3	19737143	19737143	nonsynonymous	T	C	2	XP_005678606.2, XP_005678604.2
3	19737670	19737670	nonsynonymous	A	G	2	XP_005678606.2, XP_005678604.2
3	20039016	20039016	nonsynonymous	G	T	1	XP_005678602.1
3	20246848	20246848	nonsynonymous	A	G	1	XP_005678590.2
3	20246917	20246917	nonsynonymous	T	C	1	XP_005678590.2
3	20327001	20327001	nonsynonymous	C	G	3	XP_005678579.2, XP_005678581.2, XP_005678580.2
3	20691060	20691060	nonsynonymous	T	G	5	XP_017899182.1, XP_017899179.1, XP_017899176.1, XP_017899172.1, XP_017899168.1
3	20691134	20691134	nonsynonymous	A	G	5	XP_017899168.1, XP_017899172.1, XP_017899176.1, XP_017899179.1, XP_017899182.1
3	20947830	20947830	nonsynonymous	G	C	1	XP_005678567.2
3	20991831	20991831	nonsynonymous	G	A	2	XP_017899228.1, XP_005678564.1
3	21196355	21196355	nonsynonymous	G	A	2	XP_017899266.1, XP_013818338.2
3	21431661	21431661	nonsynonymous	T	A	3	XP_005678555.2, XP_005678556.2, NP_001273019.1
3	21459114	21459114	nonsynonymous	T	C	1	XP_017901980.1
3	21462901	21462901	nonsynonymous	A	G	1	XP_017901980.1
3	21464610	21464610	nonsynonymous	G	A	1	XP_017901980.1
3	21464916	21464916	nonsynonymous	T	C	1	XP_017901980.1
3	21467141	21467141	nonsynonymous	T	A	1	XP_017901980.1
3	21495318	21495318	nonsynonymous	G	A	3	XP_017902048.1, XP_017902050.1, XP_017902049.1
3	21505634	21505634	nonsynonymous	G	T	3	XP_017902050.1, XP_017902049.1, XP_017902048.1
3	21505796	21505796	nonsynonymous	T	C	2	XP_017902048.1, XP_017902049.1
3	21859228	21859228	nonsynonymous	T	C	2	XP_005678511.2, XP_005678510.2
3	21877455	21877455	nonsynonymous	G	T	2	XP_005678511.2, XP_005678510.2
3	21878554	21878554	nonsynonymous	C	T	2	XP_005678511.2, XP_005678510.2
3	22333839	22333839	nonsynonymous	A	C	1	XP_017899425.1
3	22333847	22333847	nonsynonymous	C	G	1	XP_017899425.1
3	25793206	25793206	nonsynonymous	G	A	3	XP_017899537.1, XP_017899543.1, XP_017899540.1
3	25859474	25859474	nonsynonymous	G	T	2	XP_017899550.1, XP_005678494.2
3	26816158	26816158	nonsynonymous	C	T	4	XP_017899644.1, XP_017899633.1, XP_017899639.1, XP_017899626.1
3	26985737	26985737	nonsynonymous	C	T	3	XP_017899670.1, XP_005678461.2, XP_017899679.1
3	27328594	27328594	nonsynonymous	A	G	1	XP_017901986.1
3	27354295	27354295	nonsynonymous	G	A	1	XP_017901986.1
3	27372485	27372485	nonsynonymous	C	G	4	XP_017899744.1, XP_005678456.2, XP_017899738.1, XP_017899746.1
3	27390358	27390358	nonsynonymous	C	T	4	XP_017899738.1, XP_017899746.1, XP_005678456.2, XP_017899744.1
3	27835886	27835886	nonsynonymous	G	A	8	XP_017899808.1, XP_017899817.1, XP_017899822.1, XP_017899807.1, XP_017899831.1, XP_017899837.1, XP_017899810.1, XP_017899806.1
3	28155402	28155402	nonsynonymous	A	G	1	XP_017899844.1
3	28577310	28577310	nonsynonymous	A	G	4	XP_005678437.1, XP_017899930.1, XP_005678436.1, XP_005678438.1
3	28579992	28579992	nonsynonymous	G	A	3	XP_017899941.1, XP_005678436.1, XP_017899930.1
3	28579999	28579999	nonsynonymous	C	T	3	XP_005678436.1, XP_017899930.1, XP_017899941.1
3	28604553	28604553	nonsynonymous	T	C	4	XP_013818270.2, XP_013818271.2, XP_005678431.2, XP_005678432.2
3	28702801	28702801	nonsynonymous	T	C	1	XP_017901988.1
3	28748759	28748759	nonsynonymous	T	C	1	XP_013818269.2
3	28764209	28764209	nonsynonymous	G	A	1	XP_005678429.1
3	29098614	29098614	nonsynonymous	G	A	1	XP_017900019.1
3	29105013	29105013	nonsynonymous	T	C	1	XP_017900019.1
3	29124273	29124273	nonsynonymous	G	T	1	XP_017901989.1
3	29143159	29143159	nonsynonymous	G	T	1	XP_017901989.1
3	29196380	29196380	nonsynonymous	G	A	2	XP_017900036.1, XP_017900031.1
3	29269512	29269512	nonsynonymous	G	C	1	XP_017900055.1
3	29269676	29269676	nonsynonymous	G	A	1	XP_017900055.1
3	29423690	29423690	nonsynonymous	G	A	2	XP_017900085.1, XP_017900075.1
3	3142063	3142063	nonsynonymous	G	A	2	XP_017895696.1, XP_017895686.1
3	3142105	3142105	nonsynonymous	A	G	2	XP_017895696.1, XP_017895686.1
3	31527746	31527746	nonsynonymous	A	G	1	XP_005678412.1
3	31557150	31557150	nonsynonymous	A	C	1	XP_005678412.1
3	3158746	3158746	nonsynonymous	C	T	2	XP_017895686.1, XP_017895696.1
3	3166293	3166293	nonsynonymous	A	G	2	XP_017895686.1, XP_017895696.1
3	3268360	3268360	nonsynonymous	A	G	1	XP_017895803.1
3	3268519	3268519	nonsynonymous	G	A	1	XP_017895803.1
3	3268856	3268856	nonsynonymous	C	T	1	XP_017895803.1
3	3269071	3269071	nonsynonymous	C	T	1	XP_017895803.1
3	33308182	33308182	nonsynonymous	C	G	5	XP_005678406.2, XP_017900176.1, XP_017900186.1, XP_017900191.1, XP_017900196.1
3	33308191	33308191	nonsynonymous	G	A	5	XP_017900196.1, XP_017900191.1, XP_017900186.1, XP_017900176.1, XP_005678406.2
3	34775163	34775163	nonsynonymous	T	C	1	XP_017900273.1
3	34780330	34780330	nonsynonymous	A	C	1	XP_017900273.1
3	3489146	3489146	nonsynonymous	C	G	1	XP_017902042.1
3	35040053	35040053	nonsynonymous	A	G	1	XP_005678396.2
3	35048460	35048460	stopgain	A		1	XP_005678396.2
3	35048507	35048507	nonsynonymous	G	A	1	XP_005678396.2
3	36936257	36936257	nonsynonymous	A	G	3	XP_017900416.1, XP_017900409.1, XP_017900407.1
3	36936299	36936299	nonsynonymous	T	C	3	XP_017900416.1, XP_017900409.1, XP_017900407.1
3	37030104	37030104	nonsynonymous	G	A	3	XP_017900407.1, XP_017900409.1, XP_017900416.1
3	37242374	37242374	nonsynonymous	T	C	3	XP_017900407.1, XP_017900409.1, XP_017900416.1
3	37604480	37604480	nonsynonymous	T	C	3	XP_017900441.1, XP_017900449.1, XP_005678387.2
3	37619199	37619199	nonsynonymous	G	C	3	XP_005678387.2, XP_017900449.1, XP_017900441.1
3	38884054	38884054	nonsynonymous	T	C	2	XP_005678374.2, XP_017900571.1
3	3888708	3888708	nonsynonymous	A	G	4	XP_017896193.1, XP_017896187.1, XP_017896201.1, XP_017896230.1
3	3936679	3936679	nonsynonymous	G	C	7	XP_017896208.1, XP_017896193.1, XP_017896187.1, XP_017896201.1, XP_017896216.1, XP_017896230.1, XP_013818488.2
3	3943761	3943761	nonsynonymous	T	C	7	XP_013818488.2, XP_017896216.1, XP_017896230.1, XP_017896193.1, XP_017896208.1, XP_017896201.1, XP_017896187.1
3	3953039	3953039	nonsynonymous	A	G	7	XP_017896187.1, XP_017896201.1, XP_017896193.1, XP_017896208.1, XP_013818488.2, XP_017896216.1, XP_017896230.1
3	40252002	40252002	nonsynonymous	G	A	5	XP_013818233.2, XP_017900646.1, XP_013818234.2, XP_013818235.2, XP_017900652.1
3	40379673	40379673	nonsynonymous	T	C	2	XP_017900620.1, XP_017900623.1
3	41024067	41024067	stopgain	T		2	XP_017900709.1, XP_017900715.1
3	41148154	41148154	nonsynonymous	G	A	3	XP_017900715.1, XP_017900709.1, XP_017900711.1
3	42142865	42142865	nonsynonymous	G	C	1	XP_005678354.2
3	42268519	42268519	nonsynonymous	T	C	4	XP_013818219.1, XP_017900736.1, XP_005678355.1, XP_013818217.1
3	42399682	42399682	nonsynonymous	C	G	1	XP_005678352.2
3	42691750	42691750	nonsynonymous	T	C	2	XP_017900839.1, XP_017900835.1
3	42694315	42694315	nonsynonymous	C	T	2	XP_017900835.1, XP_017900839.1
3	42699219	42699219	nonsynonymous	A	G	2	XP_017900839.1, XP_017900835.1
3	42702001	42702001	nonsynonymous	A	G	2	XP_017900839.1, XP_017900835.1
3	42806094	42806094	nonsynonymous	A	G	1	XP_005678342.2
3	42908023	42908023	nonsynonymous	A	C	2	XP_017900844.1, XP_017900850.1
3	42930279	42930279	nonsynonymous	G	T	2	XP_017900850.1, XP_017900844.1
3	4915976	4915976	nonsynonymous	G	A	1	XP_013818486.2
3	494573	494573	nonsynonymous	C	G	4	XP_017895307.1, XP_017895309.1, XP_017895312.1, XP_017895310.1
3	4966132	4966132	nonsynonymous	A	G	1	XP_013818486.2
3	50226826	50226826	nonsynonymous	G	A	1	XP_005678520.2
3	50226831	50226831	nonsynonymous	A	G	1	XP_005678520.2
3	50295980	50295980	nonsynonymous	C	T	1	XP_005678317.2
3	505262	505262	nonsynonymous	G	C	4	XP_017895310.1, XP_017895312.1, XP_017895307.1, XP_017895309.1
3	50712030	50712030	nonsynonymous	T	C	1	XP_013818197.2
3	50712723	50712723	nonsynonymous	C	T	1	XP_013818197.2
3	50718870	50718870	nonsynonymous	C	T	1	XP_013818197.2
3	50780275	50780275	nonsynonymous	T	A	1	XP_013818197.2
3	540231	540231	nonsynonymous	G	C	2	XP_017895307.1, XP_017895309.1
3	55158991	55158991	nonsynonymous	T	C	1	XP_005678306.3
3	55159135	55159135	nonsynonymous	G	A	1	XP_005678306.3
3	55159210	55159210	nonsynonymous	T	A	1	XP_005678306.3
3	55159268	55159268	nonsynonymous	A	T	1	XP_005678306.3
3	55170084	55170084	nonsynonymous	T	G	1	XP_005678306.3
3	55170094	55170094	nonsynonymous	G	A	1	XP_005678306.3
3	55170448	55170448	nonsynonymous	G	A	1	XP_005678306.3
3	61473787	61473787	nonsynonymous	T	G	1	XP_005678225.1
3	61680463	61680463	nonsynonymous	C	G	1	XP_017902062.1
3	62116143	62116143	nonsynonymous	T	C	1	XP_017901176.1
3	62119582	62119582	nonsynonymous	C	A	1	XP_017901176.1
3	62127769	62127769	nonsynonymous	A	G	1	XP_017901176.1
3	62176053	62176053	nonsynonymous	G	A	1	XP_017901177.1
3	62176083	62176083	nonsynonymous	C	A	1	XP_017901177.1
3	62775973	62775973	nonsynonymous	G	A	1	XP_005678211.2
3	63126312	63126312	nonsynonymous	A	G	1	XP_017901180.1
3	63287914	63287914	nonsynonymous	T	G	1	XP_017901180.1
3	63522696	63522696	nonsynonymous	C	T	4	XP_013818125.2, XP_013818126.2, XP_013818124.2, XP_013818128.2
3	63550516	63550516	nonsynonymous	C	T	4	XP_013818125.2, XP_013818124.2, XP_013818126.2, XP_013818128.2
3	63550563	63550563	nonsynonymous	C	T	4	XP_013818128.2, XP_013818124.2, XP_013818126.2, XP_013818125.2
3	63608064	63608064	nonsynonymous	T	C	2	XP_005678209.2, XP_017901181.1
3	63614282	63614282	nonsynonymous	C	T	2	XP_017901181.1, XP_005678209.2
3	63614399	63614399	nonsynonymous	A	G	2	XP_005678209.2, XP_017901181.1
3	63624109	63624109	nonsynonymous	G	A	2	XP_005678209.2, XP_017901181.1
3	63656617	63656617	nonsynonymous	T	G	1	XP_005678208.2
3	63684232	63684232	nonsynonymous	A	G	1	XP_005678208.2
3	63809791	63809791	nonsynonymous	A	G	2	XP_005678204.2, XP_005678205.2
3	63812016	63812016	nonsynonymous	G	A	2	XP_005678204.2, XP_005678205.2
3	66296674	66296674	nonsynonymous	A	G	3	XP_017901198.1, XP_017901196.1, XP_017901197.1
3	66296676	66296676	nonsynonymous	A	T	3	XP_017901197.1, XP_017901198.1, XP_017901196.1
3	66296691	66296691	nonsynonymous	T	A	3	XP_017901197.1, XP_017901196.1, XP_017901198.1
3	66296692	66296692	nonsynonymous	C	T	3	XP_017901197.1, XP_017901196.1, XP_017901198.1
3	66296703	66296703	nonsynonymous	T	C	3	XP_017901198.1, XP_017901196.1, XP_017901197.1
3	66302305	66302305	nonsynonymous	C	T	3	XP_017901198.1, XP_017901196.1, XP_017901197.1
3	66303351	66303351	nonsynonymous	T	C	3	XP_017901197.1, XP_017901198.1, XP_017901196.1
3	66337689	66337689	nonsynonymous	T	C	2	XP_017901195.1, XP_017901194.1
3	66393635	66393635	nonsynonymous	G	A	1	XP_017901198.1
3	66393707	66393707	nonsynonymous	C	A	1	XP_017901198.1
3	66428659	66428659	nonsynonymous	C	T	3	XP_017901201.1, XP_017901202.1, XP_017901199.1
3	66432836	66432836	nonsynonymous	T	C	3	XP_017901201.1, XP_017901202.1, XP_017901199.1
3	66432925	66432925	nonsynonymous	C	T	3	XP_017901202.1, XP_017901201.1, XP_017901199.1
3	66432949	66432949	nonsynonymous	A	G	3	XP_017901199.1, XP_017901201.1, XP_017901202.1
3	66434398	66434398	nonsynonymous	A	G	3	XP_017901201.1, XP_017901202.1, XP_017901199.1
3	66435439	66435439	nonsynonymous	C	T	3	XP_017901199.1, XP_017901201.1, XP_017901202.1
3	66436985	66436985	nonsynonymous	T	C	3	XP_017901199.1, XP_017901202.1, XP_017901201.1
3	66437741	66437741	nonsynonymous	G	A	3	XP_017901201.1, XP_017901202.1, XP_017901199.1
3	66437750	66437750	nonsynonymous	T	G	3	XP_017901201.1, XP_017901202.1, XP_017901199.1
3	66537000	66537000	nonsynonymous	C	T	1	XP_017901204.1
3	66537055	66537055	stopgain	A		1	XP_017901204.1
3	66537060	66537060	nonsynonymous	G	T	1	XP_017901204.1
3	66537064	66537064	nonsynonymous	C	T	1	XP_017901204.1
3	66537069	66537069	nonsynonymous	T	G	1	XP_017901204.1
3	66538485	66538485	nonsynonymous	A	G	1	XP_017901204.1
3	66538558	66538558	nonsynonymous	G	C	1	XP_017901204.1
3	66538578	66538578	nonsynonymous	T	C	1	XP_017901204.1
3	66538892	66538892	nonsynonymous	G	A	1	XP_017901204.1
3	66542918	66542918	nonsynonymous	G	A	1	XP_017901204.1
3	66543790	66543790	nonsynonymous	T	C	1	XP_017901204.1
3	66545463	66545463	nonsynonymous	C	T	1	XP_017901204.1
3	66545520	66545520	nonsynonymous	C	T	1	XP_017901204.1
3	66548271	66548271	nonsynonymous	C	T	1	XP_017901204.1
3	66548273	66548273	nonsynonymous	G	A	1	XP_017901204.1
3	66548288	66548288	nonsynonymous	T	C	1	XP_017901204.1
3	66548307	66548307	nonsynonymous	C	T	1	XP_017901204.1
3	66610598	66610598	nonsynonymous	T	C	1	XP_017901993.1
3	66610967	66610967	nonsynonymous	G	A	1	XP_017901993.1
3	66611027	66611027	nonsynonymous	T	G	1	XP_017901993.1
3	66611479	66611479	nonsynonymous	C	T	1	XP_017901993.1
3	66611482	66611482	nonsynonymous	G	T	1	XP_017901993.1
3	66611483	66611483	nonsynonymous	C	T	1	XP_017901993.1
3	66611485	66611485	nonsynonymous	G	A	1	XP_017901993.1
3	66613049	66613049	nonsynonymous	A	T	1	XP_017901993.1
3	66613069	66613069	nonsynonymous	A	C	1	XP_017901993.1
3	66613124	66613124	nonsynonymous	T	C	1	XP_017901993.1
3	66613152	66613152	stopgain	A		1	XP_017901993.1
3	66613155	66613155	nonsynonymous	A	G	1	XP_017901993.1
3	66613157	66613157	nonsynonymous	G	A	1	XP_017901993.1
3	66613160	66613160	nonsynonymous	T	C	1	XP_017901993.1
3	66613191	66613191	nonsynonymous	T	G	1	XP_017901993.1
3	66613253	66613253	nonsynonymous	A	G	1	XP_017901993.1
3	66620341	66620341	nonsynonymous	A	G	1	XP_017901993.1
3	66630029	66630029	nonsynonymous	A	G	1	XP_017901993.1
3	66630071	66630071	nonsynonymous	C	T	1	XP_017901993.1
3	66709172	66709172	nonsynonymous	C	T	4	XP_017901210.1, XP_017901206.1, XP_017901207.1, XP_017901205.1
3	66710724	66710724	nonsynonymous	T	G	3	XP_017901205.1, XP_017901207.1, XP_017901206.1
3	66712053	66712053	nonsynonymous	T	C	4	XP_017901210.1, XP_017901206.1, XP_017901207.1, XP_017901205.1
3	66713683	66713683	nonsynonymous	A	G	4	XP_017901205.1, XP_017901210.1, XP_017901206.1, XP_017901207.1
3	66713697	66713697	nonsynonymous	T	C	4	XP_017901207.1, XP_017901206.1, XP_017901210.1, XP_017901205.1
3	66713718	66713718	nonsynonymous	A	G	4	XP_017901205.1, XP_017901210.1, XP_017901206.1, XP_017901207.1
3	66714143	66714143	nonsynonymous	T	C	4	XP_017901207.1, XP_017901206.1, XP_017901210.1, XP_017901205.1
3	66714151	66714151	nonsynonymous	T	A	4	XP_017901205.1, XP_017901207.1, XP_017901210.1, XP_017901206.1
3	66714674	66714674	nonsynonymous	G	C	4	XP_017901205.1, XP_017901207.1, XP_017901206.1, XP_017901210.1
3	66716127	66716127	nonsynonymous	A	G	4	XP_017901205.1, XP_017901210.1, XP_017901206.1, XP_017901207.1
3	66716151	66716151	nonsynonymous	G	T	4	XP_017901210.1, XP_017901206.1, XP_017901207.1, XP_017901205.1
3	66733680	66733680	nonsynonymous	C	A	2	XP_017901214.1, XP_017901213.1
3	66733681	66733681	nonsynonymous	C	T	2	XP_017901214.1, XP_017901213.1
3	66733702	66733702	nonsynonymous	C	T	2	XP_017901214.1, XP_017901213.1
3	680822	680822	nonsynonymous	C	G	1	XP_017901959.1
3	68583362	68583362	nonsynonymous	C	T	1	XP_017901995.1
3	68599122	68599122	nonsynonymous	T	C	1	XP_017901995.1
3	69172484	69172484	nonsynonymous	C	G	1	XP_005678191.2
3	69173905	69173905	nonsynonymous	C	T	1	XP_005678191.2
3	69354617	69354617	nonsynonymous	T	G	1	XP_005678164.3
3	69747988	69747988	nonsynonymous	C	T	10	XP_013818081.2, XP_017901251.1, XP_013818083.2, XP_013818082.2, XP_013818079.2, XP_013818080.2, XP_017901250.1, XP_017901253.1, XP_013818078.2, XP_013818084.2
3	7062867	7062867	nonsynonymous	C	A	1	XP_005678806.2
3	7070732	7070732	nonsynonymous	T	C	1	XP_005678806.2
3	7079631	7079631	nonsynonymous	C	G	1	XP_005678806.2
3	7079706	7079706	nonsynonymous	A	G	1	XP_005678806.2
3	70931425	70931425	nonsynonymous	G	A	1	XP_005678139.2
3	71043426	71043426	nonsynonymous	T	A	1	XP_017901271.1
3	71052788	71052788	nonsynonymous	A	G	1	XP_017901271.1
3	71064174	71064174	nonsynonymous	T	C	1	XP_017901271.1
3	71254263	71254263	nonsynonymous	C	A	6	XP_017901273.1, XP_017901275.1, XP_017901272.1, XP_017901276.1, XP_017901274.1, XP_017901277.1
3	72098103	72098103	nonsynonymous	A	C	1	XP_005678186.3
3	721543	721543	nonsynonymous	C	G	6	XP_017895396.1, XP_017895387.1, XP_017895374.1, XP_017895380.1, XP_017895400.1, XP_017895365.1
3	7256853	7256853	nonsynonymous	A	C	1	XP_017896415.1
3	7263525	7263525	nonsynonymous	G	A	1	XP_017896415.1
3	737213	737213	nonsynonymous	C	T	1	XP_017895361.1
3	7455295	7455295	nonsynonymous	G	T	1	XP_017896455.1
3	7455381	7455381	nonsynonymous	G	C	1	XP_017896455.1
3	7455457	7455457	nonsynonymous	A	G	1	XP_017896455.1
3	7455571	7455571	nonsynonymous	C	G	1	XP_017896455.1
3	7455857	7455857	nonsynonymous	G	A	1	XP_017896455.1
3	7455901	7455901	nonsynonymous	A	G	1	XP_017896455.1
3	7455974	7455974	nonsynonymous	A	G	1	XP_017896455.1
3	749166	749166	nonsynonymous	T	G	1	XP_017895361.1
3	7516250	7516250	nonsynonymous	T	C	1	XP_017896463.1
3	7567076	7567076	nonsynonymous	G	A	4	XP_013818477.2, XP_017896495.1, XP_017896491.1, XP_017896502.1
3	7567091	7567091	nonsynonymous	A	G	4	XP_017896502.1, XP_013818477.2, XP_017896495.1, XP_017896491.1
3	7596559	7596559	nonsynonymous	G	A	4	XP_017896502.1, XP_013818477.2, XP_017896495.1, XP_017896491.1
3	75994521	75994521	nonsynonymous	G	A	1	XP_017901295.1
3	7625997	7625997	nonsynonymous	A	G	3	XP_017896502.1, XP_017896491.1, XP_017896495.1
3	7631462	7631462	nonsynonymous	G	A	3	XP_017896539.1, XP_017896532.1, XP_017896525.1
3	766329	766329	nonsynonymous	A	G	1	XP_017895414.1
3	766533	766533	nonsynonymous	C	T	1	XP_017895414.1
3	76969561	76969561	nonsynonymous	T	C	1	XP_005678112.1
3	77239656	77239656	nonsynonymous	T	C	1	XP_017901303.1
3	77907004	77907004	nonsynonymous	A	G	2	XP_005678096.2, XP_005678098.2
3	77946984	77946984	nonsynonymous	A	C	2	XP_005709616.3, XP_013818049.2
3	77947118	77947118	nonsynonymous	T	C	2	XP_013818049.2, XP_005709616.3
3	77950984	77950984	nonsynonymous	A	C	2	XP_013818049.2, XP_005709616.3
3	77950985	77950985	nonsynonymous	G	C	2	XP_005709616.3, XP_013818049.2
3	77953606	77953606	nonsynonymous	T	G	2	XP_013818049.2, XP_005709616.3
3	8069217	8069217	nonsynonymous	C	T	2	XP_017896577.1, XP_017896576.1
3	8069230	8069230	nonsynonymous	A	G	2	XP_017896577.1, XP_017896576.1
3	8069679	8069679	nonsynonymous	C	T	2	XP_017896576.1, XP_017896577.1
3	8069712	8069712	stopgain	T		2	XP_017896576.1, XP_017896577.1
3	8069746	8069746	nonsynonymous	G	A	2	XP_017896576.1, XP_017896577.1
3	8070042	8070042	nonsynonymous	C	T	2	XP_017896576.1, XP_017896577.1
3	8070060	8070060	nonsynonymous	T	G	2	XP_017896576.1, XP_017896577.1
3	8070079	8070079	nonsynonymous	C	T	2	XP_017896577.1, XP_017896576.1
3	8070084	8070084	nonsynonymous	A	G	2	XP_017896577.1, XP_017896576.1
3	8582524	8582524	nonsynonymous	G	C	1	XP_017901969.1
3	8582525	8582525	nonsynonymous	A	T	1	XP_017901969.1
3	85918156	85918156	nonsynonymous	G	A	1	XP_017902064.1
3	86005712	86005712	nonsynonymous	G	A	1	XP_013817936.2
3	86005713	86005713	nonsynonymous	A	C	1	XP_013817936.2
3	86005746	86005746	nonsynonymous	A	T	1	XP_013817936.2
3	86429769	86429769	nonsynonymous	C	A	1	XP_005678015.2
3	86819490	86819490	nonsynonymous	A	G	1	XP_017901958.1
3	86825492	86825492	nonsynonymous	A	G	1	XP_017901366.1
3	86885803	86885803	nonsynonymous	A	G	2	XP_017901369.1, XP_005678001.1
3	87255850	87255850	nonsynonymous	A	G	1	XP_017901999.1
3	87597892	87597892	nonsynonymous	T	A	1	XP_017901385.1
3	87627082	87627082	nonsynonymous	G	A	1	NP_001272688.1
3	87650091	87650091	nonsynonymous	T	C	1	XP_005677979.2
3	88079472	88079472	nonsynonymous	C	G	1	XP_005677977.1
3	88543804	88543804	nonsynonymous	C	T	1	XP_005678053.1
3	88543852	88543852	nonsynonymous	T	C	1	XP_005678053.1
3	88543957	88543957	nonsynonymous	C	T	1	XP_005678053.1
3	88544019	88544019	nonsynonymous	C	G	1	XP_005678053.1
3	88560969	88560969	nonsynonymous	T	C	1	XP_005678053.1
3	88561003	88561003	nonsynonymous	A	C	1	XP_005678053.1
3	88563403	88563403	stopgain	A		1	XP_005678053.1
3	89833250	89833250	nonsynonymous	C	G	1	XP_013817989.1
3	91119958	91119958	nonsynonymous	T	C	1	XP_005677911.1
3	91962858	91962858	nonsynonymous	A	G	2	XP_005677899.2, XP_005677900.2
3	9240292	9240292	nonsynonymous	A	G	1	XP_005678790.2
3	9240445	9240445	nonsynonymous	G	C	1	XP_005678790.2
3	93795540	93795540	nonsynonymous	G	T	6	XP_017901448.1, XP_017901451.1, XP_017901449.1, XP_017901450.1, XP_013817957.2, XP_017901447.1
3	938035	938035	nonsynonymous	G	A	1	XP_017895443.1
3	941876	941876	nonsynonymous	T	C	1	XP_017895467.1
3	94321628	94321628	nonsynonymous	T	A	1	XP_005677868.2
3	94321721	94321721	nonsynonymous	G	T	1	XP_005677868.2
3	94325119	94325119	nonsynonymous	G	A	1	XP_005677868.2
3	94325201	94325201	nonsynonymous	C	T	1	XP_005677868.2
3	94325239	94325239	nonsynonymous	A	G	1	XP_005677868.2
3	94325366	94325366	nonsynonymous	G	A	1	XP_005677868.2
3	94378916	94378916	nonsynonymous	G	C	2	XP_017901459.1, XP_005677865.2
3	94379261	94379261	nonsynonymous	T	C	1	XP_005677865.2
3	94379318	94379318	nonsynonymous	C	A	1	XP_005677865.2
3	94380640	94380640	nonsynonymous	C	T	2	XP_017901459.1, XP_005677865.2
3	94380692	94380692	nonsynonymous	T	C	2	XP_005677865.2, XP_017901459.1
3	94398991	94398991	nonsynonymous	G	A	2	XP_005677865.2, XP_017901459.1
3	94480903	94480903	nonsynonymous	C	T	2	XP_013817953.2, XP_005677861.2
3	94480976	94480976	nonsynonymous	G	A	2	XP_013817953.2, XP_005677861.2
3	95275957	95275957	nonsynonymous	G	T	1	XP_005677855.2
3	95282933	95282933	nonsynonymous	G	A	1	XP_005677855.2
3	95346880	95346880	nonsynonymous	A	C	1	XP_017902002.1
3	96865472	96865472	nonsynonymous	C	T	2	XP_017901470.1, XP_017901471.1
3	97005694	97005694	nonsynonymous	T	C	1	NP_001272669.1
3	97014340	97014340	nonsynonymous	C	T	1	NP_001272669.1
3	97116959	97116959	nonsynonymous	T	C	1	XP_005678040.2
3	97117820	97117820	nonsynonymous	C	T	1	XP_005678040.2
3	97133603	97133603	nonsynonymous	A	C	1	XP_017902003.1
3	97186738	97186738	nonsynonymous	C	T	1	XP_017901475.1
3	97643394	97643394	nonsynonymous	G	A	8	XP_013817940.2, XP_013817941.2, XP_013817943.2, XP_013817942.2, XP_013817945.2, XP_005677827.2, XP_005677828.2, XP_017901479.1
3	97691288	97691288	nonsynonymous	A	C	19	XP_017901479.1, XP_017901480.1, XP_017901484.1, XP_017901481.1, XP_005677827.2, XP_013817943.2, XP_017901478.1, XP_013817941.2, XP_013817946.2, XP_017901476.1, XP_017901482.1, XP_017901483.1, XP_005677828.2, XP_017901477.1, XP_013817945.2, XP_013817942.2, XP_005677833.2, XP_013817940.2, XP_005677832.2
3	97717850	97717850	nonsynonymous	C	T	19	XP_013817945.2, XP_013817942.2, XP_005677833.2, XP_017901483.1, XP_017901477.1, XP_005677828.2, XP_005677832.2, XP_013817940.2, XP_005677827.2, XP_017901481.1, XP_017901479.1, XP_017901484.1, XP_017901480.1, XP_017901482.1, XP_013817943.2, XP_013817946.2, XP_013817941.2, XP_017901476.1, XP_017901478.1
3	97717858	97717858	nonsynonymous	A	G	19	XP_017901478.1, XP_013817946.2, XP_013817941.2, XP_017901476.1, XP_013817943.2, XP_017901482.1, XP_017901480.1, XP_017901484.1, XP_017901479.1, XP_017901481.1, XP_005677827.2, XP_013817940.2, XP_005677832.2, XP_005677828.2, XP_017901477.1, XP_017901483.1, XP_013817942.2, XP_005677833.2, XP_013817945.2
3	98291053	98291053	nonsynonymous	A	T	1	XP_005677825.3
3	98860862	98860862	nonsynonymous	C	T	5	XP_005677803.2, XP_005677805.2, XP_005677807.2, XP_013817921.2, XP_005677806.2
3	99045001	99045001	nonsynonymous	T	G	4	XP_017901498.1, XP_017901496.1, XP_005677800.2, XP_017901497.1
3	99357306	99357306	nonsynonymous	C	T	1	XP_017901508.1
3	99403449	99403449	nonsynonymous	A	G	1	XP_017902005.1
3	99970177	99970177	nonsynonymous	T	C	3	XP_005677726.2, XP_013817889.2, XP_017901524.1
3	99978506	99978506	nonsynonymous	C	T	5	XP_005677724.2, XP_013817895.2, XP_005677725.2, XP_013817892.2, XP_013817893.2
3	99981065	99981065	nonsynonymous	C	G	6	XP_013817893.2, XP_013817892.2, XP_013817895.2, XP_005677725.2, XP_013817894.2, XP_005677724.2
4	100178466	100178466	nonsynonymous	C	T	1	XP_017902856.1
4	100994309	100994309	nonsynonymous	G	A	1	XP_013818613.2
4	100994329	100994329	nonsynonymous	A	G	1	XP_013818613.2
4	105205453	105205453	nonsynonymous	T	C	1	XP_005679018.1
4	108442920	108442920	nonsynonymous	T	C	12	XP_017902893.1, XP_017902898.1, XP_017902888.1, XP_017902887.1, XP_017902896.1, XP_017902891.1, XP_017902895.1, XP_017902890.1, XP_017902889.1, XP_017902897.1, XP_017902892.1, XP_017902894.1
4	110030510	110030510	nonsynonymous	G	A	3	XP_013818584.1, XP_013818585.1, XP_013818586.1
4	110161900	110161900	nonsynonymous	C	A	2	XP_005678976.2, XP_005678975.2
4	110162193	110162193	nonsynonymous	T	C	2	XP_005678976.2, XP_005678975.2
4	110162799	110162799	nonsynonymous	G	A	2	XP_005678975.2, XP_005678976.2
4	110761155	110761155	nonsynonymous	G	A	2	XP_017902919.1, XP_017902918.1
4	111045021	111045021	nonsynonymous	G	A	3	XP_005678965.1, XP_013818576.1, XP_005678966.1
4	111267047	111267047	nonsynonymous	A	T	3	XP_013818572.2, XP_013818573.2, XP_013818575.2
4	112929478	112929478	nonsynonymous	C	T	1	XP_017902936.1
4	112941238	112941238	nonsynonymous	G	T	1	XP_017902936.1
4	112942042	112942042	stoploss	C		1	XP_017902936.1
4	112999407	112999407	nonsynonymous	C	A	1	XP_017902997.1
4	112999436	112999436	nonsynonymous	G	A	1	XP_017902997.1
4	113008538	113008538	nonsynonymous	A	G	1	XP_017902997.1
4	113029842	113029842	nonsynonymous	A	G	1	XP_017902997.1
4	113030457	113030457	nonsynonymous	T	C	1	XP_017902997.1
4	113031579	113031579	nonsynonymous	G	C	1	XP_017902997.1
4	113035952	113035952	nonsynonymous	C	T	1	XP_017902997.1
4	113035954	113035954	nonsynonymous	A	T	1	XP_017902997.1
4	113036113	113036113	nonsynonymous	C	A	1	XP_017902997.1
4	113057996	113057996	nonsynonymous	A	G	1	XP_017902997.1
4	113133269	113133269	nonsynonymous	T	G	1	XP_017902997.1
4	113139591	113139591	nonsynonymous	A	G	1	XP_017902997.1
4	113188236	113188236	nonsynonymous	T	C	1	XP_017902997.1
4	113224591	113224591	nonsynonymous	A	G	1	XP_017902997.1
4	113347645	113347645	nonsynonymous	G	A	1	XP_017902997.1
4	114709307	114709307	nonsynonymous	A	G	1	XP_005678948.1
4	114709546	114709546	nonsynonymous	G	A	1	XP_005678948.1
4	115055211	115055211	nonsynonymous	T	C	5	XP_017902942.1, XP_017902944.1, XP_005678936.2, XP_017902943.1, XP_005678935.2
4	115056629	115056629	nonsynonymous	A	G	5	XP_005678936.2, XP_017902943.1, XP_005678935.2, XP_017902942.1, XP_017902944.1
4	115057061	115057061	nonsynonymous	T	C	5	XP_017902942.1, XP_017902944.1, XP_017902943.1, XP_005678935.2, XP_005678936.2
4	115650503	115650503	nonsynonymous	T	C	1	XP_017902946.1
4	115652742	115652742	nonsynonymous	C	T	1	XP_017902946.1
4	115653701	115653701	nonsynonymous	A	G	1	XP_017902946.1
4	115653753	115653753	nonsynonymous	T	A	1	XP_017902946.1
4	115653839	115653839	nonsynonymous	G	A	1	XP_017902946.1
4	115671897	115671897	nonsynonymous	C	A	1	XP_017902946.1
4	13023873	13023873	nonsynonymous	A	G	1	XP_017902320.1
4	13025554	13025554	nonsynonymous	T	C	1	XP_017902320.1
4	13025623	13025623	nonsynonymous	C	G	1	XP_017902320.1
4	13055504	13055504	nonsynonymous	C	T	1	XP_013818916.2
4	13055644	13055644	nonsynonymous	T	C	1	XP_013818916.2
4	13055725	13055725	nonsynonymous	C	G	1	XP_013818916.2
4	13055983	13055983	nonsynonymous	T	C	1	XP_013818916.2
4	13056084	13056084	nonsynonymous	G	A	1	XP_013818916.2
4	13056090	13056090	nonsynonymous	T	C	1	XP_013818916.2
4	13056294	13056294	nonsynonymous	T	G	1	XP_013818916.2
4	13089339	13089339	nonsynonymous	A	T	1	XP_017902968.1
4	13163955	13163955	nonsynonymous	A	C	1	XP_013818934.2
4	13164069	13164069	nonsynonymous	C	T	1	XP_013818934.2
4	13207093	13207093	nonsynonymous	A	T	1	XP_013818932.2
4	13207519	13207519	nonsynonymous	G	A	1	XP_013818932.2
4	13260375	13260375	nonsynonymous	C	A	1	XP_005679625.2
4	13261201	13261201	nonsynonymous	T	C	1	XP_005679625.2
4	13282500	13282500	nonsynonymous	T	G	1	XP_017902969.1
4	13282551	13282551	nonsynonymous	A	G	1	XP_017902969.1
4	13282676	13282676	nonsynonymous	T	C	1	XP_017902969.1
4	13282678	13282678	nonsynonymous	T	C	1	XP_017902969.1
4	13282855	13282855	nonsynonymous	C	T	1	XP_017902969.1
4	13283316	13283316	nonsynonymous	C	T	1	XP_017902969.1
4	13301106	13301106	nonsynonymous	A	G	1	XP_013818915.2
4	13301107	13301107	nonsynonymous	A	C	1	XP_013818915.2
4	13301702	13301702	nonsynonymous	C	A	1	XP_013818915.2
4	13301752	13301752	nonsynonymous	G	C	1	XP_013818915.2
4	13312002	13312002	nonsynonymous	A	G	1	XP_005679623.1
4	13338013	13338013	nonsynonymous	G	A	1	XP_005679622.2
4	13355093	13355093	nonsynonymous	C	T	1	XP_005679621.2
4	13370309	13370309	nonsynonymous	C	T	1	XP_005679620.2
4	13370576	13370576	nonsynonymous	T	C	1	XP_005679620.2
4	13370893	13370893	nonsynonymous	T	C	1	XP_005679620.2
4	13423740	13423740	nonsynonymous	C	T	1	XP_005679687.2
4	13443324	13443324	nonsynonymous	A	G	1	XP_005679686.2
4	13469313	13469313	stopgain	T		1	XP_005679685.2
4	13469461	13469461	nonsynonymous	G	A	1	XP_005679685.2
4	13469779	13469779	nonsynonymous	T	C	1	XP_005679685.2
4	13484698	13484698	nonsynonymous	T	C	1	XP_005679617.2
4	13497072	13497072	nonsynonymous	T	A	1	XP_005679616.2
4	13497894	13497894	nonsynonymous	T	C	1	XP_005679616.2
4	13611259	13611259	nonsynonymous	C	T	3	XP_017902327.1, XP_017902325.1, XP_017902326.1
4	13611441	13611441	nonsynonymous	G	A	2	XP_017902326.1, XP_017902325.1
4	13698017	13698017	nonsynonymous	T	G	1	XP_017902999.1
4	13718334	13718334	nonsynonymous	G	C	1	XP_005679683.2
4	13757809	13757809	nonsynonymous	C	G	1	XP_005679681.3
4	13852152	13852152	nonsynonymous	C	A	1	XP_017902331.1
4	13904728	13904728	nonsynonymous	C	T	2	XP_017902333.1, XP_005679612.3
4	13962667	13962667	nonsynonymous	C	G	1	XP_013819004.1
4	14182184	14182184	nonsynonymous	T	C	1	XP_005679677.2
4	14182343	14182343	nonsynonymous	G	A	1	XP_005679677.2
4	14182652	14182652	nonsynonymous	T	C	1	XP_005679677.2
4	14201418	14201418	stopgain	C		1	XP_017903000.1
4	14201512	14201512	nonsynonymous	G	A	1	XP_017903000.1
4	14201543	14201543	nonsynonymous	C	A	1	XP_017903000.1
4	14201626	14201626	nonsynonymous	C	T	1	XP_017903000.1
4	14347501	14347501	nonsynonymous	C	G	1	XP_005679675.2
4	14437577	14437577	nonsynonymous	T	C	2	XP_017902337.1, XP_017902336.1
4	14503673	14503673	nonsynonymous	A	C	1	XP_013818929.2
4	14503768	14503768	nonsynonymous	T	C	1	XP_013818929.2
4	14969111	14969111	nonsynonymous	G	A	1	XP_005701319.1
4	14969625	14969625	nonsynonymous	T	G	1	XP_005701319.1
4	14995307	14995307	nonsynonymous	T	C	1	XP_005701325.1
4	14997003	14997003	nonsynonymous	C	A	1	XP_005701325.1
4	14999603	14999603	nonsynonymous	C	A	1	XP_005701325.1
4	15000013	15000013	nonsynonymous	A	G	1	XP_005701325.1
4	15000111	15000111	nonsynonymous	A	G	1	XP_005701325.1
4	15008210	15008210	nonsynonymous	C	T	1	XP_017902976.1
4	15008459	15008459	nonsynonymous	A	G	1	XP_017902976.1
4	15008825	15008825	nonsynonymous	C	T	1	XP_017902976.1
4	15008987	15008987	nonsynonymous	C	T	1	XP_017902976.1
4	15011272	15011272	nonsynonymous	A	G	1	XP_017902976.1
4	15011555	15011555	nonsynonymous	T	C	1	XP_017902976.1
4	15011600	15011600	nonsynonymous	C	T	1	XP_017902976.1
4	15011971	15011971	nonsynonymous	A	G	1	XP_017902976.1
4	15030328	15030328	nonsynonymous	T	G	1	XP_017902976.1
4	15030329	15030329	nonsynonymous	T	C	1	XP_017902976.1
4	15033880	15033880	nonsynonymous	C	T	1	XP_017902976.1
4	15033936	15033936	nonsynonymous	G	A	1	XP_017902976.1
4	15034009	15034009	nonsynonymous	C	A	1	XP_017902976.1
4	15089139	15089139	nonsynonymous	G	T	1	XP_017902976.1
4	15089163	15089163	nonsynonymous	G	A	1	XP_017902976.1
4	15089215	15089215	nonsynonymous	C	T	1	XP_017902976.1
4	15089217	15089217	nonsynonymous	T	C	1	XP_017902976.1
4	15089331	15089331	nonsynonymous	C	G	1	XP_017902976.1
4	15089339	15089339	nonsynonymous	G	T	1	XP_017902976.1
4	15089341	15089341	nonsynonymous	T	C	1	XP_017902976.1
4	15089344	15089344	nonsynonymous	C	T	1	XP_017902976.1
4	15089347	15089347	nonsynonymous	A	G	1	XP_017902976.1
4	15089350	15089350	nonsynonymous	A	T	1	XP_017902976.1
4	15089404	15089404	nonsynonymous	T	C	1	XP_017902976.1
4	15143541	15143541	nonsynonymous	T	C	1	XP_017902340.1
4	15152428	15152428	nonsynonymous	T	C	1	XP_017902340.1
4	15241843	15241843	nonsynonymous	C	G	2	XP_013819000.2, XP_005679599.2
4	15257254	15257254	nonsynonymous	A	G	1	XP_017903002.1
4	15257332	15257332	nonsynonymous	A	T	1	XP_017903002.1
4	15274988	15274988	nonsynonymous	T	C	1	XP_005679671.2
4	15275213	15275213	nonsynonymous	T	G	1	XP_005679671.2
4	15275300	15275300	nonsynonymous	T	G	1	XP_005679671.2
4	15391414	15391414	nonsynonymous	G	A	1	XP_005679595.2
4	15437601	15437601	nonsynonymous	C	T	1	XP_005679592.2
4	15557561	15557561	nonsynonymous	A	C	3	XP_017902344.1, XP_017902345.1, XP_017902343.1
4	16653718	16653718	nonsynonymous	G	T	1	XP_017902357.1
4	17327691	17327691	nonsynonymous	A	G	2	XP_017902362.1, XP_017902363.1
4	17837712	17837712	nonsynonymous	G	A	1	XP_017902977.1
4	17942255	17942255	nonsynonymous	C	T	3	XP_005679574.2, XP_005679575.2, XP_013818977.2
4	18612631	18612631	nonsynonymous	C	A	1	XP_017902381.1
4	18829	18829	nonsynonymous	T	C	1	XP_017902950.1
4	21028601	21028601	nonsynonymous	T	C	1	XP_005679558.3
4	21308171	21308171	nonsynonymous	C	G	2	XP_013818972.2, XP_005679654.2
4	21554798	21554798	nonsynonymous	G	A	9	XP_017902389.1, XP_017902391.1, XP_017902394.1, XP_017902390.1, XP_017902393.1, XP_017902396.1, XP_017902392.1, XP_005679548.2, XP_017902395.1
4	23696520	23696520	nonsynonymous	G	C	1	XP_005679539.2
4	24929759	24929759	nonsynonymous	C	T	1	XP_017902980.1
4	24929770	24929770	nonsynonymous	T	G	1	XP_017902980.1
4	24929779	24929779	nonsynonymous	C	T	1	XP_017902980.1
4	24929786	24929786	nonsynonymous	G	T	1	XP_017902980.1
4	24929792	24929792	nonsynonymous	C	T	1	XP_017902980.1
4	24929854	24929854	nonsynonymous	A	G	1	XP_017902980.1
4	24929872	24929872	nonsynonymous	T	C	1	XP_017902980.1
4	24929879	24929879	nonsynonymous	G	C	1	XP_017902980.1
4	24929890	24929890	nonsynonymous	G	A	1	XP_017902980.1
4	24929909	24929909	nonsynonymous	A	G	1	XP_017902980.1
4	24929974	24929974	nonsynonymous	C	G	1	XP_017902980.1
4	24930916	24930916	nonsynonymous	A	G	1	XP_017902980.1
4	24930967	24930967	nonsynonymous	A	G	1	XP_017902980.1
4	24933918	24933918	nonsynonymous	C	T	1	XP_017902980.1
4	26324062	26324062	nonsynonymous	A	C	1	XP_005679525.2
4	27260858	27260858	nonsynonymous	C	T	1	XP_017902439.1
4	27267313	27267313	nonsynonymous	T	C	1	XP_017902439.1
4	27285317	27285317	nonsynonymous	A	G	1	XP_017902439.1
4	27594416	27594416	nonsynonymous	G	A	1	XP_005679492.2
4	28280881	28280881	nonsynonymous	C	T	1	XP_017902983.1
4	28302538	28302538	nonsynonymous	G	A	1	XP_005679485.2
4	2940452	2940452	nonsynonymous	A	G	2	XP_017902146.1, XP_017902147.1
4	2940455	2940455	nonsynonymous	A	G	2	XP_017902147.1, XP_017902146.1
4	30112967	30112967	nonsynonymous	A	G	1	XP_005679480.2
4	30113108	30113108	nonsynonymous	T	G	1	XP_005679480.2
4	30113162	30113162	nonsynonymous	G	T	1	XP_005679480.2
4	30113241	30113241	nonsynonymous	T	C	1	XP_005679480.2
4	3071845	3071845	nonsynonymous	T	C	3	XP_017902149.1, XP_017902150.1, XP_017902148.1
4	31975284	31975284	nonsynonymous	G	T	1	XP_013818892.1
4	32017290	32017290	nonsynonymous	G	A	1	XP_005679468.2
4	32233049	32233049	nonsynonymous	C	G	1	XP_017902466.1
4	32257122	32257122	nonsynonymous	C	T	1	XP_005679464.1
4	32346982	32346982	nonsynonymous	A	G	1	XP_005679460.2
4	32347108	32347108	nonsynonymous	G	T	1	XP_005679460.2
4	33067374	33067374	nonsynonymous	A	G	1	XP_005679474.2
4	33730486	33730486	nonsynonymous	T	G	4	XP_013818869.2, XP_005679453.2, XP_005679454.2, XP_005679452.2
4	34512850	34512850	nonsynonymous	C	T	5	XP_017902473.1, XP_013818866.2, XP_017902474.1, XP_017902475.1, XP_005679447.2
4	34589923	34589923	nonsynonymous	G	T	6	XP_005679448.2, XP_017902475.1, XP_005679447.2, XP_013818866.2, XP_017902474.1, XP_017902473.1
4	37599988	37599988	stopgain	A		1	XP_017902987.1
4	37619355	37619355	nonsynonymous	T	G	1	XP_017902987.1
4	37626129	37626129	nonsynonymous	T	C	1	XP_017902987.1
4	37626263	37626263	nonsynonymous	G	A	1	XP_017902987.1
4	37626647	37626647	nonsynonymous	C	T	1	XP_017902987.1
4	37626724	37626724	nonsynonymous	A	G	1	XP_017902987.1
4	37670084	37670084	nonsynonymous	G	A	1	XP_017902478.1
4	38083166	38083166	nonsynonymous	T	C	2	XP_005679407.2, XP_005679408.2
4	41114154	41114154	nonsynonymous	C	T	1	XP_017902488.1
4	42712099	42712099	nonsynonymous	A	G	1	XP_017902492.1
4	42729190	42729190	nonsynonymous	T	C	7	XP_013818850.1, XP_005679398.1, XP_017902494.1, XP_013818852.1, XP_005679395.1, XP_017902493.1, XP_017902495.1
4	42994129	42994129	nonsynonymous	A	G	1	XP_017902498.1
4	43271672	43271672	nonsynonymous	C	T	1	XP_017902514.1
4	43282637	43282637	nonsynonymous	C	T	2	XP_017902515.1, XP_017902516.1
4	43285614	43285614	nonsynonymous	T	C	2	XP_017902516.1, XP_017902515.1
4	43301301	43301301	nonsynonymous	C	T	2	XP_017902515.1, XP_017902516.1
4	43301303	43301303	nonsynonymous	T	G	2	XP_017902515.1, XP_017902516.1
4	43301658	43301658	nonsynonymous	G	A	2	XP_017902516.1, XP_017902515.1
4	43634630	43634630	nonsynonymous	T	A	3	XP_017902530.1, XP_017902529.1, XP_017902531.1
4	43649401	43649401	nonsynonymous	G	T	2	XP_005679373.1, XP_013818839.1
4	43656895	43656895	nonsynonymous	C	T	2	XP_005679373.1, XP_013818839.1
4	46774288	46774288	nonsynonymous	C	T	1	XP_005679359.2
4	47820573	47820573	nonsynonymous	A	G	2	XP_005679356.2, XP_005679357.2
4	4836830	4836830	nonsynonymous	C	T	1	XP_017902155.1
4	49126164	49126164	nonsynonymous	T	C	1	XP_017902561.1
4	50464600	50464600	nonsynonymous	A	G	1	XP_017902568.1
4	5121838	5121838	nonsynonymous	A	G	17	XP_017902165.1, XP_017902159.1, XP_017902158.1, XP_017902160.1, XP_017902157.1, XP_017902171.1, XP_017902162.1, XP_017902168.1, XP_017902172.1, XP_017902161.1, XP_017902163.1, XP_017902170.1, XP_017902167.1, XP_017902169.1, XP_017902156.1, XP_017902166.1, XP_017902164.1
4	51413234	51413234	nonsynonymous	G	A	1	XP_017903011.1
4	5179086	5179086	nonsynonymous	A	G	17	XP_017902168.1, XP_017902172.1, XP_017902171.1, XP_017902162.1, XP_017902160.1, XP_017902157.1, XP_017902158.1, XP_017902159.1, XP_017902165.1, XP_017902169.1, XP_017902167.1, XP_017902164.1, XP_017902166.1, XP_017902156.1, XP_017902170.1, XP_017902163.1, XP_017902161.1
4	5182105	5182105	nonsynonymous	G	A	17	XP_017902163.1, XP_017902170.1, XP_017902161.1, XP_017902156.1, XP_017902164.1, XP_017902166.1, XP_017902167.1, XP_017902169.1, XP_017902158.1, XP_017902165.1, XP_017902159.1, XP_017902168.1, XP_017902172.1, XP_017902160.1, XP_017902157.1, XP_017902162.1, XP_017902171.1
4	51859252	51859252	nonsynonymous	G	C	3	XP_005679323.1, XP_017902583.1, XP_005679325.1
4	5234959	5234959	nonsynonymous	G	A	17	XP_017902156.1, XP_017902166.1, XP_017902164.1, XP_017902167.1, XP_017902169.1, XP_017902163.1, XP_017902170.1, XP_017902161.1, XP_017902172.1, XP_017902168.1, XP_017902160.1, XP_017902157.1, XP_017902162.1, XP_017902171.1, XP_017902158.1, XP_017902165.1, XP_017902159.1
4	5236364	5236364	nonsynonymous	A	G	17	XP_017902167.1, XP_017902169.1, XP_017902156.1, XP_017902166.1, XP_017902164.1, XP_017902161.1, XP_017902163.1, XP_017902170.1, XP_017902160.1, XP_017902157.1, XP_017902171.1, XP_017902162.1, XP_017902172.1, XP_017902168.1, XP_017902165.1, XP_017902159.1, XP_017902158.1
4	5252005	5252005	nonsynonymous	T	C	17	XP_017902158.1, XP_017902165.1, XP_017902159.1, XP_017902172.1, XP_017902168.1, XP_017902160.1, XP_017902157.1, XP_017902162.1, XP_017902171.1, XP_017902163.1, XP_017902170.1, XP_017902161.1, XP_017902156.1, XP_017902166.1, XP_017902164.1, XP_017902169.1, XP_017902167.1
4	5253175	5253175	nonsynonymous	G	C	17	XP_017902165.1, XP_017902159.1, XP_017902158.1, XP_017902160.1, XP_017902157.1, XP_017902171.1, XP_017902162.1, XP_017902168.1, XP_017902172.1, XP_017902161.1, XP_017902163.1, XP_017902170.1, XP_017902167.1, XP_017902169.1, XP_017902156.1, XP_017902166.1, XP_017902164.1
4	54432182	54432182	nonsynonymous	C	T	1	XP_005679306.2
4	54560481	54560481	nonsynonymous	G	A	1	XP_017902598.1
4	54607028	54607028	nonsynonymous	A	G	1	XP_017902600.1
4	54758645	54758645	nonsynonymous	A	G	2	XP_013818813.2, XP_017902601.1
4	54758705	54758705	nonsynonymous	T	C	2	XP_013818813.2, XP_017902601.1
4	55365849	55365849	nonsynonymous	A	G	2	XP_017902609.1, XP_017902610.1
4	55432331	55432331	nonsynonymous	C	T	2	XP_017902609.1, XP_017902610.1
4	55432559	55432559	nonsynonymous	G	A	2	XP_017902610.1, XP_017902609.1
4	55538599	55538599	nonsynonymous	G	A	1	XP_017902613.1
4	56418173	56418173	nonsynonymous	G	A	1	XP_005679264.3
4	5663419	5663419	nonsynonymous	C	T	4	XP_017902177.1, XP_017902178.1, XP_017902179.1, XP_017902180.1
4	56917722	56917722	nonsynonymous	G	A	2	XP_017902624.1, XP_017902625.1
4	57934734	57934734	nonsynonymous	A	G	3	XP_005679253.2, XP_013818684.2, XP_013818683.2
4	58034666	58034666	nonsynonymous	G	A	3	XP_013818683.2, XP_005679253.2, XP_013818684.2
4	59328835	59328835	nonsynonymous	G	C	1	XP_005679246.2
4	5937049	5937049	nonsynonymous	T	C	3	XP_017902186.1, XP_017902185.1, XP_017902184.1
4	59378121	59378121	nonsynonymous	G	A	5	XP_017902641.1, XP_017902639.1, XP_017902640.1, XP_017902644.1, XP_017902643.1
4	6097499	6097499	nonsynonymous	T	C	1	XP_017902955.1
4	6260403	6260403	nonsynonymous	T	C	1	XP_017902250.1
4	6260901	6260901	nonsynonymous	G	T	1	XP_017902250.1
4	6286234	6286234	nonsynonymous	T	C	1	XP_017902253.1
4	64712611	64712611	nonsynonymous	G	A	1	XP_017902668.1
4	6503793	6503793	nonsynonymous	C	T	1	XP_017902251.1
4	6503854	6503854	nonsynonymous	C	T	1	XP_017902251.1
4	6510653	6510653	nonsynonymous	G	A	5	XP_013819053.2, XP_013819052.2, XP_013819054.2, XP_013819050.2, XP_013819049.2
4	6513810	6513810	nonsynonymous	A	G	5	XP_013819049.2, XP_013819050.2, XP_013819052.2, XP_013819054.2, XP_013819053.2
4	65657284	65657284	nonsynonymous	T	C	1	XP_005679225.2
4	65694126	65694126	nonsynonymous	A	G	1	XP_005679225.2
4	6611439	6611439	nonsynonymous	T	C	2	XP_017902227.1, XP_017902228.1
4	66769699	66769699	nonsynonymous	G	A	4	XP_017902671.1, XP_017902672.1, XP_017902670.1, XP_017902669.1
4	6713204	6713204	nonsynonymous	T	C	6	XP_017902231.1, XP_017902235.1, XP_017902233.1, XP_017902234.1, XP_017902232.1, XP_017902230.1
4	6756954	6756954	nonsynonymous	T	G	1	XP_017902226.1
4	6757980	6757980	nonsynonymous	T	C	1	XP_017902226.1
4	6758118	6758118	nonsynonymous	T	G	1	XP_017902226.1
4	68123280	68123280	nonsynonymous	A	G	1	XP_005679219.1
4	6870234	6870234	nonsynonymous	G	A	1	XP_005701564.2
4	6870381	6870381	nonsynonymous	C	T	1	XP_005701564.2
4	6961025	6961025	nonsynonymous	T	C	2	XP_017902223.1, XP_017902225.1
4	6961445	6961445	nonsynonymous	G	A	2	XP_017902223.1, XP_017902225.1
4	6961577	6961577	nonsynonymous	G	A	2	XP_017902225.1, XP_017902223.1
4	69631536	69631536	nonsynonymous	C	G	2	XP_017902684.1, XP_017902683.1
4	6968950	6968950	nonsynonymous	G	A	2	XP_017902223.1, XP_017902225.1
4	69691116	69691116	nonsynonymous	T	A	2	XP_017902683.1, XP_017902684.1
4	69694609	69694609	nonsynonymous	C	T	2	XP_017902683.1, XP_017902684.1
4	69706019	69706019	nonsynonymous	C	T	2	XP_017902684.1, XP_017902683.1
4	6997592	6997592	nonsynonymous	G	A	3	XP_017902218.1, XP_017902217.1, XP_017902219.1
4	7002992	7002992	nonsynonymous	G	A	3	XP_017902219.1, XP_017902217.1, XP_017902218.1
4	7003032	7003032	nonsynonymous	G	A	3	XP_017902218.1, XP_017902217.1, XP_017902219.1
4	7016273	7016273	nonsynonymous	G	C	4	XP_017902242.1, XP_017902240.1, XP_017902243.1, XP_017902241.1
4	7016706	7016706	nonsynonymous	C	G	3	XP_017902241.1, XP_017902240.1, XP_017902242.1
4	70170316	70170316	nonsynonymous	A	G	1	XP_017902686.1
4	70992199	70992199	nonsynonymous	T	C	20	XP_017902700.1, XP_017902698.1, XP_017902699.1, XP_017902695.1, XP_017902701.1, XP_017902710.1, XP_017902708.1, XP_017902693.1, XP_017902711.1, XP_017902709.1, XP_017902702.1, XP_017902694.1, XP_017902696.1, XP_017902704.1, XP_017902707.1, XP_017902706.1, XP_017902697.1, XP_017902703.1, XP_017902705.1, XP_017902692.1
4	71003215	71003215	nonsynonymous	T	C	20	XP_017902704.1, XP_017902696.1, XP_017902694.1, XP_017902702.1, XP_017902709.1, XP_017902711.1, XP_017902693.1, XP_017902708.1, XP_017902710.1, XP_017902695.1, XP_017902699.1, XP_017902701.1, XP_017902698.1, XP_017902700.1, XP_017902692.1, XP_017902705.1, XP_017902697.1, XP_017902703.1, XP_017902706.1, XP_017902707.1
4	71267793	71267793	nonsynonymous	C	T	2	XP_005679198.3, XP_017902712.1
4	71270543	71270543	nonsynonymous	T	C	2	XP_017902712.1, XP_005679198.3
4	71276917	71276917	nonsynonymous	G	A	2	XP_017902712.1, XP_005679198.3
4	71336598	71336598	nonsynonymous	C	G	1	XP_005679197.2
4	71908541	71908541	nonsynonymous	G	A	1	XP_005679190.2
4	7200006	7200006	nonsynonymous	T	C	1	XP_017902255.1
4	72005191	72005191	nonsynonymous	C	T	1	XP_017902716.1
4	7266086	7266086	nonsynonymous	A	T	1	XP_017902222.1
4	7270162	7270162	nonsynonymous	T	C	1	XP_017902222.1
4	7270193	7270193	nonsynonymous	C	T	1	XP_017902222.1
4	7270228	7270228	nonsynonymous	G	T	1	XP_017902222.1
4	7274071	7274071	nonsynonymous	C	G	1	XP_017902222.1
4	7274152	7274152	nonsynonymous	A	C	1	XP_017902222.1
4	73221883	73221883	nonsynonymous	A	T	1	XP_017902994.1
4	73221957	73221957	nonsynonymous	C	G	1	XP_017902994.1
4	73228300	73228300	nonsynonymous	T	A	1	XP_017902994.1
4	7335919	7335919	nonsynonymous	A	G	1	XP_017902962.1
4	73647254	73647254	nonsynonymous	A	G	2	XP_005679177.2, XP_017902731.1
4	74008248	74008248	nonsynonymous	A	G	5	XP_017902736.1, XP_017902734.1, XP_017902738.1, XP_017902733.1, XP_017902735.1
4	75824848	75824848	nonsynonymous	A	C	1	XP_013818703.2
4	761872	761872	nonsynonymous	A	C	1	XP_017902951.1
4	7631896	7631896	nonsynonymous	A	G	1	XP_017902239.1
4	7632118	7632118	nonsynonymous	G	A	1	XP_017902239.1
4	76390445	76390445	nonsynonymous	C	T	1	XP_017902756.1
4	7656753	7656753	nonsynonymous	C	A	1	XP_017902248.1
4	7656754	7656754	nonsynonymous	C	A	1	XP_017902248.1
4	7656867	7656867	nonsynonymous	T	C	1	XP_017902248.1
4	7656872	7656872	nonsynonymous	G	T	1	XP_017902248.1
4	7656882	7656882	nonsynonymous	C	T	1	XP_017902248.1
4	7656920	7656920	nonsynonymous	C	G	1	XP_017902248.1
4	7656925	7656925	nonsynonymous	A	G	1	XP_017902248.1
4	7656945	7656945	nonsynonymous	C	T	1	XP_017902248.1
4	7657308	7657308	nonsynonymous	A	G	1	XP_017902248.1
4	7657323	7657323	nonsynonymous	C	A	1	XP_017902248.1
4	7659723	7659723	nonsynonymous	A	G	1	XP_017902248.1
4	7661686	7661686	nonsynonymous	C	A	1	XP_017902248.1
4	7661689	7661689	nonsynonymous	C	G	1	XP_017902248.1
4	7661827	7661827	nonsynonymous	A	C	1	XP_017902248.1
4	7661831	7661831	nonsynonymous	G	A	1	XP_017902248.1
4	7735565	7735565	nonsynonymous	G	A	1	XP_005679638.2
4	7735863	7735863	nonsynonymous	C	G	1	XP_005679638.2
4	7822238	7822238	nonsynonymous	C	A	1	XP_017902964.1
4	7864194	7864194	nonsynonymous	A	G	5	XP_017902260.1, XP_017902264.1, XP_017902261.1, XP_017902263.1, XP_017902262.1
4	7979032	7979032	nonsynonymous	G	A	3	XP_017902274.1, XP_017902273.1, XP_017902275.1
4	7979152	7979152	nonsynonymous	C	T	3	XP_017902275.1, XP_017902274.1, XP_017902273.1
4	7999333	7999333	nonsynonymous	G	C	1	XP_017902966.1
4	80020494	80020494	nonsynonymous	A	C	1	XP_017902766.1
4	80041446	80041446	nonsynonymous	T	C	1	XP_017902766.1
4	80050148	80050148	nonsynonymous	A	G	1	XP_017902766.1
4	80051622	80051622	nonsynonymous	C	T	1	XP_017902766.1
4	8008872	8008872	nonsynonymous	C	G	1	XP_017902966.1
4	8035671	8035671	nonsynonymous	C	T	1	XP_017902966.1
4	8038177	8038177	nonsynonymous	A	G	1	XP_017902966.1
4	8040832	8040832	nonsynonymous	G	A	1	XP_017902966.1
4	8093659	8093659	nonsynonymous	T	C	5	XP_017902293.1, XP_017902292.1, XP_017902290.1, XP_017902289.1, XP_017902291.1
4	8093672	8093672	nonsynonymous	C	G	5	XP_017902290.1, XP_017902289.1, XP_017902293.1, XP_017902292.1, XP_017902291.1
4	8096926	8096926	nonsynonymous	C	T	5	XP_017902291.1, XP_017902289.1, XP_017902290.1, XP_017902293.1, XP_017902292.1
4	8102165	8102165	nonsynonymous	T	C	5	XP_017902290.1, XP_017902289.1, XP_017902293.1, XP_017902292.1, XP_017902291.1
4	8102519	8102519	nonsynonymous	T	C	5	XP_017902289.1, XP_017902290.1, XP_017902293.1, XP_017902292.1, XP_017902291.1
4	82712321	82712321	nonsynonymous	T	C	1	XP_017902774.1
4	82713786	82713786	nonsynonymous	T	C	1	XP_017902774.1
4	82714499	82714499	nonsynonymous	T	C	1	XP_017902774.1
4	82727342	82727342	nonsynonymous	C	G	1	XP_017902774.1
4	82885956	82885956	nonsynonymous	T	C	1	XP_017902774.1
4	82886000	82886000	nonsynonymous	A	G	1	XP_017902774.1
4	82886295	82886295	nonsynonymous	C	T	1	XP_017902774.1
4	8323735	8323735	nonsynonymous	G	A	2	XP_017902301.1, XP_017902300.1
4	8323741	8323741	nonsynonymous	T	C	2	XP_017902300.1, XP_017902301.1
4	83724221	83724221	nonsynonymous	A	G	1	XP_005679133.2
4	8443847	8443847	nonsynonymous	G	C	2	XP_017902308.1, XP_017902307.1
4	86907540	86907540	nonsynonymous	A	C	1	XP_017902777.1
4	87343957	87343957	nonsynonymous	A	C	2	XP_005679123.2, XP_005679121.2
4	87365292	87365292	nonsynonymous	G	T	2	XP_005679123.2, XP_005679121.2
4	87365312	87365312	nonsynonymous	G	A	2	XP_005679121.2, XP_005679123.2
4	87365361	87365361	nonsynonymous	T	A	2	XP_005679123.2, XP_005679121.2
4	87371207	87371207	nonsynonymous	A	C	2	XP_005679123.2, XP_005679121.2
4	87389840	87389840	nonsynonymous	C	T	4	XP_017902784.1, XP_017902787.1, XP_017902786.1, XP_017902785.1
4	87413034	87413034	nonsynonymous	G	A	4	XP_017902786.1, XP_017902784.1, XP_017902787.1, XP_017902785.1
4	88101486	88101486	nonsynonymous	A	G	1	XP_017902794.1
4	88120074	88120074	nonsynonymous	T	C	1	XP_017902794.1
4	88205295	88205295	nonsynonymous	T	C	3	XP_017902795.1, XP_017902796.1, XP_005679115.2
4	88296562	88296562	nonsynonymous	G	A	3	XP_005679114.2, XP_005679113.2, XP_017902797.1
4	88296647	88296647	nonsynonymous	T	C	3	XP_017902797.1, XP_005679113.2, XP_005679114.2
4	88686138	88686138	nonsynonymous	T	C	1	XP_013818648.2
4	88686233	88686233	nonsynonymous	G	A	1	XP_013818648.2
4	88686534	88686534	nonsynonymous	G	A	2	XP_013818650.2, XP_013818648.2
4	88700833	88700833	nonsynonymous	C	T	3	XP_013818650.2, XP_013818648.2, XP_005679106.2
4	88940428	88940428	nonsynonymous	G	A	3	XP_017902815.1, XP_017902817.1, XP_017902816.1
4	89918026	89918026	nonsynonymous	C	T	1	XP_017902825.1
4	89985357	89985357	nonsynonymous	T	C	1	XP_017902825.1
4	89985364	89985364	nonsynonymous	C	T	1	XP_017902825.1
4	90028257	90028257	nonsynonymous	G	A	1	XP_017902825.1
4	90169589	90169589	nonsynonymous	T	C	1	XP_017902825.1
4	90187654	90187654	nonsynonymous	C	T	1	XP_017902825.1
4	91087933	91087933	nonsynonymous	G	A	1	XP_005679085.2
4	94681139	94681139	nonsynonymous	C	G	1	XP_017902841.1
4	94681501	94681501	nonsynonymous	G	T	1	XP_017902841.1
4	95765560	95765560	nonsynonymous	G	A	1	XP_017902846.1
4	9956951	9956951	nonsynonymous	T	C	1	XP_017902317.1
5	100191722	100191722	nonsynonymous	A	G	5	XP_017904009.1, XP_017904010.1, XP_017904011.1, XP_013819672.2, XP_017904008.1
5	100213618	100213618	nonsynonymous	A	G	5	XP_017904011.1, XP_017904010.1, XP_017904009.1, XP_017904008.1, XP_013819672.2
5	100213622	100213622	nonsynonymous	A	G	5	XP_017904010.1, XP_017904009.1, XP_017904011.1, XP_013819672.2, XP_017904008.1
5	100477552	100477552	nonsynonymous	C	G	2	XP_005680941.2, XP_017904016.1
5	100487167	100487167	nonsynonymous	T	A	2	XP_005680941.2, XP_017904016.1
5	100557236	100557236	nonsynonymous	C	T	1	XP_005680940.2
5	100570420	100570420	nonsynonymous	G	C	1	XP_005680940.2
5	100574671	100574671	nonsynonymous	T	G	1	XP_005680940.2
5	100850869	100850869	nonsynonymous	A	T	1	XP_017904548.1
5	101470463	101470463	nonsynonymous	A	C	1	XP_017904019.1
5	101471647	101471647	nonsynonymous	G	A	1	XP_017904019.1
5	101472925	101472925	nonsynonymous	C	T	1	XP_017904019.1
5	101479186	101479186	nonsynonymous	G	T	1	XP_017904019.1
5	101483776	101483776	nonsynonymous	G	C	1	XP_017904019.1
5	101483852	101483852	nonsynonymous	C	G	1	XP_017904019.1
5	101493562	101493562	nonsynonymous	T	A	1	XP_017904019.1
5	101510663	101510663	nonsynonymous	T	G	1	XP_017904019.1
5	101815717	101815717	stopgain	A		1	XP_017904018.1
5	101816411	101816411	nonsynonymous	G	A	1	XP_017904018.1
5	101816819	101816819	nonsynonymous	C	T	1	XP_017904018.1
5	101817087	101817087	nonsynonymous	T	C	1	XP_017904018.1
5	101837075	101837075	nonsynonymous	G	T	1	XP_017904018.1
5	101844274	101844274	nonsynonymous	G	T	1	XP_017904018.1
5	101855768	101855768	nonsynonymous	G	T	1	XP_017904018.1
5	10185925	10185925	nonsynonymous	A	G	1	XP_017903092.1
5	101914222	101914222	nonsynonymous	G	T	1	XP_017904550.1
5	101914568	101914568	nonsynonymous	C	T	1	XP_017904550.1
5	101919554	101919554	nonsynonymous	G	T	1	XP_017904550.1
5	101938808	101938808	nonsynonymous	G	C	1	XP_017904550.1
5	101939024	101939024	nonsynonymous	C	T	1	XP_017904550.1
5	101939049	101939049	nonsynonymous	A	G	1	XP_017904550.1
5	101939226	101939226	nonsynonymous	C	G	1	XP_017904550.1
5	101946895	101946895	nonsynonymous	C	T	1	XP_017904550.1
5	102257852	102257852	nonsynonymous	T	C	1	XP_017904029.1
5	102270580	102270580	nonsynonymous	C	T	1	XP_017904030.1
5	102273680	102273680	nonsynonymous	C	T	1	XP_017904030.1
5	102274255	102274255	nonsynonymous	A	G	1	XP_017904030.1
5	102274541	102274541	nonsynonymous	T	C	1	XP_017904030.1
5	102274662	102274662	nonsynonymous	G	A	1	XP_017904030.1
5	102274682	102274682	nonsynonymous	A	G	1	XP_017904030.1
5	102314883	102314883	nonsynonymous	G	A	1	XP_005680978.2
5	102337881	102337881	nonsynonymous	G	T	2	XP_005680979.1, XP_013819707.1
5	102339248	102339248	nonsynonymous	A	T	2	XP_013819707.1, XP_005680979.1
5	102534676	102534676	nonsynonymous	T	C	1	XP_017904043.1
5	102561795	102561795	nonsynonymous	G	C	1	XP_005680997.2
5	102594136	102594136	nonsynonymous	T	A	1	XP_017904046.1
5	102594268	102594268	nonsynonymous	T	C	1	XP_017904046.1
5	1027487	1027487	nonsynonymous	G	A	2	XP_013819089.1, XP_005679769.1
5	102768624	102768624	nonsynonymous	C	T	3	XP_005681017.3, XP_017904071.1, XP_005681018.3
5	102769134	102769134	nonsynonymous	T	G	3	XP_005681018.3, XP_017904071.1, XP_005681017.3
5	103147982	103147982	nonsynonymous	G	A	1	XP_017904096.1
5	103167630	103167630	nonsynonymous	G	T	1	XP_017904096.1
5	103191466	103191466	nonsynonymous	C	T	1	XP_017904096.1
5	103250211	103250211	nonsynonymous	A	G	1	XP_017904096.1
5	104056861	104056861	nonsynonymous	T	G	1	XP_013819729.2
5	104058376	104058376	nonsynonymous	G	C	1	XP_013819729.2
5	104080316	104080316	nonsynonymous	T	C	1	XP_013819730.2
5	104080354	104080354	nonsynonymous	C	T	1	XP_013819730.2
5	104084657	104084657	nonsynonymous	C	G	1	XP_013819730.2
5	104084989	104084989	nonsynonymous	C	T	1	XP_013819730.2
5	104356263	104356263	nonsynonymous	A	C	1	XP_005681036.2
5	104356313	104356313	nonsynonymous	C	T	1	XP_005681036.2
5	104432713	104432713	nonsynonymous	C	T	3	XP_017904101.1, XP_017904100.1, XP_017904099.1
5	104433040	104433040	nonsynonymous	T	C	3	XP_017904099.1, XP_017904100.1, XP_017904101.1
5	104498302	104498302	nonsynonymous	G	A	1	XP_005681038.2
5	104502796	104502796	nonsynonymous	T	C	1	XP_005681038.2
5	104534612	104534612	nonsynonymous	G	A	2	XP_017904102.1, XP_005681040.2
5	104545081	104545081	nonsynonymous	G	A	2	XP_017904102.1, XP_005681040.2
5	105151053	105151053	nonsynonymous	A	G	1	XP_005681045.2
5	105220040	105220040	nonsynonymous	G	A	1	XP_005681045.2
5	105823792	105823792	nonsynonymous	T	C	1	XP_005681051.2
5	105842002	105842002	nonsynonymous	G	A	1	XP_017904125.1
5	105899759	105899759	nonsynonymous	C	T	2	XP_017904130.1, XP_017904129.1
5	105899783	105899783	nonsynonymous	C	G	2	XP_017904130.1, XP_017904129.1
5	106354079	106354079	nonsynonymous	A	G	2	XP_017904142.1, XP_017904141.1
5	106354100	106354100	nonsynonymous	G	A	2	XP_017904142.1, XP_017904141.1
5	106610078	106610078	nonsynonymous	A	G	9	XP_017904146.1, XP_017904147.1, XP_017904154.1, XP_017904158.1, XP_017904155.1, XP_017904143.1, XP_017904145.1, XP_017904144.1, XP_017904148.1
5	106638526	106638526	nonsynonymous	A	G	4	XP_017904162.1, XP_017904159.1, XP_017904161.1, XP_017904160.1
5	106764831	106764831	nonsynonymous	C	A	13	XP_017904169.1, XP_017904174.1, XP_017904164.1, XP_017904172.1, XP_017904166.1, XP_017904173.1, XP_017904165.1, XP_017904167.1, XP_017904163.1, XP_017904168.1, XP_017904171.1, XP_005681061.1, XP_017904170.1
5	10709809	10709809	nonsynonymous	C	T	5	XP_013819156.1, XP_005679823.1, XP_013819155.1, XP_005679822.1, XP_013819154.1
5	107713212	107713212	nonsynonymous	C	T	11	XP_017904189.1, XP_017904181.1, XP_017904180.1, XP_017904185.1, XP_017904184.1, XP_017904183.1, XP_017904186.1, XP_017904188.1, XP_017904182.1, XP_017904190.1, XP_017904187.1
5	107784762	107784762	nonsynonymous	T	A	2	XP_005681100.3, XP_005681102.2
5	107798097	107798097	nonsynonymous	C	T	1	XP_005681100.3
5	108015072	108015072	nonsynonymous	T	A	2	XP_017904197.1, XP_017904196.1
5	108103731	108103731	nonsynonymous	T	G	9	XP_017904204.1, XP_017904206.1, XP_017904210.1, XP_017904211.1, XP_017904209.1, XP_017904212.1, XP_017904205.1, XP_017904207.1, XP_017904208.1
5	108356224	108356224	nonsynonymous	T	C	5	XP_017904219.1, XP_017904218.1, XP_017904216.1, XP_017904220.1, XP_017904217.1
5	108358097	108358097	nonsynonymous	C	G	2	XP_013819784.1, XP_005681112.1
5	108396947	108396947	nonsynonymous	G	A	1	XP_017904222.1
5	108470715	108470715	nonsynonymous	T	C	1	XP_017904557.1
5	108477534	108477534	nonsynonymous	A	G	1	XP_017904557.1
5	108477583	108477583	nonsynonymous	T	C	1	XP_017904557.1
5	108791215	108791215	nonsynonymous	T	C	1	XP_017904238.1
5	108852072	108852072	nonsynonymous	T	C	4	XP_017904240.1, XP_017904241.1, XP_017904239.1, XP_017904242.1
5	109459410	109459410	nonsynonymous	G	A	3	XP_017904270.1, XP_017904272.1, XP_017904271.1
5	109459431	109459431	nonsynonymous	G	A	3	XP_017904270.1, XP_017904272.1, XP_017904271.1
5	109460497	109460497	nonsynonymous	T	A	3	XP_017904271.1, XP_017904272.1, XP_017904270.1
5	109867251	109867251	nonsynonymous	G	A	1	XP_013819811.2
5	110009788	110009788	nonsynonymous	A	G	1	XP_017904284.1
5	110103554	110103554	nonsynonymous	T	C	1	XP_005681237.2
5	110171332	110171332	nonsynonymous	C	T	1	XP_005681237.2
5	110304014	110304014	nonsynonymous	G	C	1	XP_017904286.1
5	111326789	111326789	nonsynonymous	A	C	1	XP_013819761.2
5	111328491	111328491	nonsynonymous	T	C	1	XP_013819761.2
5	112880868	112880868	nonsynonymous	C	T	1	XP_017904358.1
5	113327042	113327042	nonsynonymous	T	C	1	XP_013819765.2
5	113581112	113581112	nonsynonymous	A	C	1	XP_005709796.3
5	113591175	113591175	nonsynonymous	G	A	1	XP_005709796.3
5	113594131	113594131	nonsynonymous	T	A	1	XP_005709796.3
5	113594216	113594216	nonsynonymous	G	A	1	XP_005709796.3
5	113623596	113623596	nonsynonymous	G	A	1	XP_017904369.1
5	114052664	114052664	nonsynonymous	C	T	2	XP_017904375.1, XP_017904376.1
5	114307165	114307165	nonsynonymous	G	A	2	XP_017904377.1, XP_017904378.1
5	114307189	114307189	nonsynonymous	G	A	2	XP_017904377.1, XP_017904378.1
5	115523013	115523013	nonsynonymous	G	A	1	XP_017904400.1
5	115551438	115551438	nonsynonymous	C	A	2	XP_017904403.1, XP_017904402.1
5	115563441	115563441	nonsynonymous	A	G	2	XP_017904403.1, XP_017904402.1
5	115572673	115572673	nonsynonymous	A	G	1	XP_017904404.1
5	115572674	115572674	nonsynonymous	T	C	2	XP_017904405.1, XP_017904404.1
5	115597735	115597735	nonsynonymous	C	T	1	XP_017904407.1
5	115640744	115640744	nonsynonymous	C	T	1	XP_017904407.1
5	11731858	11731858	nonsynonymous	A	G	2	XP_013819164.2, XP_013819165.2
5	11761286	11761286	nonsynonymous	A	G	2	XP_013819164.2, XP_013819165.2
5	11768002	11768002	nonsynonymous	G	T	2	XP_013819165.2, XP_013819164.2
5	118184871	118184871	nonsynonymous	C	A	1	XP_017904415.1
5	118191306	118191306	nonsynonymous	G	A	1	XP_017904415.1
5	118191354	118191354	nonsynonymous	G	A	1	XP_017904415.1
5	118191383	118191383	nonsynonymous	G	A	1	XP_017904415.1
5	118192700	118192700	nonsynonymous	A	G	1	XP_017904415.1
5	118192706	118192706	nonsynonymous	A	C	1	XP_017904415.1
5	118192741	118192741	nonsynonymous	G	A	1	XP_017904415.1
5	118195600	118195600	nonsynonymous	G	C	1	XP_017904415.1
5	118195672	118195672	nonsynonymous	G	A	1	XP_017904415.1
5	118275352	118275352	nonsynonymous	G	A	1	XP_017904421.1
5	118550627	118550627	nonsynonymous	G	A	4	XP_017904432.1, XP_017904430.1, XP_017904434.1, XP_017904431.1
5	118550648	118550648	nonsynonymous	G	A	4	XP_017904431.1, XP_017904434.1, XP_017904430.1, XP_017904432.1
5	118552690	118552690	nonsynonymous	C	T	4	XP_017904434.1, XP_017904430.1, XP_017904431.1, XP_017904432.1
5	118573336	118573336	nonsynonymous	G	A	4	XP_017904438.1, XP_017904437.1, XP_017904439.1, XP_017904436.1
5	118754241	118754241	nonsynonymous	C	T	1	XP_017904473.1
5	118844618	118844618	nonsynonymous	A	G	1	XP_017904483.1
5	118876016	118876016	nonsynonymous	C	T	1	XP_017904486.1
[truncated: 8,227 more rows]
