# Supplementary material for: Identification of selection signals by large-scale whole-genome resequencing of cashmere goats
Source: Sci Rep. 2017 Nov 9;7:15142. doi: 10.1038/s41598-017-15516-0 (PMC5680388; doi:10.1038/s41598-017-15516-0)
Supplement: Supplementary file 3 — Supplementary Dataset 2 [file 41598_2017_15516_MOESM3_ESM.xlsx]

## Sheet: GO-BP
GO ID	Description	GeneRatio (4928)	BgRatio (20779)	P-value	FDR	genes ID
GO:0007186	G-protein coupled receptor signaling pathway	782	1806	8.66384e-83	1.835e-79	XP_005685108.2;XP_005692084.1;XP_005691656.1;XP_005690243.1;XP_005690285.2;XP_005690387.1;XP_005690308.2;XP_005690306.2;XP_005690301.2;XP_005690377.1;XP_005690405.1;XP_005690311.2;XP_005690282.2;XP_005690305.2;XP_005690327.2;XP_005690360.3;XP_005690348.2;XP_005690333.1;XP_005690293.2;XP_005690382.2;XP_005690329.2;XP_005690310.2;XP_005692085.2;XP_005690323.2;XP_005690283.2;XP_005690296.2;XP_005690…
GO:0050896	response to stimulus	1543	5325	3.69818e-25	2.97589e-22	XP_017912559.1;XP_017912560.1;XP_017912561.1;XP_017912562.1;XP_005691213.2;XP_005691212.2;XP_017903173.1;XP_017903172.1;XP_005681807.2;XP_005677313.2;XP_013824129.1;NP_001272469.1;XP_017904636.1;XP_017904635.1;XP_005681561.2;XP_013823302.1;XP_017902155.1;XP_017904159.1;XP_017904161.1;XP_017904160.1;XP_017904162.1;XP_017911104.1;XP_017911102.1;XP_017912118.1;XP_017912117.1;XP_005686064.2;XP_005688…
GO:0051716	cellular response to stimulus	1375	4667	4.21514e-25	2.97589e-22	XP_017912559.1;XP_017912560.1;XP_017912561.1;XP_017912562.1;XP_017903173.1;XP_017903172.1;XP_005681807.2;XP_005677313.2;XP_013824129.1;NP_001272469.1;XP_017904636.1;XP_017904635.1;XP_005681561.2;XP_013823302.1;XP_017902155.1;XP_017904159.1;XP_017904161.1;XP_017904160.1;XP_017904162.1;XP_017911104.1;XP_017911102.1;XP_017912118.1;XP_017912117.1;XP_005686064.2;XP_005688247.2;XP_005688246.2;XP_013823…
GO:0007050	cell cycle arrest	42	51	1.42998e-18	7.57175e-16	XP_013818430.2;XP_013818428.1;XP_013822139.2;XP_013822137.2;XP_013822138.2;XP_017894176.1;XP_017894175.1;XP_017894172.1;XP_017894165.1;XP_017894170.1;XP_017894161.1;XP_017894171.1;XP_017894164.1;XP_017894158.1;XP_017894162.1;XP_017894173.1;XP_017894160.1;XP_017894178.1;XP_017894174.1;XP_017894159.1;XP_017894163.1;XP_017894169.1;XP_017894157.1;XP_017894168.1;XP_017894167.1;XP_017894166.1;XP_017897…
GO:0007165	signal transduction	1236	4290	2.64444e-18	1.12018e-15	XP_017903173.1;XP_017903172.1;XP_005677313.2;NP_001272469.1;XP_017904636.1;XP_017904635.1;XP_005681561.2;XP_013822663.2;XP_017902488.1;XP_017905206.1;XP_017905208.1;XP_017905205.1;XP_017905207.1;XP_005681950.3;XP_005685108.2;XP_017910087.1;XP_017910082.1;XP_017910908.1;XP_017910953.1;XP_017910968.1;XP_017910959.1;XP_013824846.2;XP_017915390.1;XP_005689411.3;XP_017914617.1;XP_017914619.1;XP_017914…
GO:0044700	single organism signaling	1246	4381	2.06426e-16	6.83809e-14	XP_017903173.1;XP_017903172.1;XP_017915511.1;XP_017915512.1;XP_017915514.1;XP_017915516.1;XP_017915515.1;XP_017915513.1;XP_017915519.1;XP_017915518.1;XP_005677313.2;NP_001272469.1;XP_017904636.1;XP_017904635.1;XP_005681561.2;XP_013822663.2;XP_017902488.1;XP_017905206.1;XP_017905208.1;XP_017905205.1;XP_017905207.1;XP_005681950.3;XP_005685108.2;XP_017910087.1;XP_017910082.1;XP_017910908.1;XP_017910…
GO:0023052	signaling	1248	4390	2.25999e-16	6.83809e-14	XP_017903173.1;XP_017903172.1;XP_017915511.1;XP_017915512.1;XP_017915514.1;XP_017915516.1;XP_017915515.1;XP_017915513.1;XP_017915519.1;XP_017915518.1;XP_005677313.2;NP_001272469.1;XP_017904636.1;XP_017904635.1;XP_005681561.2;XP_013822663.2;XP_017902488.1;XP_017905206.1;XP_017905208.1;XP_017905205.1;XP_017905207.1;XP_005681950.3;XP_005685108.2;XP_017910087.1;XP_017910082.1;XP_017910908.1;XP_017910…
GO:0044699	single-organism process	2889	11150	6.04446e-16	1.60027e-13	XP_013831237.2;XP_013829760.2;XP_017912559.1;XP_017912560.1;XP_017912561.1;XP_017912562.1;XP_017905098.1;XP_017905100.1;XP_017905099.1;XP_017905096.1;XP_017910249.1;XP_005681668.2;XP_005691213.2;XP_005691212.2;XP_017915986.1;XP_017915987.1;XP_005677900.2;XP_005677899.2;XP_017915023.1;XP_017915021.1;XP_017915020.1;XP_017915022.1;XP_005689749.1;XP_005689750.1;XP_017904816.1;XP_005681513.1;XP_005694…
GO:0007154	cell communication	1252	4421	7.66828e-16	1.8046e-13	XP_017903173.1;XP_017903172.1;XP_017915511.1;XP_017915512.1;XP_017915514.1;XP_017915516.1;XP_017915515.1;XP_017915513.1;XP_017915519.1;XP_017915518.1;XP_005677313.2;NP_001272469.1;XP_017904636.1;XP_017904635.1;XP_005681561.2;XP_013822663.2;XP_017902488.1;XP_017905206.1;XP_017905208.1;XP_017905205.1;XP_017905207.1;XP_005681950.3;XP_005685108.2;XP_017910087.1;XP_017910082.1;XP_017910908.1;XP_017910…
GO:0009792	embryo development ending in birth or egg hatching	21	23	1.10381e-11	2.12534e-09	XP_017905098.1;XP_017905100.1;XP_017905099.1;XP_017905096.1;XP_013823897.2;XP_013823903.2;XP_013823901.2;XP_013823900.2;XP_013823894.2;XP_013823902.2;XP_013823895.2;XP_017912590.1;XP_017912587.1;XP_017912586.1;XP_017912588.1;XP_017912584.1;XP_017912582.1;XP_017912583.1;XP_017912581.1;XP_017912589.1;XP_005687995.2
GO:0043009	chordate embryonic development	21	23	1.10381e-11	2.12534e-09	XP_017905098.1;XP_017905100.1;XP_017905099.1;XP_017905096.1;XP_013823897.2;XP_013823903.2;XP_013823901.2;XP_013823900.2;XP_013823894.2;XP_013823902.2;XP_013823895.2;XP_017912590.1;XP_017912587.1;XP_017912586.1;XP_017912588.1;XP_017912584.1;XP_017912582.1;XP_017912583.1;XP_017912581.1;XP_017912589.1;XP_005687995.2
GO:0048706	embryonic skeletal system development	17	17	2.32609e-11	4.10556e-09	XP_013823897.2;XP_013823903.2;XP_013823901.2;XP_013823900.2;XP_013823894.2;XP_013823902.2;XP_013823895.2;XP_017912590.1;XP_017912587.1;XP_017912586.1;XP_017912588.1;XP_017912584.1;XP_017912582.1;XP_017912583.1;XP_017912581.1;XP_017912589.1;XP_005687995.2
GO:0035023	regulation of Rho protein signal transduction	112	267	2.75395e-11	4.48682e-09	XP_005692192.2;XP_005698838.1;XP_005698837.2;XP_005698836.2;XP_017893810.1;XP_017893809.1;XP_017893811.1;XP_017895312.1;XP_017895310.1;XP_017895309.1;XP_017895307.1;XP_017896939.1;XP_017896940.1;XP_005676433.2;XP_005675475.2;XP_017897375.1;XP_017897377.1;XP_017902320.1;XP_017902948.1;XP_017904138.1;XP_017904079.1;XP_017904221.1;XP_017904017.1;XP_017903869.1;XP_017903912.1;XP_017903972.1;XP_005679…
GO:0006974	cellular response to DNA damage stimulus	138	350	3.20287e-11	4.68379e-09	XP_013823302.1;XP_017902155.1;XP_017904159.1;XP_017904161.1;XP_017904160.1;XP_017904162.1;XP_017911104.1;XP_017911102.1;XP_017912118.1;XP_017912117.1;XP_005686064.2;XP_005688247.2;XP_005688246.2;XP_013823829.2;XP_017907322.1;XP_017907323.1;XP_017922375.1;XP_005687832.3;XP_013822771.2;XP_013822772.2;XP_017905551.1;XP_017905552.1;XP_017909449.1;XP_005686632.2;XP_005686147.2;XP_013824562.2;XP_005676…
GO:0045786	negative regulation of cell cycle	51	91	3.31713e-11	4.68379e-09	XP_017910303.1;XP_017910302.1;XP_017910304.1;XP_005685540.2;XP_013828420.2;XP_005693262.2;XP_013818430.2;XP_013818428.1;XP_013822139.2;XP_013822137.2;XP_013822138.2;XP_017894176.1;XP_017894175.1;XP_017894172.1;XP_017894165.1;XP_017894170.1;XP_017894161.1;XP_017894171.1;XP_017894164.1;XP_017894158.1;XP_017894162.1;XP_017894173.1;XP_017894160.1;XP_017894178.1;XP_017894174.1;XP_017894159.1;XP_017894…
GO:0001501	skeletal system development	18	19	8.11173e-11	1.07379e-08	XP_017921047.1;XP_013823897.2;XP_013823903.2;XP_013823901.2;XP_013823900.2;XP_013823894.2;XP_013823902.2;XP_013823895.2;XP_017912590.1;XP_017912587.1;XP_017912586.1;XP_017912588.1;XP_017912584.1;XP_017912582.1;XP_017912583.1;XP_017912581.1;XP_017912589.1;XP_005687995.2
GO:0006281	DNA repair	125	315	1.6492e-10	2.05471e-08	XP_013823302.1;XP_017902155.1;XP_017904159.1;XP_017904161.1;XP_017904160.1;XP_017904162.1;XP_017911104.1;XP_017911102.1;XP_017912118.1;XP_017912117.1;XP_005686064.2;XP_005688247.2;XP_005688246.2;XP_013823829.2;XP_017907322.1;XP_017907323.1;XP_017922375.1;XP_005687832.3;XP_013822771.2;XP_013822772.2;XP_017905551.1;XP_017905552.1;XP_017909449.1;XP_005686632.2;XP_005686147.2;XP_013824562.2;XP_005676…
GO:0044763	single-organism cellular process	2342	9089	5.22873e-10	6.15247e-08	XP_013831237.2;XP_013829760.2;XP_017912559.1;XP_017912560.1;XP_017912561.1;XP_017912562.1;XP_017905098.1;XP_017905100.1;XP_017905099.1;XP_017905096.1;XP_017910249.1;XP_005681668.2;XP_005691213.2;XP_005691212.2;XP_017915986.1;XP_017915987.1;XP_005677900.2;XP_005677899.2;XP_017915023.1;XP_017915021.1;XP_017915020.1;XP_017915022.1;XP_005689749.1;XP_005689750.1;XP_017904816.1;XP_005681513.1;XP_017903…
GO:0071897	DNA biosynthetic process	16	17	1.29933e-09	1.44841e-07	XP_017911858.1;XP_017911857.1;XP_017918174.1;XP_017918175.1;XP_017918176.1;XP_017918178.1;XP_005687799.2;XP_005687798.2;XP_017908550.1;XP_017908549.1;XP_017908552.1;XP_017908551.1;XP_017910406.1;XP_017910405.1;XP_017910404.1;XP_005686345.2
GO:0090286	cytoskeletal anchoring at nuclear membrane	14	14	1.75598e-09	1.85959e-07	XP_017908864.1;XP_017908867.1;XP_017908865.1;XP_017908859.1;XP_017908858.1;XP_017908862.1;XP_017908870.1;XP_017908866.1;XP_017908860.1;XP_017908861.1;XP_017908863.1;XP_017908868.1;XP_017908869.1;XP_017909569.1
GO:1902531	regulation of intracellular signal transduction	163	461	8.56467e-09	8.63808e-07	XP_005692722.2;XP_005692723.2;XP_005692724.2;XP_017908847.1;XP_017908848.1;XP_005697168.1;XP_005681800.2;XP_017907284.1;XP_017907281.1;XP_017907282.1;XP_017907283.1;XP_017916252.1;XP_017916253.1;XP_017897352.1;XP_017897350.1;XP_017897349.1;XP_017897348.1;XP_017897347.1;XP_005688694.2;XP_017906009.1;XP_017909055.1;XP_017909056.1;XP_017909057.1;XP_005685218.2;XP_005692192.2;XP_005698838.1;XP_005698…
GO:0006869	lipid transport	59	126	1.13392e-08	1.09166e-06	XP_013821194.2;XP_017904909.1;XP_017904910.1;XP_017904907.1;XP_017904908.1;XP_017905573.1;XP_017907607.1;XP_017907610.1;XP_017907611.1;XP_017907608.1;XP_017907609.1;XP_017911796.1;XP_013824581.2;XP_013824595.2;XP_013824584.2;XP_013824589.2;XP_013824578.2;XP_005676064.2;XP_005676065.2;XP_005685157.2;XP_005687797.2;XP_017906196.1;XP_005695908.2;XP_005697709.2;XP_013819562.2;XP_017903751.1;XP_017903…
GO:0007156	homophilic cell adhesion via plasma membrane adhesion molecules	73	168	1.26058e-08	1.16083e-06	XP_005691890.2;XP_005698212.2;XP_005697071.2;XP_005698208.2;XP_005698213.2;XP_005698207.2;XP_005697073.2;XP_005698210.2;XP_005698209.2;XP_005698211.2;XP_005697072.2;XP_013821090.2;XP_013821089.2;XP_013821080.2;XP_013826391.2;NP_001301222.1;XP_013830845.2;XP_017893963.1;XP_017894945.1;XP_017894920.1;XP_017894948.1;XP_017894947.1;XP_017894946.1;XP_017894918.1;XP_017894921.1;XP_017895283.1;XP_017895…
GO:0033554	cellular response to stress	146	407	1.7752e-08	1.56661e-06	XP_013824129.1;XP_013823302.1;XP_017902155.1;XP_017904159.1;XP_017904161.1;XP_017904160.1;XP_017904162.1;XP_017911104.1;XP_017911102.1;XP_017912118.1;XP_017912117.1;XP_005686064.2;XP_005688247.2;XP_005688246.2;XP_013823829.2;XP_017907322.1;XP_017907323.1;XP_017922375.1;XP_005687832.3;XP_013822771.2;XP_013822772.2;XP_017905551.1;XP_017905552.1;XP_017909449.1;XP_005686632.2;XP_005686147.2;XP_013824…
GO:0007010	cytoskeleton organization	216	655	2.96359e-08	2.51075e-06	XP_005675058.2;XP_005695853.2;XP_005695856.2;XP_005695852.2;XP_005695855.2;XP_005695857.2;XP_005695854.2;XP_005700685.1;XP_013821132.2;XP_013821134.2;XP_013821138.2;XP_013821136.2;XP_013821137.2;XP_013821135.2;XP_013821133.2;XP_005676079.2;XP_017905279.1;XP_017905276.1;XP_017905271.1;XP_017905269.1;XP_017905273.1;XP_017905270.1;XP_017905268.1;XP_017905277.1;XP_017905275.1;XP_017905274.1;XP_017905…
GO:0065007	biological regulation	2173	8477	4.03826e-08	3.28963e-06	XP_005694767.1;XP_013824368.2;XP_017895171.1;XP_017895172.1;XP_017895170.1;XP_017895169.1;XP_017895174.1;XP_017895167.1;XP_017895175.1;XP_017895168.1;XP_017895166.1;XP_017895173.1;XP_017908322.1;XP_017908714.1;XP_017908540.1;XP_017910602.1;XP_017913396.1;XP_005678112.1;XP_017908068.1;XP_017908067.1;XP_017908064.1;XP_017908066.1;XP_017915106.1;XP_017915108.1;XP_017915109.1;XP_017915107.1;XP_005691…
GO:0051056	regulation of small GTPase mediated signal transduction	141	395	4.38449e-08	3.43939e-06	XP_017897352.1;XP_017897350.1;XP_017897349.1;XP_017897348.1;XP_017897347.1;XP_005688694.2;XP_005692192.2;XP_005698838.1;XP_005698837.2;XP_005698836.2;XP_017893810.1;XP_017893809.1;XP_017893811.1;XP_017895312.1;XP_017895310.1;XP_017895309.1;XP_017895307.1;XP_017896939.1;XP_017896940.1;XP_005676433.2;XP_005675475.2;XP_017897375.1;XP_017897377.1;XP_017902320.1;XP_017902948.1;XP_017904138.1;XP_017904…
GO:0032507	maintenance of protein location in cell	24	36	5.53569e-08	3.9082e-06	XP_017908864.1;XP_017908867.1;XP_017908865.1;XP_017908859.1;XP_017908858.1;XP_017908862.1;XP_017908870.1;XP_017908866.1;XP_017908860.1;XP_017908861.1;XP_017908863.1;XP_017908868.1;XP_017908869.1;XP_017909569.1;XP_017895171.1;XP_017895172.1;XP_017895170.1;XP_017895169.1;XP_017895174.1;XP_017895167.1;XP_017895175.1;XP_017895168.1;XP_017895166.1;XP_017895173.1
GO:0045185	maintenance of protein location	24	36	5.53569e-08	3.9082e-06	XP_017908864.1;XP_017908867.1;XP_017908865.1;XP_017908859.1;XP_017908858.1;XP_017908862.1;XP_017908870.1;XP_017908866.1;XP_017908860.1;XP_017908861.1;XP_017908863.1;XP_017908868.1;XP_017908869.1;XP_017909569.1;XP_017895171.1;XP_017895172.1;XP_017895170.1;XP_017895169.1;XP_017895174.1;XP_017895167.1;XP_017895175.1;XP_017895168.1;XP_017895166.1;XP_017895173.1
GO:0051651	maintenance of location in cell	24	36	5.53569e-08	3.9082e-06	XP_017908864.1;XP_017908867.1;XP_017908865.1;XP_017908859.1;XP_017908858.1;XP_017908862.1;XP_017908870.1;XP_017908866.1;XP_017908860.1;XP_017908861.1;XP_017908863.1;XP_017908868.1;XP_017908869.1;XP_017909569.1;XP_017895171.1;XP_017895172.1;XP_017895170.1;XP_017895169.1;XP_017895174.1;XP_017895167.1;XP_017895175.1;XP_017895168.1;XP_017895166.1;XP_017895173.1
GO:0050794	regulation of cellular process	2071	8065	7.01873e-08	4.79538e-06	XP_005694767.1;XP_013824368.2;XP_017895171.1;XP_017895172.1;XP_017895170.1;XP_017895169.1;XP_017895174.1;XP_017895167.1;XP_017895175.1;XP_017895168.1;XP_017895166.1;XP_017895173.1;XP_017908322.1;XP_017908714.1;XP_017908540.1;XP_017910602.1;XP_017913396.1;XP_005678112.1;XP_017908068.1;XP_017908067.1;XP_017908064.1;XP_017908066.1;XP_017915106.1;XP_017915108.1;XP_017915109.1;XP_017915107.1;XP_017914…
GO:0015850	organic hydroxy compound transport	13	14	8.10392e-08	5.20124e-06	XP_013824581.2;XP_013824595.2;XP_013824584.2;XP_013824589.2;XP_013824578.2;XP_005676064.2;XP_005676065.2;XP_005685157.2;XP_005687797.2;XP_017908031.1;XP_017908032.1;XP_005684322.2;XP_005684320.2
GO:1902850	microtubule cytoskeleton organization involved in mitosis	13	14	8.10392e-08	5.20124e-06	XP_013819938.2;XP_017904739.1;XP_017904740.1;XP_017904738.1;XP_017904741.1;XP_013818041.2;XP_005674986.2;XP_005674988.2;XP_017893715.1;XP_017893837.1;XP_017922584.1;XP_017922705.1;XP_017922636.1
GO:0006310	DNA recombination	38	72	9.16535e-08	5.70947e-06	XP_013823302.1;XP_017902155.1;XP_017904159.1;XP_017904161.1;XP_017904160.1;XP_017904162.1;XP_017911104.1;XP_017911102.1;XP_017912118.1;XP_017912117.1;XP_005686064.2;XP_005688247.2;XP_005688246.2;XP_005695049.2;XP_005676574.2;XP_005676612.2;XP_017897539.1;XP_017897537.1;XP_017897540.1;XP_017897538.1;XP_017908995.1;XP_017911858.1;XP_017911857.1;XP_017914246.1;XP_017914773.1;XP_017918174.1;XP_017918…
GO:0046578	regulation of Ras protein signal transduction	118	323	1.32662e-07	8.02794e-06	XP_017897352.1;XP_017897350.1;XP_017897349.1;XP_017897348.1;XP_017897347.1;XP_005688694.2;XP_005692192.2;XP_005698838.1;XP_005698837.2;XP_005698836.2;XP_017893810.1;XP_017893809.1;XP_017893811.1;XP_017895312.1;XP_017895310.1;XP_017895309.1;XP_017895307.1;XP_017896939.1;XP_017896940.1;XP_005676433.2;XP_005675475.2;XP_017897375.1;XP_017897377.1;XP_017902320.1;XP_017902948.1;XP_017904138.1;XP_017904…
GO:0050789	regulation of biological process	2106	8235	1.98577e-07	1.16829e-05	XP_005694767.1;XP_013824368.2;XP_017895171.1;XP_017895172.1;XP_017895170.1;XP_017895169.1;XP_017895174.1;XP_017895167.1;XP_017895175.1;XP_017895168.1;XP_017895166.1;XP_017895173.1;XP_017908322.1;XP_017908714.1;XP_017908540.1;XP_017910602.1;XP_017913396.1;XP_005678112.1;XP_017908068.1;XP_017908067.1;XP_017908064.1;XP_017908066.1;XP_017915106.1;XP_017915108.1;XP_017915109.1;XP_017915107.1;XP_017914…
GO:0006259	DNA metabolic process	173	518	2.76112e-07	1.58056e-05	XP_005699175.2;XP_017897394.1;XP_017897395.1;XP_017897396.1;XP_017909113.1;XP_017909114.1;XP_017909110.1;XP_017909112.1;XP_017909111.1;XP_017903466.1;XP_005680270.2;XP_005695049.2;XP_005696470.2;XP_013820042.2;XP_013820043.2;XP_013821945.2;XP_013823967.2;XP_013828420.2;XP_013830358.2;XP_013830359.2;XP_013830356.2;XP_013830357.2;XP_013830361.2;XP_013830360.2;XP_013832091.2;XP_017896396.1;XP_017896…
GO:0010876	lipid localization	60	139	3.17914e-07	1.60566e-05	XP_013821194.2;XP_017904909.1;XP_017904910.1;XP_017904907.1;XP_017904908.1;XP_017905573.1;XP_017907607.1;XP_017907610.1;XP_017907611.1;XP_017907608.1;XP_017907609.1;XP_017911796.1;XP_005688629.2;XP_013824581.2;XP_013824595.2;XP_013824584.2;XP_013824589.2;XP_013824578.2;XP_005676064.2;XP_005676065.2;XP_005685157.2;XP_005687797.2;XP_017906196.1;XP_005695908.2;XP_005697709.2;XP_013819562.2;XP_017903…
GO:0000042	protein targeting to Golgi	12	13	3.18403e-07	1.60566e-05	XP_005695379.2;XP_005695603.2;XP_005695601.2;XP_005695604.2;XP_005695600.2;XP_005695378.2;XP_005695602.2;XP_005679485.2;XP_017911249.1;XP_017911247.1;XP_017911248.1;XP_005687187.2
GO:0000301	retrograde transport, vesicle recycling within Golgi	12	13	3.18403e-07	1.60566e-05	XP_005695379.2;XP_005695603.2;XP_005695601.2;XP_005695604.2;XP_005695600.2;XP_005695378.2;XP_005695602.2;XP_005679485.2;XP_017911249.1;XP_017911247.1;XP_017911248.1;XP_005687187.2
GO:0034067	protein localization to Golgi apparatus	12	13	3.18403e-07	1.60566e-05	XP_005695379.2;XP_005695603.2;XP_005695601.2;XP_005695604.2;XP_005695600.2;XP_005695378.2;XP_005695602.2;XP_005679485.2;XP_017911249.1;XP_017911247.1;XP_017911248.1;XP_005687187.2
GO:0072600	establishment of protein localization to Golgi	12	13	3.18403e-07	1.60566e-05	XP_005695379.2;XP_005695603.2;XP_005695601.2;XP_005695604.2;XP_005695600.2;XP_005695378.2;XP_005695602.2;XP_005679485.2;XP_017911249.1;XP_017911247.1;XP_017911248.1;XP_005687187.2
GO:0006301	postreplication repair	10	10	5.59027e-07	2.75353e-05	XP_017908550.1;XP_017908549.1;XP_017908552.1;XP_017908551.1;XP_013821297.2;XP_013821302.2;XP_017910406.1;XP_017910405.1;XP_017910404.1;XP_005686345.2
GO:0098742	cell-cell adhesion via plasma-membrane adhesion molecules	73	185	1.25838e-06	6.05739e-05	XP_005691890.2;XP_005698212.2;XP_005697071.2;XP_005698208.2;XP_005698213.2;XP_005698207.2;XP_005697073.2;XP_005698210.2;XP_005698209.2;XP_005698211.2;XP_005697072.2;XP_013821090.2;XP_013821089.2;XP_013821080.2;XP_013826391.2;NP_001301222.1;XP_013830845.2;XP_017893963.1;XP_017894945.1;XP_017894920.1;XP_017894948.1;XP_017894947.1;XP_017894946.1;XP_017894918.1;XP_017894921.1;XP_017895283.1;XP_017895…
GO:0048839	inner ear development	12	14	1.74258e-06	8.20176e-05	XP_005698212.2;XP_005698208.2;XP_005698213.2;XP_005698207.2;XP_005698210.2;XP_005698209.2;XP_005698211.2;XP_017897136.1;XP_017897137.1;XP_017897138.1;XP_017897667.1;XP_017903090.1
GO:0007155	cell adhesion	158	479	2.04568e-06	9.21861e-05	XP_005691890.2;XP_005698212.2;XP_005697071.2;XP_005698208.2;XP_005698213.2;XP_005698207.2;XP_005697073.2;XP_005698210.2;XP_005698209.2;XP_005698211.2;XP_005697072.2;XP_013821090.2;XP_013821089.2;XP_013821080.2;XP_013826391.2;NP_001301222.1;XP_013830845.2;XP_017893963.1;XP_017894945.1;XP_017894920.1;XP_017894948.1;XP_017894947.1;XP_017894946.1;XP_017894918.1;XP_017894921.1;XP_017895283.1;XP_017895…
GO:0022610	biological adhesion	158	479	2.04568e-06	9.21861e-05	XP_005691890.2;XP_005698212.2;XP_005697071.2;XP_005698208.2;XP_005698213.2;XP_005698207.2;XP_005697073.2;XP_005698210.2;XP_005698209.2;XP_005698211.2;XP_005697072.2;XP_013821090.2;XP_013821089.2;XP_013821080.2;XP_013826391.2;NP_001301222.1;XP_013830845.2;XP_017893963.1;XP_017894945.1;XP_017894920.1;XP_017894948.1;XP_017894947.1;XP_017894946.1;XP_017894918.1;XP_017894921.1;XP_017895283.1;XP_017895…
GO:0019226	transmission of nerve impulse	9	9	2.36044e-06	0.000104154	XP_017915511.1;XP_017915512.1;XP_017915514.1;XP_017915516.1;XP_017915515.1;XP_017915513.1;XP_017915519.1;XP_017915518.1;XP_017904284.1
GO:0008272	sulfate transport	18	27	2.65177e-06	0.000114622	XP_013821142.2;XP_013821143.2;XP_017905655.1;XP_017905656.1;XP_005683218.2;XP_005683220.2;XP_005683217.2;XP_013824814.2;XP_017893762.1;XP_017893763.1;XP_017894278.1;XP_017894279.1;XP_017905367.1;XP_017905365.1;XP_017905366.1;XP_017905368.1;XP_017913688.1;XP_005689304.2
GO:0006950	response to stress	235	764	3.46197e-06	0.000146649	XP_005691213.2;XP_005691212.2;XP_013824129.1;XP_013823302.1;XP_017902155.1;XP_017904159.1;XP_017904161.1;XP_017904160.1;XP_017904162.1;XP_017911104.1;XP_017911102.1;XP_017912118.1;XP_017912117.1;XP_005686064.2;XP_005688247.2;XP_005688246.2;XP_013823829.2;XP_017907322.1;XP_017907323.1;XP_017922375.1;XP_005687832.3;XP_017921631.1;XP_005698251.2;XP_013822771.2;XP_013822772.2;XP_017905551.1;XP_017905…
GO:0098609	cell-cell adhesion	90	247	4.38839e-06	0.000182247	XP_005691890.2;XP_005698212.2;XP_005697071.2;XP_005698208.2;XP_005698213.2;XP_005698207.2;XP_005697073.2;XP_005698210.2;XP_005698209.2;XP_005698211.2;XP_005697072.2;XP_013821090.2;XP_013821089.2;XP_013821080.2;XP_013826391.2;NP_001301222.1;XP_013830845.2;XP_017893963.1;XP_017894945.1;XP_017894920.1;XP_017894948.1;XP_017894947.1;XP_017894946.1;XP_017894918.1;XP_017894921.1;XP_017895283.1;XP_017895…
GO:0042035	regulation of cytokine biosynthetic process	10	11	4.82555e-06	0.000196548	XP_017899168.1;XP_017899179.1;XP_017899172.1;XP_017899182.1;XP_017899176.1;NP_001272469.1;XP_017897060.1;XP_017897059.1;XP_017904636.1;XP_017904635.1
GO:0072348	sulfur compound transport	18	28	5.77405e-06	0.000228434	XP_013821142.2;XP_013821143.2;XP_017905655.1;XP_017905656.1;XP_005683218.2;XP_005683220.2;XP_005683217.2;XP_013824814.2;XP_017893762.1;XP_017893763.1;XP_017894278.1;XP_017894279.1;XP_017905367.1;XP_017905365.1;XP_017905366.1;XP_017905368.1;XP_017913688.1;XP_005689304.2
GO:0022402	cell cycle process	101	286	5.8241e-06	0.000228434	XP_017904816.1;XP_005681513.1;XP_017895074.1;XP_017895075.1;XP_013820316.2;XP_013821349.2;XP_013829856.2;XP_017905313.1;XP_017918809.1;XP_017896119.1;XP_017896121.1;XP_005686064.2;XP_017916751.1;XP_005688381.2;XP_013826772.2;XP_017904996.1;XP_005681710.2;XP_017918635.1;XP_013822607.2;XP_017909662.1;XP_017909664.1;XP_017909663.1;XP_017916293.1;XP_013822771.2;XP_013822772.2;XP_017909449.1;XP_005686…
GO:0043583	ear development	12	15	6.81532e-06	0.000262452	XP_005698212.2;XP_005698208.2;XP_005698213.2;XP_005698207.2;XP_005698210.2;XP_005698209.2;XP_005698211.2;XP_017897136.1;XP_017897137.1;XP_017897138.1;XP_017897667.1;XP_017903090.1
GO:0019882	antigen processing and presentation	29	57	7.80542e-06	0.000293948	XP_013820882.2;XP_013832514.2;XP_017894130.1;XP_017894368.1;XP_017894373.1;XP_017894369.1;XP_017894366.1;XP_017894322.1;XP_017894374.1;XP_017894367.1;XP_017894312.1;XP_017894313.1;XP_017894372.1;XP_017894332.1;XP_017906040.1;XP_017906041.1;XP_017906042.1;XP_017906043.1;XP_005696263.2;XP_005701637.2;XP_013832491.2;XP_017894414.1;XP_017894416.1;XP_017894415.1;XP_017894417.1;XP_017894808.1;XP_017894…
GO:0016311	dephosphorylation	124	369	9.20991e-06	0.000293948	XP_005691120.2;XP_013818869.2;XP_013823747.1;XP_013823748.1;XP_013823746.1;XP_013825342.2;XP_017897040.1;XP_017897039.1;XP_017898425.1;XP_017898436.1;XP_017898443.1;XP_017898418.1;XP_017898462.1;XP_017898405.1;XP_017898453.1;XP_017898398.1;XP_017898412.1;XP_017898449.1;XP_017901929.1;XP_017903090.1;XP_017902951.1;XP_017903432.1;XP_017903957.1;XP_017903956.1;XP_017903955.1;XP_017903954.1;XP_017903…
GO:0002009	morphogenesis of an epithelium	8	8	9.96517e-06	0.000293948	XP_005692038.2;XP_013826504.2;XP_013826506.2;XP_017912168.1;XP_017905098.1;XP_017905100.1;XP_017905099.1;XP_017905096.1
GO:0007026	negative regulation of microtubule depolymerization	8	8	9.96517e-06	0.000293948	XP_013822139.2;XP_013822137.2;XP_013822138.2;XP_017909235.1;XP_017909236.1;XP_017909237.1;XP_017909234.1;XP_017909233.1
GO:0019985	translesion synthesis	8	8	9.96517e-06	0.000293948	XP_017908550.1;XP_017908549.1;XP_017908552.1;XP_017908551.1;XP_017910406.1;XP_017910405.1;XP_017910404.1;XP_005686345.2
GO:0031114	regulation of microtubule depolymerization	8	8	9.96517e-06	0.000293948	XP_013822139.2;XP_013822137.2;XP_013822138.2;XP_017909235.1;XP_017909236.1;XP_017909237.1;XP_017909234.1;XP_017909233.1
GO:0044380	protein localization to cytoskeleton	8	8	9.96517e-06	0.000293948	XP_017897435.1;XP_017897434.1;XP_017897436.1;XP_017897431.1;XP_017897432.1;XP_017897433.1;XP_017897437.1;XP_017897430.1
GO:0048207	vesicle targeting, rough ER to cis-Golgi	8	8	9.96517e-06	0.000293948	XP_013825881.2;XP_013825883.2;XP_013825882.2;XP_013825884.2;XP_017911610.1;XP_017911609.1;XP_017911612.1;XP_017911611.1
GO:0048208	COPII vesicle coating	8	8	9.96517e-06	0.000293948	XP_013825881.2;XP_013825883.2;XP_013825882.2;XP_013825884.2;XP_017911610.1;XP_017911609.1;XP_017911612.1;XP_017911611.1
GO:0048729	tissue morphogenesis	8	8	9.96517e-06	0.000293948	XP_005692038.2;XP_013826504.2;XP_013826506.2;XP_017912168.1;XP_017905098.1;XP_017905100.1;XP_017905099.1;XP_017905096.1
GO:0051668	localization within membrane	8	8	9.96517e-06	0.000293948	XP_013825881.2;XP_013825883.2;XP_013825882.2;XP_013825884.2;XP_017911610.1;XP_017911609.1;XP_017911612.1;XP_017911611.1
GO:0071539	protein localization to centrosome	8	8	9.96517e-06	0.000293948	XP_017897435.1;XP_017897434.1;XP_017897436.1;XP_017897431.1;XP_017897432.1;XP_017897433.1;XP_017897437.1;XP_017897430.1
GO:0072698	protein localization to microtubule cytoskeleton	8	8	9.96517e-06	0.000293948	XP_017897435.1;XP_017897434.1;XP_017897436.1;XP_017897431.1;XP_017897432.1;XP_017897433.1;XP_017897437.1;XP_017897430.1
GO:0090114	COPII-coated vesicle budding	8	8	9.96517e-06	0.000293948	XP_013825881.2;XP_013825883.2;XP_013825882.2;XP_013825884.2;XP_017911610.1;XP_017911609.1;XP_017911612.1;XP_017911611.1
GO:1902591	single-organism membrane budding	8	8	9.96517e-06	0.000293948	XP_013825881.2;XP_013825883.2;XP_013825882.2;XP_013825884.2;XP_017911610.1;XP_017911609.1;XP_017911612.1;XP_017911611.1
GO:0006302	double-strand break repair	24	44	1.01314e-05	0.000293948	XP_013823302.1;XP_017902155.1;XP_017904159.1;XP_017904161.1;XP_017904160.1;XP_017904162.1;XP_017911104.1;XP_017911102.1;XP_017912118.1;XP_017912117.1;XP_005686064.2;XP_005688247.2;XP_005688246.2;XP_013824562.2;XP_005676574.2;XP_005676612.2;XP_017911525.1;XP_017911523.1;XP_017911524.1;XP_017914773.1;XP_017915395.1;XP_017915394.1;XP_017915399.1;XP_017915397.1
GO:0007605	sensory perception of sound	24	44	1.01314e-05	0.000293948	XP_005694654.2;XP_005698212.2;XP_005698208.2;XP_005698213.2;XP_005698207.2;XP_005698210.2;XP_005696830.1;XP_005698209.2;XP_005698211.2;XP_005696831.1;XP_017894699.1;XP_017895308.1;XP_017897136.1;XP_017897137.1;XP_017897138.1;XP_017897667.1;XP_017904572.1;XP_017908158.1;XP_017915105.1;XP_017915103.1;XP_017915104.1;XP_017915367.1;XP_017915130.1;XP_017921183.1
GO:0050954	sensory perception of mechanical stimulus	24	44	1.01314e-05	0.000293948	XP_005694654.2;XP_005698212.2;XP_005698208.2;XP_005698213.2;XP_005698207.2;XP_005698210.2;XP_005696830.1;XP_005698209.2;XP_005698211.2;XP_005696831.1;XP_017894699.1;XP_017895308.1;XP_017897136.1;XP_017897137.1;XP_017897138.1;XP_017897667.1;XP_017904572.1;XP_017908158.1;XP_017915105.1;XP_017915103.1;XP_017915104.1;XP_017915367.1;XP_017915130.1;XP_017921183.1
GO:0009790	embryo development	23	42	1.41827e-05	0.000405931	XP_017902488.1;XP_017903090.1;XP_017905098.1;XP_017905100.1;XP_017905099.1;XP_017905096.1;XP_013823897.2;XP_013823903.2;XP_013823901.2;XP_013823900.2;XP_013823894.2;XP_013823902.2;XP_013823895.2;XP_017912590.1;XP_017912587.1;XP_017912586.1;XP_017912588.1;XP_017912584.1;XP_017912582.1;XP_017912583.1;XP_017912581.1;XP_017912589.1;XP_005687995.2
GO:0006891	intra-Golgi vesicle-mediated transport	13	18	1.84539e-05	0.000517604	XP_005679190.2;XP_005695379.2;XP_005695603.2;XP_005695601.2;XP_005695604.2;XP_005695600.2;XP_005695378.2;XP_005695602.2;XP_005679485.2;XP_017911249.1;XP_017911247.1;XP_017911248.1;XP_005687187.2
GO:0015721	bile acid and bile salt transport	9	10	1.85731e-05	0.000517604	XP_013824581.2;XP_013824595.2;XP_013824584.2;XP_013824589.2;XP_013824578.2;XP_005676064.2;XP_005676065.2;XP_005685157.2;XP_005687797.2
GO:0030198	extracellular matrix organization	12	16	2.13343e-05	0.000573087	XP_017894396.1;XP_017894397.1;XP_017894400.1;XP_017894401.1;XP_017894403.1;XP_017894398.1;XP_017894399.1;XP_017894402.1;XP_017894404.1;XP_017899203.1;XP_017899204.1;XP_005681940.2
GO:0043062	extracellular structure organization	12	16	2.13343e-05	0.000573087	XP_017894396.1;XP_017894397.1;XP_017894400.1;XP_017894401.1;XP_017894403.1;XP_017894398.1;XP_017894399.1;XP_017894402.1;XP_017894404.1;XP_017899203.1;XP_017899204.1;XP_005681940.2
GO:0055114	oxidation-reduction process	292	998	2.13758e-05	0.000573087	XP_005691463.2;XP_005691358.2;XP_005690694.3;XP_005690628.2;XP_005691647.3;XP_005693602.1;XP_005693601.1;XP_005692254.2;XP_005692483.2;XP_005692484.2;XP_005693927.2;XP_005693527.2;XP_005694923.2;XP_005695194.1;XP_005698308.2;XP_005697918.2;XP_005698305.3;XP_005696997.2;XP_005698590.2;XP_005698368.2;XP_005698367.2;XP_005699030.3;XP_005699333.1;XP_005699334.1;XP_005699335.1;XP_005699331.1;XP_005699…
GO:0043242	negative regulation of protein complex disassembly	23	43	2.36633e-05	0.00061875	XP_017903292.1;XP_017903290.1;XP_017903293.1;XP_005680028.2;XP_005680029.2;XP_005695806.2;XP_017902466.1;XP_013822139.2;XP_013822137.2;XP_013822138.2;XP_017909235.1;XP_017909236.1;XP_017909237.1;XP_017909234.1;XP_017909233.1;XP_017903922.1;XP_017903925.1;XP_017903924.1;XP_017903923.1;XP_017910874.1;XP_017910873.1;XP_017910872.1;XP_017910871.1
GO:1901880	negative regulation of protein depolymerization	23	43	2.36633e-05	0.00061875	XP_017903292.1;XP_017903290.1;XP_017903293.1;XP_005680028.2;XP_005680029.2;XP_005695806.2;XP_017902466.1;XP_013822139.2;XP_013822137.2;XP_013822138.2;XP_017909235.1;XP_017909236.1;XP_017909237.1;XP_017909234.1;XP_017909233.1;XP_017903922.1;XP_017903925.1;XP_017903924.1;XP_017903923.1;XP_017910874.1;XP_017910873.1;XP_017910872.1;XP_017910871.1
GO:0051235	maintenance of location	25	49	3.07068e-05	0.000793135	XP_005688629.2;XP_017908864.1;XP_017908867.1;XP_017908865.1;XP_017908859.1;XP_017908858.1;XP_017908862.1;XP_017908870.1;XP_017908866.1;XP_017908860.1;XP_017908861.1;XP_017908863.1;XP_017908868.1;XP_017908869.1;XP_017909569.1;XP_017895171.1;XP_017895172.1;XP_017895170.1;XP_017895169.1;XP_017895174.1;XP_017895167.1;XP_017895175.1;XP_017895168.1;XP_017895166.1;XP_017895173.1
GO:0002474	antigen processing and presentation of peptide antigen via MHC class I	20	36	3.88844e-05	0.000968907	XP_013820882.2;XP_013832514.2;XP_017894130.1;XP_017894368.1;XP_017894373.1;XP_017894369.1;XP_017894366.1;XP_017894322.1;XP_017894374.1;XP_017894367.1;XP_017894312.1;XP_017894313.1;XP_017894372.1;XP_017894332.1;XP_017906040.1;XP_017906041.1;XP_017906042.1;XP_017906043.1;XP_005696502.3;XP_017894392.1
GO:0048002	antigen processing and presentation of peptide antigen	20	36	3.88844e-05	0.000968907	XP_013820882.2;XP_013832514.2;XP_017894130.1;XP_017894368.1;XP_017894373.1;XP_017894369.1;XP_017894366.1;XP_017894322.1;XP_017894374.1;XP_017894367.1;XP_017894312.1;XP_017894313.1;XP_017894372.1;XP_017894332.1;XP_017906040.1;XP_017906041.1;XP_017906042.1;XP_017906043.1;XP_005696502.3;XP_017894392.1
GO:0060429	epithelium development	20	36	3.88844e-05	0.000968907	XP_017905098.1;XP_017905100.1;XP_017905099.1;XP_017905096.1;XP_017914743.1;XP_017914742.1;XP_017914740.1;XP_017914741.1;XP_005690143.1;XP_005692038.2;XP_013826504.2;XP_013826506.2;XP_017912168.1;XP_017901610.1;XP_017901612.1;XP_017901609.1;XP_005677629.1;XP_017919257.1;XP_005682287.1;XP_005700276.2
GO:0002252	immune effector process	29	61	4.07376e-05	0.000989904	XP_005691545.2;XP_005693262.2;XP_013821227.2;XP_017897421.1;XP_017897423.1;XP_017897424.1;XP_017906869.1;XP_017906868.1;XP_017907195.1;XP_017912880.1;XP_017912881.1;XP_017914934.1;XP_017916649.1;XP_017916652.1;XP_005681807.2;XP_005694067.2;XP_013827865.2;XP_017920848.1;XP_005696619.2;XP_005696620.2;XP_013819707.1;XP_013821764.2;XP_013829456.2;XP_017894190.1;XP_017894388.1;XP_017894387.1;XP_017906…
GO:0001696	gastric acid secretion	7	7	4.20639e-05	0.000989904	XP_013824814.2;XP_017909195.1;XP_017909290.1;XP_017909197.1;XP_017909196.1;XP_017913688.1;XP_005689304.2
GO:0046717	acid secretion	7	7	4.20639e-05	0.000989904	XP_013824814.2;XP_017909195.1;XP_017909290.1;XP_017909197.1;XP_017909196.1;XP_017913688.1;XP_005689304.2
GO:0046874	quinolinate metabolic process	7	7	4.20639e-05	0.000989904	XP_013825444.2;XP_013825446.2;XP_013825453.1;XP_013825457.2;XP_013825451.1;XP_005676257.2;XP_017915765.1
GO:1902358	sulfate transmembrane transport	7	7	4.20639e-05	0.000989904	XP_013821142.2;XP_013821143.2;XP_017905655.1;XP_017905656.1;XP_005683218.2;XP_005683220.2;XP_005683217.2
GO:0009888	tissue development	24	47	4.33056e-05	0.00100793	XP_017905098.1;XP_017905100.1;XP_017905099.1;XP_017905096.1;XP_017914743.1;XP_017914742.1;XP_017914740.1;XP_017914741.1;XP_005690143.1;XP_005692038.2;XP_013826504.2;XP_013826506.2;XP_017894740.1;XP_017912168.1;XP_017901610.1;XP_017901612.1;XP_017901609.1;XP_005677629.1;XP_017919257.1;XP_005682287.1;XP_005696830.1;XP_005696831.1;XP_017894699.1;XP_005700276.2
GO:0006266	DNA ligation	8	9	7.08031e-05	0.00156209	XP_017911858.1;XP_017911857.1;XP_017918174.1;XP_017918175.1;XP_017918176.1;XP_017918178.1;XP_005687799.2;XP_005687798.2
GO:0006903	vesicle targeting	8	9	7.08031e-05	0.00156209	XP_013825881.2;XP_013825883.2;XP_013825882.2;XP_013825884.2;XP_017911610.1;XP_017911609.1;XP_017911612.1;XP_017911611.1
GO:0048199	vesicle targeting, to, from or within Golgi	8	9	7.08031e-05	0.00156209	XP_013825881.2;XP_013825883.2;XP_013825882.2;XP_013825884.2;XP_017911610.1;XP_017911609.1;XP_017911612.1;XP_017911611.1
GO:0051103	DNA ligation involved in DNA repair	8	9	7.08031e-05	0.00156209	XP_017911858.1;XP_017911857.1;XP_017918174.1;XP_017918175.1;XP_017918176.1;XP_017918178.1;XP_005687799.2;XP_005687798.2
GO:0090307	mitotic spindle assembly	8	9	7.08031e-05	0.00156209	XP_013818041.2;XP_005674986.2;XP_005674988.2;XP_017893715.1;XP_017893837.1;XP_017922584.1;XP_017922705.1;XP_017922636.1
GO:0007049	cell cycle	111	338	7.79591e-05	0.00170224	XP_017904816.1;XP_005681513.1;XP_017908201.1;XP_017908200.1;XP_017908197.1;XP_017908198.1;XP_005688381.2;XP_017909113.1;XP_017909114.1;XP_017909110.1;XP_017909112.1;XP_017909111.1;XP_017913382.1;XP_017895074.1;XP_017895075.1;XP_013820316.2;XP_013821349.2;XP_013829856.2;XP_017905313.1;XP_017918809.1;XP_017896119.1;XP_017896121.1;XP_005686064.2;XP_017916751.1;XP_013826772.2;XP_017904996.1;XP_005681…
GO:0030199	collagen fibril organization	9	11	8.04373e-05	0.00172087	XP_017894396.1;XP_017894397.1;XP_017894400.1;XP_017894401.1;XP_017894403.1;XP_017894398.1;XP_017894399.1;XP_017894402.1;XP_017894404.1
GO:0035637	multicellular organismal signaling	9	11	8.04373e-05	0.00172087	XP_017915511.1;XP_017915512.1;XP_017915514.1;XP_017915516.1;XP_017915515.1;XP_017915513.1;XP_017915519.1;XP_017915518.1;XP_017904284.1
GO:0042157	lipoprotein metabolic process	35	81	8.40356e-05	0.00177987	XP_013819562.2;XP_017903751.1;XP_017903750.1;XP_017903753.1;XP_017903752.1;XP_017903766.1;XP_017903768.1;XP_017903770.1;XP_017903767.1;XP_017903769.1;XP_017903756.1;XP_017903759.1;XP_017903757.1;XP_017903758.1;XP_017903754.1;XP_017903755.1;XP_017903747.1;XP_017903746.1;XP_017903771.1;XP_017903745.1;XP_017903765.1;XP_017903951.1;XP_017904541.1;XP_017906366.1;XP_017906365.1;XP_017914482.1;XP_013829…
GO:0006470	protein dephosphorylation	99	297	9.88055e-05	0.00207198	XP_005691120.2;XP_013818869.2;XP_013820001.2;XP_013823747.1;XP_013823748.1;XP_013823746.1;XP_013825342.2;XP_017897040.1;XP_017897039.1;XP_017898118.1;XP_017898425.1;XP_017898436.1;XP_017898443.1;XP_017898418.1;XP_017898462.1;XP_017898405.1;XP_017898453.1;XP_017898398.1;XP_017898412.1;XP_017898449.1;XP_017901929.1;XP_017903090.1;XP_017902951.1;XP_017903432.1;XP_017903957.1;XP_017903956.1;XP_017903…
GO:0050877	neurological system process	59	159	0.00010168	0.00211135	XP_017915511.1;XP_017915512.1;XP_017915514.1;XP_017915516.1;XP_017915515.1;XP_017915513.1;XP_017915519.1;XP_017915518.1;XP_017898826.1;XP_017898825.1;XP_017899082.1;XP_017901271.1;XP_017909132.1;XP_017915846.1;XP_017918644.1;XP_017920455.1;XP_005689316.2;XP_005689035.2;XP_005694654.2;XP_005698212.2;XP_005698208.2;XP_005698213.2;XP_005698207.2;XP_005698210.2;XP_005696830.1;XP_005698209.2;XP_005698…
GO:0045665	negative regulation of neuron differentiation	6	6	0.000177528	0.003581	XP_013820103.2;XP_017904982.1;XP_017904981.1;XP_017904983.1;XP_017904984.1;XP_005681702.2
GO:0050768	negative regulation of neurogenesis	6	6	0.000177528	0.003581	XP_013820103.2;XP_017904982.1;XP_017904981.1;XP_017904983.1;XP_017904984.1;XP_005681702.2
GO:0051961	negative regulation of nervous system development	6	6	0.000177528	0.003581	XP_013820103.2;XP_017904982.1;XP_017904981.1;XP_017904983.1;XP_017904984.1;XP_005681702.2
GO:0009966	regulation of signal transduction	196	662	0.000236308	0.00472169	XP_017914617.1;XP_017914619.1;XP_017914618.1;XP_017909274.1;XP_005692722.2;XP_005692723.2;XP_005692724.2;XP_017908847.1;XP_017908848.1;XP_005697168.1;XP_005681800.2;XP_017902439.1;XP_005674971.2;XP_013832685.2;XP_017911806.1;XP_017907284.1;XP_017907281.1;XP_017907282.1;XP_017907283.1;XP_017916252.1;XP_017916253.1;XP_005690664.2;XP_005690937.2;XP_005691126.2;XP_013832348.1;XP_017915446.1;XP_017915…
GO:0015858	nucleoside transport	9	12	0.000253545	0.00501878	XP_005695060.2;XP_013821613.1;XP_013821612.1;XP_013828445.2;XP_017922070.1;XP_017922069.1;XP_017922068.1;XP_017897991.1;XP_017897990.1
GO:0048010	vascular endothelial growth factor receptor signaling pathway	7	8	0.000266755	0.00518337	XP_017907117.1;XP_017907118.1;XP_005681686.2;XP_017912559.1;XP_017912560.1;XP_017912561.1;XP_017912562.1
GO:1901642	nucleoside transmembrane transport	7	8	0.000266755	0.00518337	XP_005695060.2;XP_013821613.1;XP_013821612.1;XP_013828445.2;XP_017922070.1;XP_017922069.1;XP_017922068.1
GO:0007586	digestion	12	19	0.000283967	0.00546766	XP_005700276.2;XP_005691389.2;XP_013825581.2;XP_017915683.1;XP_017915684.1;XP_013824814.2;XP_017909195.1;XP_017909290.1;XP_017909197.1;XP_017909196.1;XP_017913688.1;XP_005689304.2
GO:1901879	regulation of protein depolymerization	23	49	0.000315396	0.00601809	XP_017903292.1;XP_017903290.1;XP_017903293.1;XP_005680028.2;XP_005680029.2;XP_005695806.2;XP_017902466.1;XP_013822139.2;XP_013822137.2;XP_013822138.2;XP_017909235.1;XP_017909236.1;XP_017909237.1;XP_017909234.1;XP_017909233.1;XP_017903922.1;XP_017903925.1;XP_017903924.1;XP_017903923.1;XP_017910874.1;XP_017910873.1;XP_017910872.1;XP_017910871.1
GO:0006956	complement activation	11	17	0.000380583	0.0071334	XP_005696619.2;XP_005696620.2;XP_013819707.1;XP_013821764.2;XP_013829456.2;XP_017894190.1;XP_017894388.1;XP_017894387.1;XP_017906433.1;XP_005680978.2;XP_005680979.1
GO:0072376	protein activation cascade	11	17	0.000380583	0.0071334	XP_005696619.2;XP_005696620.2;XP_013819707.1;XP_013821764.2;XP_013829456.2;XP_017894190.1;XP_017894388.1;XP_017894387.1;XP_017906433.1;XP_005680978.2;XP_005680979.1
GO:0000724	double-strand break repair via homologous recombination	13	22	0.000401509	0.00726834	XP_013823302.1;XP_017902155.1;XP_017904159.1;XP_017904161.1;XP_017904160.1;XP_017904162.1;XP_017911104.1;XP_017911102.1;XP_017912118.1;XP_017912117.1;XP_005686064.2;XP_005688247.2;XP_005688246.2
GO:0000725	recombinational repair	13	22	0.000401509	0.00726834	XP_013823302.1;XP_017902155.1;XP_017904159.1;XP_017904161.1;XP_017904160.1;XP_017904162.1;XP_017911104.1;XP_017911102.1;XP_017912118.1;XP_017912117.1;XP_005686064.2;XP_005688247.2;XP_005688246.2
GO:0006188	IMP biosynthetic process	13	22	0.000401509	0.00726834	XP_005677900.2;XP_005677899.2;XP_017915023.1;XP_017915021.1;XP_017915020.1;XP_017915022.1;XP_005689749.1;XP_005689750.1;XP_013820102.1;XP_013820100.1;XP_017904977.1;XP_017904975.1;XP_017904976.1
GO:0046040	IMP metabolic process	13	22	0.000401509	0.00726834	XP_005677900.2;XP_005677899.2;XP_017915023.1;XP_017915021.1;XP_017915020.1;XP_017915022.1;XP_005689749.1;XP_005689750.1;XP_013820102.1;XP_013820100.1;XP_017904977.1;XP_017904975.1;XP_017904976.1
GO:0000281	mitotic cytokinesis	10	15	0.000502767	0.0086574	XP_013822139.2;XP_013822137.2;XP_013822138.2;XP_017909235.1;XP_017909236.1;XP_017909237.1;XP_017909234.1;XP_017909233.1;XP_017909916.1;XP_005685561.2
GO:0006777	Mo-molybdopterin cofactor biosynthetic process	10	15	0.000502767	0.0086574	XP_013828231.2;XP_017894383.1;XP_017894382.1;XP_017894384.1;XP_017894905.1;XP_017894907.1;XP_017921084.1;XP_017921085.1;XP_017921083.1;XP_017921363.1
GO:0019720	Mo-molybdopterin cofactor metabolic process	10	15	0.000502767	0.0086574	XP_013828231.2;XP_017894383.1;XP_017894382.1;XP_017894384.1;XP_017894905.1;XP_017894907.1;XP_017921084.1;XP_017921085.1;XP_017921083.1;XP_017921363.1
GO:0032324	molybdopterin cofactor biosynthetic process	10	15	0.000502767	0.0086574	XP_013828231.2;XP_017894383.1;XP_017894382.1;XP_017894384.1;XP_017894905.1;XP_017894907.1;XP_017921084.1;XP_017921085.1;XP_017921083.1;XP_017921363.1
GO:0043545	molybdopterin cofactor metabolic process	10	15	0.000502767	0.0086574	XP_013828231.2;XP_017894383.1;XP_017894382.1;XP_017894384.1;XP_017894905.1;XP_017894907.1;XP_017921084.1;XP_017921085.1;XP_017921083.1;XP_017921363.1
GO:0051189	prosthetic group metabolic process	10	15	0.000502767	0.0086574	XP_013828231.2;XP_017894383.1;XP_017894382.1;XP_017894384.1;XP_017894905.1;XP_017894907.1;XP_017921084.1;XP_017921085.1;XP_017921083.1;XP_017921363.1
GO:0030855	epithelial cell differentiation	14	25	0.000513341	0.0087682	XP_017905098.1;XP_017905100.1;XP_017905099.1;XP_017905096.1;XP_017914743.1;XP_017914742.1;XP_017914740.1;XP_017914741.1;XP_005690143.1;XP_017901610.1;XP_017901612.1;XP_017901609.1;XP_005682287.1;XP_005700276.2
GO:0048583	regulation of response to stimulus	227	790	0.000528088	0.00894792	XP_017914617.1;XP_017914619.1;XP_017914618.1;XP_017909274.1;NP_001272469.1;XP_017904636.1;XP_017904635.1;XP_005681561.2;XP_005692722.2;XP_005692723.2;XP_005692724.2;XP_017908847.1;XP_017908848.1;XP_005697168.1;XP_005681800.2;XP_017902439.1;XP_005674971.2;XP_013832685.2;XP_017911806.1;XP_017897421.1;XP_017897423.1;XP_017897424.1;XP_017907284.1;XP_017907281.1;XP_017907282.1;XP_017907283.1;XP_017916…
GO:1902589	single-organism organelle organization	257	907	0.000583336	0.0098056	XP_013829760.2;XP_017904816.1;XP_005681513.1;XP_017915970.1;XP_017915969.1;XP_005675058.2;XP_013818365.2;XP_017898719.1;XP_005695853.2;XP_005695856.2;XP_005695852.2;XP_005695855.2;XP_005695857.2;XP_005695854.2;XP_005700685.1;XP_013821132.2;XP_013821134.2;XP_013821138.2;XP_013821136.2;XP_013821137.2;XP_013821135.2;XP_013821133.2;XP_005676079.2;XP_017905279.1;XP_017905276.1;XP_017905271.1;XP_017905…
GO:0010639	negative regulation of organelle organization	27	63	0.000612056	0.0102074	XP_017903292.1;XP_017903290.1;XP_017903293.1;XP_005680028.2;XP_005680029.2;XP_005695806.2;XP_017902466.1;XP_017910303.1;XP_017910302.1;XP_017910304.1;XP_005685540.2;XP_013822139.2;XP_013822137.2;XP_013822138.2;XP_017909235.1;XP_017909236.1;XP_017909237.1;XP_017909234.1;XP_017909233.1;XP_017903922.1;XP_017903925.1;XP_017903924.1;XP_017903923.1;XP_017910874.1;XP_017910873.1;XP_017910872.1;XP_017910…
GO:0030865	cortical cytoskeleton organization	22	48	0.000638089	0.0104273	XP_017895171.1;XP_017895172.1;XP_017895170.1;XP_017895169.1;XP_017895174.1;XP_017895167.1;XP_017895168.1;XP_017895166.1;XP_017895173.1;XP_017912580.1;XP_017912585.1;XP_017912625.1;XP_017912616.1;XP_017912591.1;XP_017912569.1;XP_017912576.1;XP_017913289.1;XP_017913291.1;XP_017913290.1;XP_017913288.1;XP_017913286.1;XP_017913287.1
GO:0030866	cortical actin cytoskeleton organization	22	48	0.000638089	0.0104273	XP_017895171.1;XP_017895172.1;XP_017895170.1;XP_017895169.1;XP_017895174.1;XP_017895167.1;XP_017895168.1;XP_017895166.1;XP_017895173.1;XP_017912580.1;XP_017912585.1;XP_017912625.1;XP_017912616.1;XP_017912591.1;XP_017912569.1;XP_017912576.1;XP_017913289.1;XP_017913291.1;XP_017913290.1;XP_017913288.1;XP_017913286.1;XP_017913287.1
GO:0051640	organelle localization	23	51	0.000642921	0.0104273	XP_017911023.1;XP_013825881.2;XP_013825883.2;XP_013825882.2;XP_013825884.2;XP_017911610.1;XP_017911609.1;XP_017911612.1;XP_017911611.1;XP_017911446.1;XP_005694067.2;XP_013827865.2;XP_017920848.1;XP_013819938.2;XP_017904739.1;XP_017904740.1;XP_017904738.1;XP_017904741.1;XP_017894211.1;XP_017894210.1;XP_017894212.1;XP_017909916.1;XP_005685561.2
GO:0000097	sulfur amino acid biosynthetic process	9	13	0.00064986	0.0104273	XP_017897933.1;XP_017897932.1;XP_017897935.1;XP_017897930.1;XP_017897931.1;XP_005685128.1;XP_005675704.2;XP_017907236.1;XP_017907238.1
GO:0007052	mitotic spindle organization	9	13	0.00064986	0.0104273	XP_005688381.2;XP_013818041.2;XP_005674986.2;XP_005674988.2;XP_017893715.1;XP_017893837.1;XP_017922584.1;XP_017922705.1;XP_017922636.1
GO:0002532	production of molecular mediator involved in inflammatory response	5	5	0.000749131	0.0108675	XP_005697683.2;XP_017896137.1;XP_017896134.1;XP_017896136.1;XP_017896135.1
GO:0007080	mitotic metaphase plate congression	5	5	0.000749131	0.0108675	XP_013819938.2;XP_017904739.1;XP_017904740.1;XP_017904738.1;XP_017904741.1
GO:0008608	attachment of spindle microtubules to kinetochore	5	5	0.000749131	0.0108675	XP_013819938.2;XP_017904739.1;XP_017904740.1;XP_017904738.1;XP_017904741.1
GO:0032655	regulation of interleukin-12 production	5	5	0.000749131	0.0108675	XP_017899168.1;XP_017899179.1;XP_017899172.1;XP_017899182.1;XP_017899176.1
GO:0043588	skin development	5	5	0.000749131	0.0108675	XP_017901610.1;XP_017901612.1;XP_017901609.1;XP_013832520.2;XP_005682287.1
GO:0045075	regulation of interleukin-12 biosynthetic process	5	5	0.000749131	0.0108675	XP_017899168.1;XP_017899179.1;XP_017899172.1;XP_017899182.1;XP_017899176.1
GO:0048478	replication fork protection	5	5	0.000749131	0.0108675	XP_017909113.1;XP_017909114.1;XP_017909110.1;XP_017909112.1;XP_017909111.1
GO:0050000	chromosome localization	5	5	0.000749131	0.0108675	XP_013819938.2;XP_017904739.1;XP_017904740.1;XP_017904738.1;XP_017904741.1
GO:0050673	epithelial cell proliferation	5	5	0.000749131	0.0108675	XP_017914743.1;XP_017914742.1;XP_017914740.1;XP_017914741.1;XP_005690143.1
GO:0051303	establishment of chromosome localization	5	5	0.000749131	0.0108675	XP_013819938.2;XP_017904739.1;XP_017904740.1;XP_017904738.1;XP_017904741.1
GO:0051310	metaphase plate congression	5	5	0.000749131	0.0108675	XP_013819938.2;XP_017904739.1;XP_017904740.1;XP_017904738.1;XP_017904741.1
GO:0051315	attachment of mitotic spindle microtubules to kinetochore	5	5	0.000749131	0.0108675	XP_013819938.2;XP_017904739.1;XP_017904740.1;XP_017904738.1;XP_017904741.1
GO:0090329	regulation of DNA-dependent DNA replication	5	5	0.000749131	0.0108675	XP_017909113.1;XP_017909114.1;XP_017909110.1;XP_017909112.1;XP_017909111.1
GO:2000104	negative regulation of DNA-dependent DNA replication	5	5	0.000749131	0.0108675	XP_017909113.1;XP_017909114.1;XP_017909110.1;XP_017909112.1;XP_017909111.1
GO:0003008	system process	83	255	0.000787905	0.0113523	XP_005694706.1;XP_017911005.1;XP_017921631.1;XP_005700276.2;XP_017909195.1;XP_017909197.1;XP_017909196.1;XP_017915511.1;XP_017915512.1;XP_017915514.1;XP_017915516.1;XP_017915515.1;XP_017915513.1;XP_017915519.1;XP_017915518.1;XP_005687101.2;XP_017898826.1;XP_017898825.1;XP_017899082.1;XP_017901271.1;XP_017909132.1;XP_017915846.1;XP_017918644.1;XP_017920455.1;XP_005689316.2;XP_005689035.2;XP_005685…
GO:0022600	digestive system process	8	11	0.000811151	0.0114534	XP_005700276.2;XP_013824814.2;XP_017909195.1;XP_017909290.1;XP_017909197.1;XP_017909196.1;XP_017913688.1;XP_005689304.2
GO:0032261	purine nucleotide salvage	8	11	0.000811151	0.0114534	XP_005677900.2;XP_005677899.2;XP_017915023.1;XP_017915021.1;XP_017915020.1;XP_017915022.1;XP_005689749.1;XP_005689750.1
GO:0032264	IMP salvage	8	11	0.000811151	0.0114534	XP_005677900.2;XP_005677899.2;XP_017915023.1;XP_017915021.1;XP_017915020.1;XP_017915022.1;XP_005689749.1;XP_005689750.1
GO:0030111	regulation of Wnt signaling pathway	14	26	0.000870464	0.0122096	XP_017914617.1;XP_017914619.1;XP_017914618.1;XP_017898831.1;XP_017898799.1;XP_017898816.1;XP_013822139.2;XP_013822137.2;XP_013822138.2;XP_017909235.1;XP_017909236.1;XP_017909237.1;XP_017909234.1;XP_017909233.1
GO:0060271	cilium morphogenesis	24	55	0.000885201	0.0123346	XP_017917496.1;XP_017917272.1;XP_005675063.1;XP_017897435.1;XP_017897434.1;XP_017897436.1;XP_017897431.1;XP_017897432.1;XP_017897433.1;XP_017897437.1;XP_017897430.1;XP_017903117.1;XP_005679881.2;XP_005679880.2;XP_017912408.1;XP_017912409.1;XP_017912410.1;XP_013819173.2;XP_013819172.2;XP_013819170.2;XP_013819171.2;XP_017903097.1;XP_017903096.1;XP_017922556.1
GO:0043244	regulation of protein complex disassembly	23	52	0.000896553	0.0124111	XP_017903292.1;XP_017903290.1;XP_017903293.1;XP_005680028.2;XP_005680029.2;XP_005695806.2;XP_017902466.1;XP_013822139.2;XP_013822137.2;XP_013822138.2;XP_017909235.1;XP_017909236.1;XP_017909237.1;XP_017909234.1;XP_017909233.1;XP_017903922.1;XP_017903925.1;XP_017903924.1;XP_017903923.1;XP_017910874.1;XP_017910873.1;XP_017910872.1;XP_017910871.1
GO:1903409	reactive oxygen species biosynthetic process	7	9	0.000952588	0.0131012	XP_017909629.1;XP_017909628.1;XP_017909627.1;XP_013827406.2;XP_017916710.1;NP_001301115.1;XP_017919060.1
GO:0010721	negative regulation of cell development	6	7	0.000990314	0.0134454	XP_013820103.2;XP_017904982.1;XP_017904981.1;XP_017904983.1;XP_017904984.1;XP_005681702.2
GO:0050829	defense response to Gram-negative bacterium	6	7	0.000990314	0.0134454	XP_013824294.2;XP_013824296.2;XP_013824299.2;NP_001301101.1;XP_005688607.2;XP_005688606.2
GO:0015931	nucleobase-containing compound transport	16	32	0.00109073	0.0147145	XP_005700221.2;XP_013823399.1;XP_005687255.1;XP_017893911.1;XP_017893981.1;XP_017893957.1;XP_017915232.1;XP_005695060.2;XP_013821613.1;XP_013821612.1;XP_013828445.2;XP_017922070.1;XP_017922069.1;XP_017922068.1;XP_017897991.1;XP_017897990.1
GO:1902580	single-organism cellular localization	44	121	0.00117728	0.0157815	XP_017915970.1;XP_017915969.1;XP_017911023.1;XP_013825881.2;XP_013825883.2;XP_013825882.2;XP_013825884.2;XP_017911610.1;XP_017911609.1;XP_017911612.1;XP_017911611.1;XP_017911446.1;XP_005695379.2;XP_005695603.2;XP_005695601.2;XP_005695604.2;XP_005695600.2;XP_005695378.2;XP_005695602.2;XP_005679485.2;XP_017911249.1;XP_017911247.1;XP_017911248.1;XP_005687187.2;XP_005694067.2;XP_013827865.2;XP_017920…
GO:0007423	sensory organ development	13	24	0.00123717	0.0164801	XP_005698212.2;XP_005698208.2;XP_005698213.2;XP_005698207.2;XP_005698210.2;XP_005698209.2;XP_005698211.2;XP_017897136.1;XP_017897137.1;XP_017897138.1;XP_017921047.1;XP_017897667.1;XP_017903090.1
GO:0051656	establishment of organelle localization	20	44	0.00126198	0.0167055	XP_017911023.1;XP_013825881.2;XP_013825883.2;XP_013825882.2;XP_013825884.2;XP_017911610.1;XP_017911609.1;XP_017911612.1;XP_017911611.1;XP_017911446.1;XP_013819938.2;XP_017904739.1;XP_017904740.1;XP_017904738.1;XP_017904741.1;XP_017894211.1;XP_017894210.1;XP_017894212.1;XP_017909916.1;XP_005685561.2
GO:0006568	tryptophan metabolic process	8	12	0.00192636	0.0244313	XP_017915765.1;XP_005691368.1;XP_013825444.2;XP_013825446.2;XP_013825453.1;XP_013825457.2;XP_013825451.1;XP_005676257.2
GO:0006586	indolalkylamine metabolic process	8	12	0.00192636	0.0244313	XP_017915765.1;XP_005691368.1;XP_013825444.2;XP_013825446.2;XP_013825453.1;XP_013825457.2;XP_013825451.1;XP_005676257.2
GO:0006596	polyamine biosynthetic process	8	12	0.00192636	0.0244313	XP_013820996.2;NP_001278627.1;NP_001278626.1;NP_001278628.1;XP_017911149.1;XP_017911150.1;XP_017911151.1;XP_017921811.1
GO:0009309	amine biosynthetic process	8	12	0.00192636	0.0244313	XP_013820996.2;NP_001278627.1;NP_001278626.1;NP_001278628.1;XP_017911149.1;XP_017911150.1;XP_017911151.1;XP_017921811.1
GO:0030178	negative regulation of Wnt signaling pathway	8	12	0.00192636	0.0244313	XP_013822139.2;XP_013822137.2;XP_013822138.2;XP_017909235.1;XP_017909236.1;XP_017909237.1;XP_017909234.1;XP_017909233.1
GO:0032007	negative regulation of TOR signaling	8	12	0.00192636	0.0244313	NP_001272482.1;XP_017895316.1;XP_017895314.1;XP_017895315.1;XP_017895317.1;XP_017895319.1;XP_017895318.1;XP_017895313.1
GO:0042401	cellular biogenic amine biosynthetic process	8	12	0.00192636	0.0244313	XP_013820996.2;NP_001278627.1;NP_001278626.1;NP_001278628.1;XP_017911149.1;XP_017911150.1;XP_017911151.1;XP_017921811.1
GO:0051017	actin filament bundle assembly	10	17	0.00201989	0.0253143	XP_017903292.1;XP_017903290.1;XP_017903293.1;XP_017903922.1;XP_017903925.1;XP_017903924.1;XP_017903923.1;XP_005680028.2;XP_005680029.2;XP_017915917.1
GO:0061572	actin filament bundle organization	10	17	0.00201989	0.0253143	XP_017903292.1;XP_017903290.1;XP_017903293.1;XP_017903922.1;XP_017903925.1;XP_017903924.1;XP_017903923.1;XP_005680028.2;XP_005680029.2;XP_017915917.1
GO:0048193	Golgi vesicle transport	32	84	0.00223661	0.0278655	XP_005679190.2;XP_017911110.1;XP_017911109.1;XP_013825881.2;XP_013825883.2;XP_013825882.2;XP_013825884.2;XP_017911610.1;XP_017911609.1;XP_017911612.1;XP_017911611.1;XP_005695379.2;XP_005695603.2;XP_005695601.2;XP_005695604.2;XP_005695600.2;XP_005695378.2;XP_005695602.2;XP_005679485.2;XP_017911249.1;XP_017911247.1;XP_017911248.1;XP_005687187.2;XP_005693594.1;XP_017904669.1;XP_017904670.1;XP_017902…
GO:0023051	regulation of signaling	206	732	0.00274928	0.0300223	XP_017914617.1;XP_017914619.1;XP_017914618.1;XP_017909274.1;XP_005694706.1;XP_005692722.2;XP_005692723.2;XP_005692724.2;XP_017908847.1;XP_017908848.1;XP_005697168.1;XP_005681800.2;XP_017902439.1;XP_005674971.2;XP_013832685.2;XP_017911806.1;XP_017907284.1;XP_017907281.1;XP_017907282.1;XP_017907283.1;XP_017916252.1;XP_017916253.1;XP_005690664.2;XP_005690937.2;XP_005691126.2;XP_013832348.1;XP_017915…
GO:0043207	response to external biotic stimulus	31	82	0.00298143	0.0300223	XP_005691545.2;XP_005693262.2;XP_013821227.2;XP_017897421.1;XP_017897423.1;XP_017897424.1;XP_017906869.1;XP_017906868.1;XP_017907195.1;XP_017912880.1;XP_017912881.1;XP_017914934.1;XP_017916649.1;XP_017916652.1;XP_013824294.2;XP_013824296.2;XP_013824299.2;NP_001301101.1;XP_005688607.2;XP_005688606.2;XP_005698251.2;NP_001272469.1;XP_017897060.1;XP_017897059.1;XP_017904636.1;XP_017904635.1;NP_001272…
GO:0051707	response to other organism	31	82	0.00298143	0.0300223	XP_005691545.2;XP_005693262.2;XP_013821227.2;XP_017897421.1;XP_017897423.1;XP_017897424.1;XP_017906869.1;XP_017906868.1;XP_017907195.1;XP_017912880.1;XP_017912881.1;XP_017914934.1;XP_017916649.1;XP_017916652.1;XP_013824294.2;XP_013824296.2;XP_013824299.2;NP_001301101.1;XP_005688607.2;XP_005688606.2;XP_005698251.2;NP_001272469.1;XP_017897060.1;XP_017897059.1;XP_017904636.1;XP_017904635.1;NP_001272…
GO:0000730	DNA recombinase assembly	4	4	0.00316068	0.0300223	XP_017904159.1;XP_017904161.1;XP_017904160.1;XP_017904162.1
GO:0001667	ameboidal-type cell migration	4	4	0.00316068	0.0300223	XP_017912559.1;XP_017912560.1;XP_017912561.1;XP_017912562.1
GO:0001838	embryonic epithelial tube formation	4	4	0.00316068	0.0300223	XP_017905098.1;XP_017905100.1;XP_017905099.1;XP_017905096.1
GO:0001841	neural tube formation	4	4	0.00316068	0.0300223	XP_017905098.1;XP_017905100.1;XP_017905099.1;XP_017905096.1
GO:0001843	neural tube closure	4	4	0.00316068	0.0300223	XP_017905098.1;XP_017905100.1;XP_017905099.1;XP_017905096.1
GO:0002263	cell activation involved in immune response	4	4	0.00316068	0.0300223	XP_005681807.2;XP_005694067.2;XP_013827865.2;XP_017920848.1
GO:0002275	myeloid cell activation involved in immune response	4	4	0.00316068	0.0300223	XP_005681807.2;XP_005694067.2;XP_013827865.2;XP_017920848.1
GO:0002366	leukocyte activation involved in immune response	4	4	0.00316068	0.0300223	XP_005681807.2;XP_005694067.2;XP_013827865.2;XP_017920848.1
GO:0002443	leukocyte mediated immunity	4	4	0.00316068	0.0300223	XP_005681807.2;XP_005694067.2;XP_013827865.2;XP_017920848.1
GO:0002444	myeloid leukocyte mediated immunity	4	4	0.00316068	0.0300223	XP_005681807.2;XP_005694067.2;XP_013827865.2;XP_017920848.1
GO:0006911	phagocytosis, engulfment	4	4	0.00316068	0.0300223	XP_017908031.1;XP_017908032.1;XP_005684322.2;XP_005684320.2
GO:0007204	positive regulation of cytosolic calcium ion concentration	4	4	0.00316068	0.0300223	XP_005695617.2;XP_005697168.1;XP_017894840.1;XP_017919255.1
GO:0007569	cell aging	4	4	0.00316068	0.0300223	XP_017915324.1;XP_017915323.1;XP_017915322.1;XP_017915325.1
GO:0010324	membrane invagination	4	4	0.00316068	0.0300223	XP_017908031.1;XP_017908032.1;XP_005684322.2;XP_005684320.2
GO:0010631	epithelial cell migration	4	4	0.00316068	0.0300223	XP_017912559.1;XP_017912560.1;XP_017912561.1;XP_017912562.1
GO:0014020	primary neural tube formation	4	4	0.00316068	0.0300223	XP_017905098.1;XP_017905100.1;XP_017905099.1;XP_017905096.1
GO:0015918	sterol transport	4	4	0.00316068	0.0300223	XP_017908031.1;XP_017908032.1;XP_005684322.2;XP_005684320.2
GO:0016331	morphogenesis of embryonic epithelium	4	4	0.00316068	0.0300223	XP_017905098.1;XP_017905100.1;XP_017905099.1;XP_017905096.1
GO:0019532	oxalate transport	4	4	0.00316068	0.0300223	XP_017905367.1;XP_017905365.1;XP_017905366.1;XP_017905368.1
GO:0030216	keratinocyte differentiation	4	4	0.00316068	0.0300223	XP_017901610.1;XP_017901612.1;XP_017901609.1;XP_005682287.1
GO:0030301	cholesterol transport	4	4	0.00316068	0.0300223	XP_017908031.1;XP_017908032.1;XP_005684322.2;XP_005684320.2
GO:0033344	cholesterol efflux	4	4	0.00316068	0.0300223	XP_017908031.1;XP_017908032.1;XP_005684322.2;XP_005684320.2
GO:0034472	snRNA 3'-end processing	4	4	0.00316068	0.0300223	XP_017917548.1;XP_017917549.1;XP_017917551.1;XP_017917550.1
GO:0034477	U6 snRNA 3'-end processing	4	4	0.00316068	0.0300223	XP_017917548.1;XP_017917549.1;XP_017917551.1;XP_017917550.1
GO:0035148	tube formation	4	4	0.00316068	0.0300223	XP_017905098.1;XP_017905100.1;XP_017905099.1;XP_017905096.1
GO:0035239	tube morphogenesis	4	4	0.00316068	0.0300223	XP_017905098.1;XP_017905100.1;XP_017905099.1;XP_017905096.1
GO:0035767	endothelial cell chemotaxis	4	4	0.00316068	0.0300223	XP_017912559.1;XP_017912560.1;XP_017912561.1;XP_017912562.1
GO:0042276	error-prone translesion synthesis	4	4	0.00316068	0.0300223	XP_017910406.1;XP_017910405.1;XP_017910404.1;XP_005686345.2
GO:0043299	leukocyte degranulation	4	4	0.00316068	0.0300223	XP_005681807.2;XP_005694067.2;XP_013827865.2;XP_017920848.1
GO:0043330	response to exogenous dsRNA	4	4	0.00316068	0.0300223	XP_005698251.2;XP_017897421.1;XP_017897423.1;XP_017897424.1
GO:0043542	endothelial cell migration	4	4	0.00316068	0.0300223	XP_017912559.1;XP_017912560.1;XP_017912561.1;XP_017912562.1
GO:0043691	reverse cholesterol transport	4	4	0.00316068	0.0300223	XP_017908031.1;XP_017908032.1;XP_005684322.2;XP_005684320.2
GO:0045002	double-strand break repair via single-strand annealing	4	4	0.00316068	0.0300223	XP_017904159.1;XP_017904161.1;XP_017904160.1;XP_017904162.1
GO:0045003	double-strand break repair via synthesis-dependent strand annealing	4	4	0.00316068	0.0300223	XP_017904159.1;XP_017904161.1;XP_017904160.1;XP_017904162.1
GO:0050709	negative regulation of protein secretion	4	4	0.00316068	0.0300223	XP_017915106.1;XP_017915108.1;XP_017915109.1;XP_017915107.1
GO:0051048	negative regulation of secretion	4	4	0.00316068	0.0300223	XP_017915106.1;XP_017915108.1;XP_017915109.1;XP_017915107.1
GO:0051224	negative regulation of protein transport	4	4	0.00316068	0.0300223	XP_017915106.1;XP_017915108.1;XP_017915109.1;XP_017915107.1
GO:0051480	regulation of cytosolic calcium ion concentration	4	4	0.00316068	0.0300223	XP_005695617.2;XP_005697168.1;XP_017894840.1;XP_017919255.1
GO:0051568	histone H3-K4 methylation	4	4	0.00316068	0.0300223	XP_017915208.1;XP_017915209.1;XP_017915210.1;XP_017915211.1
GO:0060562	epithelial tube morphogenesis	4	4	0.00316068	0.0300223	XP_017905098.1;XP_017905100.1;XP_017905099.1;XP_017905096.1
GO:0060606	tube closure	4	4	0.00316068	0.0300223	XP_017905098.1;XP_017905100.1;XP_017905099.1;XP_017905096.1
GO:0071205	protein localization to juxtaparanode region of axon	4	4	0.00316068	0.0300223	XP_017902317.1;XP_017915527.1;XP_017915529.1;XP_017915528.1
GO:0072175	epithelial tube formation	4	4	0.00316068	0.0300223	XP_017905098.1;XP_017905100.1;XP_017905099.1;XP_017905096.1
GO:0090130	tissue migration	4	4	0.00316068	0.0300223	XP_017912559.1;XP_017912560.1;XP_017912561.1;XP_017912562.1
GO:0090132	epithelium migration	4	4	0.00316068	0.0300223	XP_017912559.1;XP_017912560.1;XP_017912561.1;XP_017912562.1
GO:0090399	replicative senescence	4	4	0.00316068	0.0300223	XP_017915324.1;XP_017915323.1;XP_017915322.1;XP_017915325.1
GO:0099612	protein localization to axon	4	4	0.00316068	0.0300223	XP_017902317.1;XP_017915527.1;XP_017915529.1;XP_017915528.1
GO:1903531	negative regulation of secretion by cell	4	4	0.00316068	0.0300223	XP_017915106.1;XP_017915108.1;XP_017915109.1;XP_017915107.1
GO:1904950	negative regulation of establishment of protein localization	4	4	0.00316068	0.0300223	XP_017915106.1;XP_017915108.1;XP_017915109.1;XP_017915107.1
GO:0000209	protein polyubiquitination	6	8	0.00316099	0.0300223	XP_013821297.2;XP_013821302.2;XP_017919226.1;XP_017919087.1;XP_017919052.1;XP_017919159.1
GO:1901264	carbohydrate derivative transport	10	18	0.00358363	0.0326493	XP_013827508.2;XP_005695060.2;XP_013821613.1;XP_013821612.1;XP_013828445.2;XP_017922070.1;XP_017922069.1;XP_017922068.1;XP_017897991.1;XP_017897990.1
GO:0002064	epithelial cell development	5	6	0.00360714	0.0326493	XP_017905098.1;XP_017905100.1;XP_017905099.1;XP_017905096.1;XP_005700276.2
GO:0032675	regulation of interleukin-6 production	5	6	0.00360714	0.0326493	NP_001272469.1;XP_017897060.1;XP_017897059.1;XP_017904636.1;XP_017904635.1
GO:0032755	positive regulation of interleukin-6 production	5	6	0.00360714	0.0326493	NP_001272469.1;XP_017897060.1;XP_017897059.1;XP_017904636.1;XP_017904635.1
GO:0034150	toll-like receptor 6 signaling pathway	5	6	0.00360714	0.0326493	NP_001272469.1;XP_017897060.1;XP_017897059.1;XP_017904636.1;XP_017904635.1
GO:0042088	T-helper 1 type immune response	5	6	0.00360714	0.0326493	NP_001272469.1;XP_017897060.1;XP_017897059.1;XP_017904636.1;XP_017904635.1
GO:0042108	positive regulation of cytokine biosynthetic process	5	6	0.00360714	0.0326493	NP_001272469.1;XP_017897060.1;XP_017897059.1;XP_017904636.1;XP_017904635.1
GO:0042496	detection of diacyl bacterial lipopeptide	5	6	0.00360714	0.0326493	NP_001272469.1;XP_017897060.1;XP_017897059.1;XP_017904636.1;XP_017904635.1
GO:0045408	regulation of interleukin-6 biosynthetic process	5	6	0.00360714	0.0326493	NP_001272469.1;XP_017897060.1;XP_017897059.1;XP_017904636.1;XP_017904635.1
GO:0045410	positive regulation of interleukin-6 biosynthetic process	5	6	0.00360714	0.0326493	NP_001272469.1;XP_017897060.1;XP_017897059.1;XP_017904636.1;XP_017904635.1
GO:0071724	response to diacyl bacterial lipopeptide	5	6	0.00360714	0.0326493	NP_001272469.1;XP_017897060.1;XP_017897059.1;XP_017904636.1;XP_017904635.1
GO:0051494	negative regulation of cytoskeleton organization	23	57	0.00385431	0.034738	XP_017903292.1;XP_017903290.1;XP_017903293.1;XP_005680028.2;XP_005680029.2;XP_005695806.2;XP_017902466.1;XP_013822139.2;XP_013822137.2;XP_013822138.2;XP_017909235.1;XP_017909236.1;XP_017909237.1;XP_017909234.1;XP_017909233.1;XP_017903922.1;XP_017903925.1;XP_017903924.1;XP_017903923.1;XP_017910874.1;XP_017910873.1;XP_017910872.1;XP_017910871.1
GO:0048856	anatomical structure development	151	525	0.00399846	0.0358845	XP_017905098.1;XP_017905100.1;XP_017905099.1;XP_017905096.1;XP_005676079.2;XP_017905615.1;XP_017921047.1;XP_017911985.1;XP_017914743.1;XP_017914742.1;XP_017914740.1;XP_017914741.1;XP_005690143.1;XP_005692038.2;XP_013826504.2;XP_013826506.2;XP_017920462.1;XP_017920461.1;XP_017915511.1;XP_017915512.1;XP_017915514.1;XP_017915516.1;XP_017915515.1;XP_017915513.1;XP_017915519.1;XP_017915518.1;XP_013819…
GO:0007600	sensory perception	50	149	0.0040406	0.0361097	XP_017898826.1;XP_017898825.1;XP_017899082.1;XP_017901271.1;XP_017909132.1;XP_017915846.1;XP_017918644.1;XP_017920455.1;XP_005689316.2;XP_005689035.2;XP_005694654.2;XP_005698212.2;XP_005698208.2;XP_005698213.2;XP_005698207.2;XP_005698210.2;XP_005696830.1;XP_005698209.2;XP_005698211.2;XP_005696831.1;XP_017894699.1;XP_017895308.1;XP_017897136.1;XP_017897137.1;XP_017897138.1;XP_017897667.1;XP_017904…
GO:0071526	semaphorin-plexin signaling pathway	12	24	0.00454779	0.0404715	XP_017893688.1;XP_017912559.1;XP_017912560.1;XP_017912561.1;XP_017912562.1;XP_017922737.1;XP_017922734.1;XP_017922735.1;XP_017922739.1;XP_017922736.1;XP_017922738.1;XP_017922712.1
GO:0006576	cellular biogenic amine metabolic process	18	42	0.00475968	0.0420042	XP_017915765.1;XP_017912346.1;XP_017919510.1;XP_013820996.2;NP_001278627.1;NP_001278626.1;NP_001278628.1;XP_017911149.1;XP_017911150.1;XP_017911151.1;XP_017921811.1;XP_005691368.1;XP_013825444.2;XP_013825446.2;XP_013825453.1;XP_013825457.2;XP_013825451.1;XP_005676257.2
GO:0044106	cellular amine metabolic process	18	42	0.00475968	0.0420042	XP_017915765.1;XP_017912346.1;XP_017919510.1;XP_013820996.2;NP_001278627.1;NP_001278626.1;NP_001278628.1;XP_017911149.1;XP_017911150.1;XP_017911151.1;XP_017921811.1;XP_005691368.1;XP_013825444.2;XP_013825446.2;XP_013825453.1;XP_013825457.2;XP_013825451.1;XP_005676257.2
GO:0051129	negative regulation of cellular component organization	27	71	0.00488305	0.0429141	XP_017903292.1;XP_017903290.1;XP_017903293.1;XP_005680028.2;XP_005680029.2;XP_005695806.2;XP_017902466.1;XP_017910303.1;XP_017910302.1;XP_017910304.1;XP_005685540.2;XP_013822139.2;XP_013822137.2;XP_013822138.2;XP_017909235.1;XP_017909236.1;XP_017909237.1;XP_017909234.1;XP_017909233.1;XP_017903922.1;XP_017903925.1;XP_017903924.1;XP_017903923.1;XP_017910874.1;XP_017910873.1;XP_017910872.1;XP_017910…
GO:0009617	response to bacterium	16	36	0.00496251	0.0434322	XP_013824294.2;XP_013824296.2;XP_013824299.2;NP_001301101.1;XP_005688607.2;XP_005688606.2;NP_001272469.1;XP_017897060.1;XP_017897059.1;XP_017904636.1;XP_017904635.1;NP_001272546.1;XP_017919051.1;XP_017919049.1;XP_017919048.1;XP_017919050.1
GO:0045995	regulation of embryonic development	7	11	0.00551765	0.0480921	XP_017895092.1;XP_017895093.1;XP_017895126.1;XP_017895127.1;XP_017908685.1;XP_005684789.2;XP_005684788.2
GO:0098542	defense response to other organism	25	65	0.00558463	0.0484764	XP_005691545.2;XP_005693262.2;XP_013821227.2;XP_017897421.1;XP_017897423.1;XP_017897424.1;XP_017906869.1;XP_017906868.1;XP_017907195.1;XP_017912880.1;XP_017912881.1;XP_017914934.1;XP_017916649.1;XP_017916652.1;XP_013824294.2;XP_013824296.2;XP_013824299.2;NP_001301101.1;XP_005688607.2;XP_005688606.2;NP_001272546.1;XP_017919051.1;XP_017919049.1;XP_017919048.1;XP_017919050.1
GO:0010646	regulation of cell communication	197	708	0.00566141	0.0489423	XP_017914617.1;XP_017914619.1;XP_017914618.1;XP_017909274.1;XP_005694706.1;XP_005692722.2;XP_005692723.2;XP_005692724.2;XP_017908847.1;XP_017908848.1;XP_005697168.1;XP_005681800.2;XP_017902439.1;XP_005674971.2;XP_013832685.2;XP_017911806.1;XP_017907284.1;XP_017907281.1;XP_017907282.1;XP_017907283.1;XP_017916252.1;XP_017916253.1;XP_005690664.2;XP_005690937.2;XP_005691126.2;XP_013832348.1;XP_017915…
GO:0007016	cytoskeletal anchoring at plasma membrane	10	19	0.00597025	0.0511943	XP_017895171.1;XP_017895172.1;XP_017895170.1;XP_017895169.1;XP_017895174.1;XP_017895167.1;XP_017895175.1;XP_017895168.1;XP_017895166.1;XP_017895173.1
GO:1903046	meiotic cell cycle process	10	19	0.00597025	0.0511943	XP_005688381.2;XP_017918635.1;XP_013822771.2;XP_013822772.2;XP_017909449.1;XP_005686147.2;XP_005688374.2;XP_017908995.1;XP_017916635.1;XP_017916640.1
GO:0000226	microtubule cytoskeleton organization	70	225	0.00657052	0.0561144	XP_017911577.1;XP_017911579.1;XP_017911576.1;XP_017911580.1;XP_017911578.1;XP_017911581.1;XP_013820316.2;XP_013821349.2;XP_013829856.2;XP_017905313.1;XP_017918809.1;XP_005688381.2;XP_005690618.2;XP_013825556.2;XP_013825555.2;XP_013825557.2;XP_013825554.2;XP_017915747.1;XP_017915746.1;XP_017897435.1;XP_017897434.1;XP_017897436.1;XP_017897431.1;XP_017897432.1;XP_017897433.1;XP_017897437.1;XP_017897…
GO:0009308	amine metabolic process	22	56	0.00676341	0.0575297	XP_017915765.1;XP_017912346.1;XP_017919510.1;XP_013820996.2;NP_001278627.1;NP_001278626.1;NP_001278628.1;XP_017911149.1;XP_017911150.1;XP_017911151.1;XP_017921811.1;XP_005691368.1;XP_005693927.2;XP_017920637.1;XP_017920636.1;XP_017920640.1;XP_013825444.2;XP_013825446.2;XP_013825453.1;XP_013825457.2;XP_013825451.1;XP_005676257.2
GO:0006261	DNA-dependent DNA replication	13	28	0.00704394	0.0596762	XP_005699175.2;XP_017909113.1;XP_017909114.1;XP_017909110.1;XP_017909112.1;XP_017909111.1;XP_017903466.1;XP_005680270.2;XP_005693833.2;XP_005696470.2;XP_013832091.2;XP_017917863.1;XP_017920519.1
GO:0007422	peripheral nervous system development	8	14	0.00734553	0.0612513	XP_017915511.1;XP_017915512.1;XP_017915514.1;XP_017915516.1;XP_017915515.1;XP_017915513.1;XP_017915519.1;XP_017915518.1
GO:0031111	negative regulation of microtubule polymerization or depolymerization	8	14	0.00734553	0.0612513	XP_013822139.2;XP_013822137.2;XP_013822138.2;XP_017909235.1;XP_017909236.1;XP_017909237.1;XP_017909234.1;XP_017909233.1
GO:0032006	regulation of TOR signaling	8	14	0.00734553	0.0612513	NP_001272482.1;XP_017895316.1;XP_017895314.1;XP_017895315.1;XP_017895317.1;XP_017895319.1;XP_017895318.1;XP_017895313.1
GO:0032231	regulation of actin filament bundle assembly	8	14	0.00734553	0.0612513	XP_017910523.1;XP_017910524.1;XP_017910526.1;XP_017910522.1;XP_017910525.1;XP_017910521.1;XP_017905632.1;XP_017905631.1
GO:0006206	pyrimidine nucleobase metabolic process	6	9	0.0075778	0.0619682	XP_005692254.2;XP_013826587.2;XP_013826588.2;XP_005675101.2;XP_017911004.1;XP_017911003.1
GO:0006207	'de novo' pyrimidine nucleobase biosynthetic process	6	9	0.0075778	0.0619682	XP_005692254.2;XP_013826587.2;XP_013826588.2;XP_005675101.2;XP_017911004.1;XP_017911003.1
GO:0009086	methionine biosynthetic process	6	9	0.0075778	0.0619682	XP_017897933.1;XP_017897932.1;XP_017897935.1;XP_017897930.1;XP_017897931.1;XP_005685128.1
GO:0019856	pyrimidine nucleobase biosynthetic process	6	9	0.0075778	0.0619682	XP_005692254.2;XP_013826587.2;XP_013826588.2;XP_005675101.2;XP_017911004.1;XP_017911003.1
GO:0051492	regulation of stress fiber assembly	6	9	0.0075778	0.0619682	XP_017910523.1;XP_017910524.1;XP_017910526.1;XP_017910522.1;XP_017910525.1;XP_017910521.1
GO:0006909	phagocytosis	9	17	0.00862009	0.0699515	XP_017905960.1;XP_017905964.1;XP_017905963.1;XP_017905962.1;XP_017905961.1;XP_017908031.1;XP_017908032.1;XP_005684322.2;XP_005684320.2
GO:0071557	histone H3-K27 demethylation	9	17	0.00862009	0.0699515	XP_017899255.1;XP_017899253.1;XP_017899259.1;XP_017899260.1;XP_017899254.1;XP_017899257.1;XP_017899256.1;XP_017899258.1;XP_017899261.1
GO:0002253	activation of immune response	21	54	0.00917533	0.0741731	NP_001272469.1;XP_017904636.1;XP_017904635.1;XP_005681561.2;XP_017897421.1;XP_017897423.1;XP_017897424.1;XP_017897060.1;XP_017897059.1;XP_005691120.2;XP_005696619.2;XP_005696620.2;XP_013819707.1;XP_013821764.2;XP_013829456.2;XP_017894190.1;XP_017894388.1;XP_017894387.1;XP_017906433.1;XP_005680978.2;XP_005680979.1
GO:0030155	regulation of cell adhesion	16	38	0.00926475	0.0746112	XP_017902980.1;XP_013823761.2;XP_013823762.2;XP_017895092.1;XP_017895093.1;XP_017895126.1;XP_017895127.1;XP_017908685.1;XP_017911988.1;XP_005684789.2;XP_005684788.2;XP_005687721.2;XP_005687725.2;XP_005687724.2;XP_005687723.2;XP_005687722.2
GO:0030835	negative regulation of actin filament depolymerization	15	35	0.00960261	0.0770392	XP_017903292.1;XP_017903290.1;XP_017903293.1;XP_005680028.2;XP_005680029.2;XP_005695806.2;XP_017902466.1;XP_017903922.1;XP_017903925.1;XP_017903924.1;XP_017903923.1;XP_017910874.1;XP_017910873.1;XP_017910872.1;XP_017910871.1
GO:0006959	humoral immune response	11	23	0.00988001	0.0773239	XP_005696619.2;XP_005696620.2;XP_013819707.1;XP_013821764.2;XP_013829456.2;XP_017894190.1;XP_017894388.1;XP_017894387.1;XP_017906433.1;XP_005680978.2;XP_005680979.1
GO:0002250	adaptive immune response	5	7	0.0101492	0.0773239	NP_001272469.1;XP_017897060.1;XP_017897059.1;XP_017904636.1;XP_017904635.1
GO:0002460	adaptive immune response based on somatic recombination of immune receptors built from immunoglobulin superfamily domains	5	7	0.0101492	0.0773239	NP_001272469.1;XP_017897060.1;XP_017897059.1;XP_017904636.1;XP_017904635.1
GO:0009595	detection of biotic stimulus	5	7	0.0101492	0.0773239	NP_001272469.1;XP_017897060.1;XP_017897059.1;XP_017904636.1;XP_017904635.1
GO:0010212	response to ionizing radiation	5	7	0.0101492	0.0773239	XP_013828420.2;XP_017915324.1;XP_017915323.1;XP_017915322.1;XP_017915325.1
GO:0016045	detection of bacterium	5	7	0.0101492	0.0773239	NP_001272469.1;XP_017897060.1;XP_017897059.1;XP_017904636.1;XP_017904635.1
GO:0032490	detection of molecule of bacterial origin	5	7	0.0101492	0.0773239	NP_001272469.1;XP_017897060.1;XP_017897059.1;XP_017904636.1;XP_017904635.1
GO:0032493	response to bacterial lipoprotein	5	7	0.0101492	0.0773239	NP_001272469.1;XP_017897060.1;XP_017897059.1;XP_017904636.1;XP_017904635.1
GO:0042494	detection of bacterial lipoprotein	5	7	0.0101492	0.0773239	NP_001272469.1;XP_017897060.1;XP_017897059.1;XP_017904636.1;XP_017904635.1
GO:0045005	DNA-dependent DNA replication maintenance of fidelity	5	7	0.0101492	0.0773239	XP_017909113.1;XP_017909114.1;XP_017909110.1;XP_017909112.1;XP_017909111.1
GO:0070339	response to bacterial lipopeptide	5	7	0.0101492	0.0773239	NP_001272469.1;XP_017897060.1;XP_017897059.1;XP_017904636.1;XP_017904635.1
GO:0070340	detection of bacterial lipopeptide	5	7	0.0101492	0.0773239	NP_001272469.1;XP_017897060.1;XP_017897059.1;XP_017904636.1;XP_017904635.1
GO:0098543	detection of other organism	5	7	0.0101492	0.0773239	NP_001272469.1;XP_017897060.1;XP_017897059.1;XP_017904636.1;XP_017904635.1
GO:0098581	detection of external biotic stimulus	5	7	0.0101492	0.0773239	NP_001272469.1;XP_017897060.1;XP_017897059.1;XP_017904636.1;XP_017904635.1
GO:0070925	organelle assembly	42	127	0.010401	0.0789579	XP_017921047.1;XP_017917496.1;XP_017917272.1;XP_013820316.2;XP_013821349.2;XP_013829856.2;XP_017905313.1;XP_017918809.1;XP_005675063.1;XP_017897435.1;XP_017897434.1;XP_017897436.1;XP_017897431.1;XP_017897432.1;XP_017897433.1;XP_017897437.1;XP_017897430.1;XP_017903117.1;XP_005679881.2;XP_005679880.2;XP_017912408.1;XP_017912409.1;XP_017912410.1;XP_013822607.2;XP_017899053.1;XP_017909662.1;XP_017909…
GO:0018149	peptide cross-linking	7	12	0.0105455	0.0797689	XP_005695348.2;XP_005695347.2;XP_005695349.2;XP_005685606.2;XP_005688605.1;XP_005688281.2;XP_005688280.2
GO:0008652	cellular amino acid biosynthetic process	22	58	0.0108018	0.0811282	XP_017910249.1;XP_005675920.1;XP_005675921.1;XP_017910164.1;XP_017910192.1;XP_017910187.1;XP_017897933.1;XP_017897932.1;XP_017897935.1;XP_017897930.1;XP_017897931.1;XP_005685128.1;XP_017908846.1;XP_017909560.1;XP_005686027.2;XP_005675704.2;XP_017907236.1;XP_017907238.1;XP_017915711.1;XP_017915712.1;XP_005686221.2;XP_005675860.2
GO:1901607	alpha-amino acid biosynthetic process	22	58	0.0108018	0.0811282	XP_017910249.1;XP_005675920.1;XP_005675921.1;XP_017910164.1;XP_017910192.1;XP_017910187.1;XP_017897933.1;XP_017897932.1;XP_017897935.1;XP_017897930.1;XP_017897931.1;XP_005685128.1;XP_017908846.1;XP_017909560.1;XP_005686027.2;XP_005675704.2;XP_017907236.1;XP_017907238.1;XP_017915711.1;XP_017915712.1;XP_005686221.2;XP_005675860.2
GO:0009607	response to biotic stimulus	35	103	0.0117292	0.0825727	XP_005691545.2;XP_005693262.2;XP_013821227.2;XP_017897421.1;XP_017897423.1;XP_017897424.1;XP_017906869.1;XP_017906868.1;XP_017907195.1;XP_017912880.1;XP_017912881.1;XP_017914934.1;XP_017916649.1;XP_017916652.1;XP_013824294.2;XP_013824296.2;XP_013824299.2;NP_001301101.1;XP_005688607.2;XP_005688606.2;XP_005698251.2;XP_005693352.2;XP_017899091.1;XP_017898936.1;XP_017898935.1;NP_001272469.1;XP_017897…
GO:0001503	ossification	8	15	0.0124989	0.0825727	XP_013821142.2;XP_013821143.2;XP_017905655.1;XP_017905656.1;XP_005681940.2;XP_005683218.2;XP_005683220.2;XP_005683217.2
GO:0006595	polyamine metabolic process	8	15	0.0124989	0.0825727	XP_013820996.2;NP_001278627.1;NP_001278626.1;NP_001278628.1;XP_017911149.1;XP_017911150.1;XP_017911151.1;XP_017921811.1
GO:0034454	microtubule anchoring at centrosome	8	15	0.0124989	0.0825727	XP_017897435.1;XP_017897434.1;XP_017897436.1;XP_017897431.1;XP_017897432.1;XP_017897433.1;XP_017897437.1;XP_017897430.1
GO:0042430	indole-containing compound metabolic process	8	15	0.0124989	0.0825727	XP_017915765.1;XP_005691368.1;XP_013825444.2;XP_013825446.2;XP_013825453.1;XP_013825457.2;XP_013825451.1;XP_005676257.2
GO:0072393	microtubule anchoring at microtubule organizing center	8	15	0.0124989	0.0825727	XP_017897435.1;XP_017897434.1;XP_017897436.1;XP_017897431.1;XP_017897432.1;XP_017897433.1;XP_017897437.1;XP_017897430.1
GO:0006590	thyroid hormone generation	4	5	0.0128069	0.0825727	XP_017908229.1;XP_017909629.1;XP_017909628.1;XP_017909627.1
GO:0007568	aging	4	5	0.0128069	0.0825727	XP_017915324.1;XP_017915323.1;XP_017915322.1;XP_017915325.1
GO:0009913	epidermal cell differentiation	4	5	0.0128069	0.0825727	XP_017901610.1;XP_017901612.1;XP_017901609.1;XP_005682287.1
GO:0016556	mRNA modification	4	5	0.0128069	0.0825727	XP_017897130.1;XP_017897133.1;XP_017897134.1;XP_017897131.1
GO:0021915	neural tube development	4	5	0.0128069	0.0825727	XP_017905098.1;XP_017905100.1;XP_017905099.1;XP_017905096.1
GO:0035295	tube development	4	5	0.0128069	0.0825727	XP_017905098.1;XP_017905100.1;XP_017905099.1;XP_017905096.1
GO:0042403	thyroid hormone metabolic process	4	5	0.0128069	0.0825727	XP_017908229.1;XP_017909629.1;XP_017909628.1;XP_017909627.1
GO:0048469	cell maturation	4	5	0.0128069	0.0825727	XP_017909685.1;XP_017909683.1;XP_017894278.1;XP_017894279.1
GO:0051051	negative regulation of transport	4	5	0.0128069	0.0825727	XP_017915106.1;XP_017915108.1;XP_017915109.1;XP_017915107.1
GO:0051205	protein insertion into membrane	4	5	0.0128069	0.0825727	XP_005675679.1;XP_013820166.2;XP_017905050.1;XP_005685334.1
GO:0048869	cellular developmental process	109	379	0.0128531	0.0825727	XP_017905098.1;XP_017905100.1;XP_017905099.1;XP_017905096.1;XP_005695853.2;XP_005695856.2;XP_005695852.2;XP_005695855.2;XP_005695857.2;XP_005695854.2;XP_017894297.1;XP_017894298.1;XP_017901475.1;XP_017903090.1;XP_017911613.1;XP_017912082.1;XP_017913023.1;XP_017921892.1;XP_005689019.3;XP_017911985.1;XP_017914743.1;XP_017914742.1;XP_017914740.1;XP_017914741.1;XP_005690143.1;XP_017920462.1;XP_017920…
GO:0032956	regulation of actin cytoskeleton organization	39	118	0.013316	0.0825727	XP_017910523.1;XP_017910524.1;XP_017910526.1;XP_017910522.1;XP_017910525.1;XP_017910521.1;XP_017903292.1;XP_017903290.1;XP_017903293.1;XP_005680028.2;XP_005680029.2;XP_017905632.1;XP_017905631.1;XP_005695806.2;XP_017902466.1;XP_017894909.1;XP_017894908.1;XP_017894912.1;XP_017894913.1;XP_017894910.1;XP_017917390.1;XP_017917389.1;XP_017917391.1;XP_017917392.1;XP_013823118.2;XP_013823115.2;XP_013823…
GO:0032970	regulation of actin filament-based process	39	118	0.013316	0.0825727	XP_017910523.1;XP_017910524.1;XP_017910526.1;XP_017910522.1;XP_017910525.1;XP_017910521.1;XP_017903292.1;XP_017903290.1;XP_017903293.1;XP_005680028.2;XP_005680029.2;XP_017905632.1;XP_017905631.1;XP_005695806.2;XP_017902466.1;XP_017894909.1;XP_017894908.1;XP_017894912.1;XP_017894913.1;XP_017894910.1;XP_017917390.1;XP_017917389.1;XP_017917391.1;XP_017917392.1;XP_013823118.2;XP_013823115.2;XP_013823…
GO:0001736	establishment of planar polarity	3	3	0.0133333	0.0825727	XP_005692038.2;XP_013826504.2;XP_013826506.2
GO:0001738	morphogenesis of a polarized epithelium	3	3	0.0133333	0.0825727	XP_005692038.2;XP_013826504.2;XP_013826506.2
GO:0001764	neuron migration	3	3	0.0133333	0.0825727	XP_017915527.1;XP_017915529.1;XP_017915528.1
GO:0002279	mast cell activation involved in immune response	3	3	0.0133333	0.0825727	XP_005694067.2;XP_013827865.2;XP_017920848.1
GO:0002448	mast cell mediated immunity	3	3	0.0133333	0.0825727	XP_005694067.2;XP_013827865.2;XP_017920848.1
GO:0002756	MyD88-independent toll-like receptor signaling pathway	3	3	0.0133333	0.0825727	XP_017897421.1;XP_017897423.1;XP_017897424.1
GO:0007164	establishment of tissue polarity	3	3	0.0133333	0.0825727	XP_005692038.2;XP_013826504.2;XP_013826506.2
GO:0019343	cysteine biosynthetic process via cystathionine	3	3	0.0133333	0.0825727	XP_005675704.2;XP_017907236.1;XP_017907238.1
GO:0021537	telencephalon development	3	3	0.0133333	0.0825727	XP_017897463.1;XP_017897462.1;XP_017897464.1
GO:0021543	pallium development	3	3	0.0133333	0.0825727	XP_017897463.1;XP_017897462.1;XP_017897464.1
GO:0021987	cerebral cortex development	3	3	0.0133333	0.0825727	XP_017897463.1;XP_017897462.1;XP_017897464.1
GO:0030509	BMP signaling pathway	3	3	0.0133333	0.0825727	XP_017914617.1;XP_017914619.1;XP_017914618.1
GO:0030900	forebrain development	3	3	0.0133333	0.0825727	XP_017897463.1;XP_017897462.1;XP_017897464.1
GO:0032388	positive regulation of intracellular transport	3	3	0.0133333	0.0825727	XP_005690605.1;XP_017915734.1;XP_017915735.1
GO:0032418	lysosome localization	3	3	0.0133333	0.0825727	XP_005694067.2;XP_013827865.2;XP_017920848.1
GO:0032642	regulation of chemokine production	3	3	0.0133333	0.0825727	XP_017897421.1;XP_017897423.1;XP_017897424.1
GO:0032722	positive regulation of chemokine production	3	3	0.0133333	0.0825727	XP_017897421.1;XP_017897423.1;XP_017897424.1
GO:0032790	ribosome disassembly	3	3	0.0133333	0.0825727	XP_017921025.1;XP_017921026.1;XP_017921027.1
GO:0032988	ribonucleoprotein complex disassembly	3	3	0.0133333	0.0825727	XP_017921025.1;XP_017921026.1;XP_017921027.1
GO:0033003	regulation of mast cell activation	3	3	0.0133333	0.0825727	XP_005694067.2;XP_013827865.2;XP_017920848.1
GO:0033004	negative regulation of mast cell activation	3	3	0.0133333	0.0825727	XP_005694067.2;XP_013827865.2;XP_017920848.1
GO:0033157	regulation of intracellular protein transport	3	3	0.0133333	0.0825727	XP_005690605.1;XP_017915734.1;XP_017915735.1
GO:0034138	toll-like receptor 3 signaling pathway	3	3	0.0133333	0.0825727	XP_017897421.1;XP_017897423.1;XP_017897424.1
GO:0042996	regulation of Golgi to plasma membrane protein transport	3	3	0.0133333	0.0825727	XP_005690605.1;XP_017915734.1;XP_017915735.1
GO:0042998	positive regulation of Golgi to plasma membrane protein transport	3	3	0.0133333	0.0825727	XP_005690605.1;XP_017915734.1;XP_017915735.1
GO:0043303	mast cell degranulation	3	3	0.0133333	0.0825727	XP_005694067.2;XP_013827865.2;XP_017920848.1
GO:0050679	positive regulation of epithelial cell proliferation	3	3	0.0133333	0.0825727	XP_005692722.2;XP_005692723.2;XP_005692724.2
GO:0070374	positive regulation of ERK1 and ERK2 cascade	3	3	0.0133333	0.0825727	XP_005692722.2;XP_005692723.2;XP_005692724.2
GO:0071772	response to BMP	3	3	0.0133333	0.0825727	XP_017914617.1;XP_017914619.1;XP_017914618.1
GO:0071773	cellular response to BMP stimulus	3	3	0.0133333	0.0825727	XP_017914617.1;XP_017914619.1;XP_017914618.1
GO:0090003	regulation of establishment of protein localization to plasma membrane	3	3	0.0133333	0.0825727	XP_005690605.1;XP_017915734.1;XP_017915735.1
GO:0090004	positive regulation of establishment of protein localization to plasma membrane	3	3	0.0133333	0.0825727	XP_005690605.1;XP_017915734.1;XP_017915735.1
GO:0090316	positive regulation of intracellular protein transport	3	3	0.0133333	0.0825727	XP_005690605.1;XP_017915734.1;XP_017915735.1
GO:1903008	organelle disassembly	3	3	0.0133333	0.0825727	XP_017921025.1;XP_017921026.1;XP_017921027.1
GO:1903076	regulation of protein localization to plasma membrane	3	3	0.0133333	0.0825727	XP_005690605.1;XP_017915734.1;XP_017915735.1
GO:1903078	positive regulation of protein localization to plasma membrane	3	3	0.0133333	0.0825727	XP_005690605.1;XP_017915734.1;XP_017915735.1
GO:1903651	positive regulation of cytoplasmic transport	3	3	0.0133333	0.0825727	XP_005690605.1;XP_017915734.1;XP_017915735.1
GO:1903729	regulation of plasma membrane organization	3	3	0.0133333	0.0825727	XP_005690605.1;XP_017915734.1;XP_017915735.1
GO:1903829	positive regulation of cellular protein localization	3	3	0.0133333	0.0825727	XP_005690605.1;XP_017915734.1;XP_017915735.1
GO:1904375	regulation of protein localization to cell periphery	3	3	0.0133333	0.0825727	XP_005690605.1;XP_017915734.1;XP_017915735.1
GO:1904377	positive regulation of protein localization to cell periphery	3	3	0.0133333	0.0825727	XP_005690605.1;XP_017915734.1;XP_017915735.1
GO:0009072	aromatic amino acid family metabolic process	14	33	0.0134677	0.0831624	XP_017915765.1;XP_005692277.2;XP_005692278.2;XP_005691368.1;XP_013825444.2;XP_013825446.2;XP_013825453.1;XP_013825457.2;XP_013825451.1;XP_005676257.2;XP_005691463.2;XP_017899069.1;XP_005678602.1;XP_005686216.2
GO:0007126	meiotic nuclear division	9	18	0.0136565	0.084083	XP_017918635.1;XP_013822771.2;XP_013822772.2;XP_017909449.1;XP_005686147.2;XP_005688374.2;XP_017908995.1;XP_017916635.1;XP_017916640.1
GO:0061640	cytoskeleton-dependent cytokinesis	10	21	0.0142316	0.0873698	XP_013822139.2;XP_013822137.2;XP_013822138.2;XP_017909235.1;XP_017909236.1;XP_017909237.1;XP_017909234.1;XP_017909233.1;XP_017909916.1;XP_005685561.2
GO:0031063	regulation of histone deacetylation	6	10	0.0151606	0.0920061	XP_017913856.1;XP_017913853.1;XP_017913857.1;XP_017913854.1;XP_017913852.1;XP_017913851.1
GO:0060828	regulation of canonical Wnt signaling pathway	6	10	0.0151606	0.0920061	XP_017914617.1;XP_017914619.1;XP_017914618.1;XP_017898831.1;XP_017898799.1;XP_017898816.1
GO:0090311	regulation of protein deacetylation	6	10	0.0151606	0.0920061	XP_017913856.1;XP_017913853.1;XP_017913857.1;XP_017913854.1;XP_017913852.1;XP_017913851.1
GO:1903036	positive regulation of response to wounding	6	10	0.0151606	0.0920061	XP_017894492.1;XP_017894491.1;XP_017897421.1;XP_017897423.1;XP_017897424.1;XP_005681561.2
GO:0000278	mitotic cell cycle	39	119	0.0153748	0.0930393	XP_017904816.1;XP_005681513.1;XP_017908201.1;XP_017908200.1;XP_017908197.1;XP_017908198.1;XP_005688381.2;XP_013819938.2;XP_017904739.1;XP_017904740.1;XP_017904738.1;XP_017904741.1;XP_005679592.2;XP_017910303.1;XP_017910302.1;XP_017910304.1;XP_005685540.2;XP_013828420.2;XP_013822139.2;XP_013822137.2;XP_013822138.2;XP_017909235.1;XP_017909236.1;XP_017909237.1;XP_017909234.1;XP_017909233.1;XP_017909…
GO:1903047	mitotic cell cycle process	35	105	0.0160061	0.0965837	XP_017904816.1;XP_005681513.1;XP_013819938.2;XP_017904739.1;XP_017904740.1;XP_017904738.1;XP_017904741.1;XP_005679592.2;XP_017910303.1;XP_017910302.1;XP_017910304.1;XP_005685540.2;XP_013828420.2;XP_005688381.2;XP_013822139.2;XP_013822137.2;XP_013822138.2;XP_017909235.1;XP_017909236.1;XP_017909237.1;XP_017909234.1;XP_017909233.1;XP_017909916.1;XP_005685561.2;XP_013818041.2;XP_005674986.2;XP_005674…
GO:0034453	microtubule anchoring	14	34	0.0179974	0.108291	XP_017911577.1;XP_017911579.1;XP_017911576.1;XP_017911580.1;XP_017911578.1;XP_017911581.1;XP_017897435.1;XP_017897434.1;XP_017897436.1;XP_017897431.1;XP_017897432.1;XP_017897433.1;XP_017897437.1;XP_017897430.1
GO:0001558	regulation of cell growth	17	44	0.0193373	0.116024	XP_005694767.1;XP_013824368.2;XP_017895171.1;XP_017895172.1;XP_017895170.1;XP_017895169.1;XP_017895174.1;XP_017895167.1;XP_017895175.1;XP_017895168.1;XP_017895166.1;XP_017895173.1;XP_017908322.1;XP_017908714.1;XP_017908540.1;XP_017910602.1;XP_017913396.1
GO:0006275	regulation of DNA replication	8	16	0.0198719	0.117566	XP_017909113.1;XP_017909114.1;XP_017909110.1;XP_017909112.1;XP_017909111.1;XP_017895074.1;XP_017895075.1;XP_017921298.1
GO:0007272	ensheathment of neurons	8	16	0.0198719	0.117566	XP_017915511.1;XP_017915512.1;XP_017915514.1;XP_017915516.1;XP_017915515.1;XP_017915513.1;XP_017915519.1;XP_017915518.1
GO:0008366	axon ensheathment	8	16	0.0198719	0.117566	XP_017915511.1;XP_017915512.1;XP_017915514.1;XP_017915516.1;XP_017915515.1;XP_017915513.1;XP_017915519.1;XP_017915518.1
GO:0009067	aspartate family amino acid biosynthetic process	8	16	0.0198719	0.117566	XP_005675920.1;XP_005675921.1;XP_017897933.1;XP_017897932.1;XP_017897935.1;XP_017897930.1;XP_017897931.1;XP_005685128.1
GO:0042552	myelination	8	16	0.0198719	0.117566	XP_017915511.1;XP_017915512.1;XP_017915514.1;XP_017915516.1;XP_017915515.1;XP_017915513.1;XP_017915519.1;XP_017915518.1
GO:0042742	defense response to bacterium	11	25	0.0202941	0.11973	XP_013824294.2;XP_013824296.2;XP_013824299.2;NP_001301101.1;XP_005688607.2;XP_005688606.2;NP_001272546.1;XP_017919051.1;XP_017919049.1;XP_017919048.1;XP_017919050.1
GO:0006471	protein ADP-ribosylation	9	19	0.0205742	0.120376	XP_013820187.2;XP_013825148.2;XP_017905085.1;XP_017905087.1;XP_017905088.1;XP_017905089.1;XP_017905086.1;XP_017909999.1;XP_005681840.2
GO:0016577	histone demethylation	9	19	0.0205742	0.120376	XP_017899255.1;XP_017899253.1;XP_017899259.1;XP_017899260.1;XP_017899254.1;XP_017899257.1;XP_017899256.1;XP_017899258.1;XP_017899261.1
GO:0070076	histone lysine demethylation	9	19	0.0205742	0.120376	XP_017899255.1;XP_017899253.1;XP_017899259.1;XP_017899260.1;XP_017899254.1;XP_017899257.1;XP_017899256.1;XP_017899258.1;XP_017899261.1
GO:0051321	meiotic cell cycle	10	22	0.0206429	0.120445	XP_005688381.2;XP_017918635.1;XP_013822771.2;XP_013822772.2;XP_017909449.1;XP_005686147.2;XP_005688374.2;XP_017908995.1;XP_017916635.1;XP_017916640.1
GO:0046856	phosphatidylinositol dephosphorylation	19	51	0.020926	0.121762	XP_017902690.1;XP_017902799.1;XP_017902850.1;XP_017902637.1;XP_017902751.1;XP_017902584.1;XP_017902947.1;XP_017903090.1;XP_017903017.1;XP_017902992.1;XP_017903003.1;XP_017902972.1;XP_017902902.1;XP_017903026.1;XP_017908900.1;XP_017908901.1;XP_017911597.1;XP_017911596.1;XP_017911595.1
GO:0016477	cell migration	26	75	0.0210148	0.121943	XP_017912559.1;XP_017912560.1;XP_017912561.1;XP_017912562.1;XP_005681807.2;XP_017915527.1;XP_017915529.1;XP_017915528.1;XP_005697226.2;XP_013822139.2;XP_013822137.2;XP_013822138.2;XP_013823118.2;XP_013823115.2;XP_013823116.2;XP_017896664.1;XP_017896665.1;XP_017902980.1;XP_017909235.1;XP_017909236.1;XP_017909237.1;XP_017909234.1;XP_017909233.1;XP_017910749.1;XP_005686674.2;XP_005686676.2
GO:0010389	regulation of G2/M transition of mitotic cell cycle	5	8	0.0217963	0.125447	XP_013828420.2;XP_013831936.2;XP_013831937.2;XP_017899463.1;XP_017899462.1
GO:0098535	de novo centriole assembly	5	8	0.0217963	0.125447	XP_013822607.2;XP_017899053.1;XP_017909662.1;XP_017909664.1;XP_017909663.1
GO:1902749	regulation of cell cycle G2/M phase transition	5	8	0.0217963	0.125447	XP_013828420.2;XP_013831936.2;XP_013831937.2;XP_017899463.1;XP_017899462.1
GO:0000902	cell morphogenesis	50	162	0.0221946	0.127393	XP_013819366.2;XP_013819369.2;XP_005675220.2;XP_017905098.1;XP_017905100.1;XP_017905099.1;XP_017905096.1;XP_017917496.1;XP_017917272.1;XP_005675063.1;XP_017897435.1;XP_017897434.1;XP_017897436.1;XP_017897431.1;XP_017897432.1;XP_017897433.1;XP_017897437.1;XP_017897430.1;XP_017903117.1;XP_005679881.2;XP_005679880.2;XP_017912408.1;XP_017912409.1;XP_017912410.1;XP_017915527.1;XP_017915529.1;XP_017915…
GO:0006955	immune response	110	391	0.0235782	0.134969	XP_005698251.2;XP_005681807.2;XP_017897421.1;XP_017897423.1;XP_017897424.1;XP_005681561.2;XP_017914934.1;XP_005688607.2;XP_005688447.2;XP_005694067.2;XP_013827865.2;XP_017920848.1;XP_005691545.2;XP_005694808.2;XP_005694811.1;XP_005696263.2;XP_005695617.2;XP_005696099.2;XP_005696663.2;XP_005701637.2;XP_005701461.3;XP_005701585.2;XP_013822104.2;XP_013820882.2;XP_013824294.2;XP_013824296.2;XP_013824…
GO:0000726	non-recombinational repair	6	11	0.0267321	0.152201	XP_013824562.2;XP_005676574.2;XP_017904159.1;XP_017904161.1;XP_017904160.1;XP_017904162.1
GO:0008544	epidermis development	6	11	0.0267321	0.152201	XP_017901610.1;XP_017901612.1;XP_017901609.1;XP_005677629.1;XP_017919257.1;XP_005682287.1
GO:0045596	negative regulation of cell differentiation	11	26	0.0278006	0.15786	XP_013820103.2;XP_017904982.1;XP_017904981.1;XP_017904983.1;XP_017904984.1;XP_005681702.2;XP_005690937.2;XP_005691126.2;XP_013832348.1;XP_017915446.1;XP_017915448.1
GO:0015698	inorganic anion transport	38	120	0.02858	0.15965	XP_017898826.1;XP_017898825.1;XP_013820023.2;XP_005681541.2;XP_005678209.2;XP_005678208.2;XP_005678204.2;XP_005678205.2;XP_017905367.1;XP_017905365.1;XP_017905366.1;XP_017905368.1;XP_017907298.1;XP_017907294.1;XP_017907295.1;XP_017907296.1;XP_017907297.1;XP_017910044.1;XP_017910047.1;XP_017910035.1;XP_017910026.1;XP_017910020.1;XP_017910010.1;XP_017910039.1;XP_013821142.2;XP_013821143.2;XP_017905…
GO:0000096	sulfur amino acid metabolic process	10	23	0.028922	0.15965	XP_017897933.1;XP_017897932.1;XP_017897935.1;XP_017897930.1;XP_017897931.1;XP_005685128.1;XP_005675704.2;XP_017907236.1;XP_017907238.1;XP_017905667.1
GO:0016048	detection of temperature stimulus	7	14	0.029091	0.15965	XP_017907550.1;XP_005683780.2;XP_005683786.2;XP_005683801.2;XP_005683800.2;XP_005683782.2;XP_005683789.2
GO:0050951	sensory perception of temperature stimulus	7	14	0.029091	0.15965	XP_017907550.1;XP_005683780.2;XP_005683786.2;XP_005683801.2;XP_005683800.2;XP_005683782.2;XP_005683789.2
GO:0055074	calcium ion homeostasis	7	14	0.029091	0.15965	XP_017897949.1;XP_017909258.1;XP_017905199.1;XP_005695617.2;XP_005697168.1;XP_017894840.1;XP_017919255.1
GO:0043648	dicarboxylic acid metabolic process	9	20	0.0296917	0.15965	XP_017910249.1;XP_017903690.1;XP_013825444.2;XP_013825446.2;XP_013825453.1;XP_013825457.2;XP_013825451.1;XP_005676257.2;XP_017915765.1
GO:0043173	nucleotide salvage	8	17	0.0298735	0.15965	XP_005677900.2;XP_005677899.2;XP_017915023.1;XP_017915021.1;XP_017915020.1;XP_017915022.1;XP_005689749.1;XP_005689750.1
GO:0051016	barbed-end actin filament capping	8	17	0.0298735	0.15965	XP_017903922.1;XP_017903925.1;XP_017903924.1;XP_017903923.1;XP_017910874.1;XP_017910873.1;XP_017910872.1;XP_017910871.1
GO:0044710	single-organism metabolic process	729	2903	0.0303749	0.15965	XP_013831237.2;XP_017910249.1;XP_017915986.1;XP_017915987.1;XP_005677900.2;XP_005677899.2;XP_017915023.1;XP_017915021.1;XP_017915020.1;XP_017915022.1;XP_005689749.1;XP_005689750.1;XP_017903690.1;XP_017915765.1;XP_005691463.2;XP_005691358.2;XP_005690694.3;XP_005690628.2;XP_005691647.3;XP_005693602.1;XP_005693601.1;XP_005692254.2;XP_005692483.2;XP_005692484.2;XP_005693927.2;XP_005693527.2;XP_005694…
GO:0006435	threonyl-tRNA aminoacylation	4	6	0.0312064	0.15965	XP_005694881.2;XP_013817889.2;XP_017901524.1;XP_005677726.2
GO:0006857	oligopeptide transport	4	6	0.0312064	0.15965	XP_013818653.2;XP_005675070.2;XP_005675071.2;XP_017916898.1
GO:0007094	mitotic spindle assembly checkpoint	4	6	0.0312064	0.15965	XP_017910303.1;XP_017910302.1;XP_017910304.1;XP_005685540.2
GO:0007519	skeletal muscle tissue development	4	6	0.0312064	0.15965	XP_017894740.1;XP_005696830.1;XP_005696831.1;XP_017894699.1
GO:0009895	negative regulation of catabolic process	4	6	0.0312064	0.15965	XP_017910303.1;XP_017910302.1;XP_017910304.1;XP_005685540.2
GO:0014902	myotube differentiation	4	6	0.0312064	0.15965	XP_005696830.1;XP_005696831.1;XP_017894699.1;XP_017910190.1
GO:0031330	negative regulation of cellular catabolic process	4	6	0.0312064	0.15965	XP_017910303.1;XP_017910302.1;XP_017910304.1;XP_005685540.2
GO:0032435	negative regulation of proteasomal ubiquitin-dependent protein catabolic process	4	6	0.0312064	0.15965	XP_017910303.1;XP_017910302.1;XP_017910304.1;XP_005685540.2
GO:0033046	negative regulation of sister chromatid segregation	4	6	0.0312064	0.15965	XP_017910303.1;XP_017910302.1;XP_017910304.1;XP_005685540.2
GO:0033048	negative regulation of mitotic sister chromatid segregation	4	6	0.0312064	0.15965	XP_017910303.1;XP_017910302.1;XP_017910304.1;XP_005685540.2
GO:0033227	dsRNA transport	4	6	0.0312064	0.15965	XP_017893911.1;XP_017893981.1;XP_017893957.1;XP_017915232.1
GO:0042177	negative regulation of protein catabolic process	4	6	0.0312064	0.15965	XP_017910303.1;XP_017910302.1;XP_017910304.1;XP_005685540.2
GO:0043628	ncRNA 3'-end processing	4	6	0.0312064	0.15965	XP_017917548.1;XP_017917549.1;XP_017917551.1;XP_017917550.1
GO:0045839	negative regulation of mitotic nuclear division	4	6	0.0312064	0.15965	XP_017910303.1;XP_017910302.1;XP_017910304.1;XP_005685540.2
GO:0045841	negative regulation of mitotic metaphase/anaphase transition	4	6	0.0312064	0.15965	XP_017910303.1;XP_017910302.1;XP_017910304.1;XP_005685540.2
GO:0051352	negative regulation of ligase activity	4	6	0.0312064	0.15965	XP_017910303.1;XP_017910302.1;XP_017910304.1;XP_005685540.2
GO:0051436	negative regulation of ubiquitin-protein ligase activity involved in mitotic cell cycle	4	6	0.0312064	0.15965	XP_017910303.1;XP_017910302.1;XP_017910304.1;XP_005685540.2
GO:0051439	regulation of ubiquitin-protein ligase activity involved in mitotic cell cycle	4	6	0.0312064	0.15965	XP_017910303.1;XP_017910302.1;XP_017910304.1;XP_005685540.2
GO:0051444	negative regulation of ubiquitin-protein transferase activity	4	6	0.0312064	0.15965	XP_017910303.1;XP_017910302.1;XP_017910304.1;XP_005685540.2
GO:0051782	negative regulation of cell division	4	6	0.0312064	0.15965	XP_017910303.1;XP_017910302.1;XP_017910304.1;XP_005685540.2
GO:0051784	negative regulation of nuclear division	4	6	0.0312064	0.15965	XP_017910303.1;XP_017910302.1;XP_017910304.1;XP_005685540.2
GO:0051985	negative regulation of chromosome segregation	4	6	0.0312064	0.15965	XP_017910303.1;XP_017910302.1;XP_017910304.1;XP_005685540.2
GO:0060538	skeletal muscle organ development	4	6	0.0312064	0.15965	XP_017894740.1;XP_005696830.1;XP_005696831.1;XP_017894699.1
GO:0071173	spindle assembly checkpoint	4	6	0.0312064	0.15965	XP_017910303.1;XP_017910302.1;XP_017910304.1;XP_005685540.2
GO:0071174	mitotic spindle checkpoint	4	6	0.0312064	0.15965	XP_017910303.1;XP_017910302.1;XP_017910304.1;XP_005685540.2
GO:1901799	negative regulation of proteasomal protein catabolic process	4	6	0.0312064	0.15965	XP_017910303.1;XP_017910302.1;XP_017910304.1;XP_005685540.2
GO:1902100	negative regulation of metaphase/anaphase transition of cell cycle	4	6	0.0312064	0.15965	XP_017910303.1;XP_017910302.1;XP_017910304.1;XP_005685540.2
GO:1903051	negative regulation of proteolysis involved in cellular protein catabolic process	4	6	0.0312064	0.15965	XP_017910303.1;XP_017910302.1;XP_017910304.1;XP_005685540.2
GO:1903363	negative regulation of cellular protein catabolic process	4	6	0.0312064	0.15965	XP_017910303.1;XP_017910302.1;XP_017910304.1;XP_005685540.2
GO:1904667	negative regulation of ubiquitin protein ligase activity	4	6	0.0312064	0.15965	XP_017910303.1;XP_017910302.1;XP_017910304.1;XP_005685540.2
GO:2000816	negative regulation of mitotic sister chromatid separation	4	6	0.0312064	0.15965	XP_017910303.1;XP_017910302.1;XP_017910304.1;XP_005685540.2
GO:2001251	negative regulation of chromosome organization	4	6	0.0312064	0.15965	XP_017910303.1;XP_017910302.1;XP_017910304.1;XP_005685540.2
GO:0046839	phospholipid dephosphorylation	19	53	0.0315385	0.16096	XP_017902690.1;XP_017902799.1;XP_017902850.1;XP_017902637.1;XP_017902751.1;XP_017902584.1;XP_017902947.1;XP_017903090.1;XP_017903017.1;XP_017902992.1;XP_017903003.1;XP_017902972.1;XP_017902902.1;XP_017903026.1;XP_017908900.1;XP_017908901.1;XP_017911597.1;XP_017911596.1;XP_017911595.1
GO:0030036	actin cytoskeleton organization	95	337	0.0316586	0.161185	XP_005675058.2;XP_005695853.2;XP_005695856.2;XP_005695852.2;XP_005695855.2;XP_005695857.2;XP_005695854.2;XP_005700685.1;XP_013821132.2;XP_013821134.2;XP_013821138.2;XP_013821136.2;XP_013821137.2;XP_013821135.2;XP_013821133.2;XP_005676079.2;XP_017905279.1;XP_017905276.1;XP_017905271.1;XP_017905269.1;XP_017905273.1;XP_017905270.1;XP_017905268.1;XP_017905277.1;XP_017905275.1;XP_017905274.1;XP_017905…
GO:0006520	cellular amino acid metabolic process	77	268	0.0326656	0.165913	XP_013831237.2;XP_017910249.1;XP_017903690.1;XP_017915765.1;XP_017915652.1;XP_005689490.2;XP_017902598.1;XP_005693671.1;XP_017920259.1;XP_017920256.1;XP_005675920.1;XP_005675921.1;XP_005692277.2;XP_005692278.2;XP_017910164.1;XP_017910192.1;XP_017910187.1;XP_005680340.2;XP_005680339.2;XP_017903882.1;XP_005696107.2;XP_005696106.2;XP_005694881.2;XP_005696690.2;XP_013817889.2;XP_017894364.1;XP_017894…
GO:0030029	actin filament-based process	95	338	0.0340099	0.172328	XP_005675058.2;XP_005695853.2;XP_005695856.2;XP_005695852.2;XP_005695855.2;XP_005695857.2;XP_005695854.2;XP_005700685.1;XP_013821132.2;XP_013821134.2;XP_013821138.2;XP_013821136.2;XP_013821137.2;XP_013821135.2;XP_013821133.2;XP_005676079.2;XP_017905279.1;XP_017905276.1;XP_017905271.1;XP_017905269.1;XP_017905273.1;XP_017905270.1;XP_017905268.1;XP_017905277.1;XP_017905275.1;XP_017905274.1;XP_017905…
GO:0032989	cellular component morphogenesis	50	166	0.0341829	0.172791	XP_013819366.2;XP_013819369.2;XP_005675220.2;XP_017905098.1;XP_017905100.1;XP_017905099.1;XP_017905096.1;XP_017917496.1;XP_017917272.1;XP_005675063.1;XP_017897435.1;XP_017897434.1;XP_017897436.1;XP_017897431.1;XP_017897432.1;XP_017897433.1;XP_017897437.1;XP_017897430.1;XP_017903117.1;XP_005679881.2;XP_005679880.2;XP_017912408.1;XP_017912409.1;XP_017912410.1;XP_017915527.1;XP_017915529.1;XP_017915…
GO:0051493	regulation of cytoskeleton organization	52	174	0.0359285	0.181182	XP_017910523.1;XP_017910524.1;XP_017910526.1;XP_017910522.1;XP_017910525.1;XP_017910521.1;XP_017904432.1;XP_017904434.1;XP_017904431.1;XP_017904430.1;XP_017903292.1;XP_017903290.1;XP_017903293.1;XP_005680028.2;XP_005680029.2;XP_017905632.1;XP_017905631.1;XP_017894672.1;XP_005695806.2;XP_017902466.1;XP_017894909.1;XP_017894908.1;XP_017894912.1;XP_017894913.1;XP_017894910.1;XP_017917390.1;XP_017917…
GO:0040008	regulation of growth	17	47	0.0373141	0.187723	XP_005694767.1;XP_013824368.2;XP_017895171.1;XP_017895172.1;XP_017895170.1;XP_017895169.1;XP_017895174.1;XP_017895167.1;XP_017895175.1;XP_017895168.1;XP_017895166.1;XP_017895173.1;XP_017908322.1;XP_017908714.1;XP_017908540.1;XP_017910602.1;XP_017913396.1
GO:0033043	regulation of organelle organization	69	239	0.0374331	0.187875	XP_017910523.1;XP_017910524.1;XP_017910526.1;XP_017910522.1;XP_017910525.1;XP_017910521.1;XP_005698259.2;XP_013830531.2;XP_017894432.1;XP_017894431.1;XP_017897081.1;XP_017897083.1;XP_017897082.1;XP_017904432.1;XP_017904434.1;XP_017904431.1;XP_017904430.1;XP_017903292.1;XP_017903290.1;XP_017903293.1;XP_005680028.2;XP_005680029.2;XP_017913856.1;XP_017913853.1;XP_017913857.1;XP_017913854.1;XP_017913…
GO:0050778	positive regulation of immune response	21	61	0.0383343	0.191943	NP_001272469.1;XP_017904636.1;XP_017904635.1;XP_005681561.2;XP_017897421.1;XP_017897423.1;XP_017897424.1;XP_017897060.1;XP_017897059.1;XP_005691120.2;XP_005696619.2;XP_005696620.2;XP_013819707.1;XP_013821764.2;XP_013829456.2;XP_017894190.1;XP_017894388.1;XP_017894387.1;XP_017906433.1;XP_005680978.2;XP_005680979.1
GO:0010923	negative regulation of phosphatase activity	5	9	0.0395694	0.196732	XP_017911682.1;XP_017911680.1;XP_017911681.1;XP_017911679.1;XP_017911683.1
GO:0035305	negative regulation of dephosphorylation	5	9	0.0395694	0.196732	XP_017911682.1;XP_017911680.1;XP_017911681.1;XP_017911679.1;XP_017911683.1
GO:0035308	negative regulation of protein dephosphorylation	5	9	0.0395694	0.196732	XP_017911682.1;XP_017911680.1;XP_017911681.1;XP_017911679.1;XP_017911683.1
GO:0048513	animal organ development	38	123	0.0411613	0.202787	XP_005676079.2;XP_017905615.1;XP_017921047.1;XP_017912559.1;XP_017912560.1;XP_017912561.1;XP_017912562.1;XP_017894740.1;XP_017895592.1;XP_017895593.1;XP_005698212.2;XP_005698208.2;XP_005698213.2;XP_005698207.2;XP_005698210.2;XP_005698209.2;XP_005698211.2;XP_017897136.1;XP_017897137.1;XP_017897138.1;XP_017901610.1;XP_017901612.1;XP_017901609.1;XP_017897667.1;XP_017902488.1;XP_017914617.1;XP_017914…
GO:0006482	protein demethylation	9	21	0.0412868	0.202787	XP_017899255.1;XP_017899253.1;XP_017899259.1;XP_017899260.1;XP_017899254.1;XP_017899257.1;XP_017899256.1;XP_017899258.1;XP_017899261.1
GO:0008214	protein dealkylation	9	21	0.0412868	0.202787	XP_017899255.1;XP_017899253.1;XP_017899259.1;XP_017899260.1;XP_017899254.1;XP_017899257.1;XP_017899256.1;XP_017899258.1;XP_017899261.1
GO:0044782	cilium organization	18	51	0.0415987	0.202787	XP_013829760.2;XP_017917496.1;XP_017917272.1;XP_005675063.1;XP_017897435.1;XP_017897434.1;XP_017897436.1;XP_017897431.1;XP_017897432.1;XP_017897433.1;XP_017897437.1;XP_017897430.1;XP_017903117.1;XP_005679881.2;XP_005679880.2;XP_017912408.1;XP_017912409.1;XP_017912410.1
GO:0006505	GPI anchor metabolic process	13	34	0.0416189	0.202787	XP_013826081.1;XP_005676353.1;XP_017908902.1;XP_017908903.1;XP_013829509.1;XP_013829502.1;XP_013829497.1;XP_017895447.1;XP_017895448.1;XP_017895449.1;XP_017895450.1;XP_017911998.1;XP_017911994.1
GO:0043408	regulation of MAPK cascade	13	34	0.0416189	0.202787	XP_005692722.2;XP_005692723.2;XP_005692724.2;XP_005697168.1;XP_005681800.2;XP_017907284.1;XP_017907281.1;XP_017907282.1;XP_017907283.1;XP_017906009.1;XP_005676006.2;XP_017920229.1;XP_017920246.1
GO:0051648	vesicle localization	13	34	0.0416189	0.202787	XP_017911023.1;XP_013825881.2;XP_013825883.2;XP_013825882.2;XP_013825884.2;XP_017911610.1;XP_017911609.1;XP_017911612.1;XP_017911611.1;XP_017911446.1;XP_017894211.1;XP_017894210.1;XP_017894212.1
GO:0051650	establishment of vesicle localization	13	34	0.0416189	0.202787	XP_017911023.1;XP_013825881.2;XP_013825883.2;XP_013825882.2;XP_013825884.2;XP_017911610.1;XP_017911609.1;XP_017911612.1;XP_017911611.1;XP_017911446.1;XP_017894211.1;XP_017894210.1;XP_017894212.1
GO:0043101	purine-containing compound salvage	8	18	0.0428471	0.202787	XP_005677900.2;XP_005677899.2;XP_017915023.1;XP_017915021.1;XP_017915020.1;XP_017915022.1;XP_005689749.1;XP_005689750.1
GO:0000394	RNA splicing, via endonucleolytic cleavage and ligation	6	12	0.0429187	0.202787	XP_017893753.1;XP_017893750.1;XP_017893749.1;XP_017893752.1;XP_017893751.1;XP_017893748.1
GO:0006388	tRNA splicing, via endonucleolytic cleavage and ligation	6	12	0.0429187	0.202787	XP_017893753.1;XP_017893750.1;XP_017893749.1;XP_017893752.1;XP_017893751.1;XP_017893748.1
GO:0006743	ubiquinone metabolic process	6	12	0.0429187	0.202787	XP_017911360.1;XP_017911362.1;XP_017911363.1;XP_017911364.1;XP_017911361.1;XP_005687247.2
GO:0006744	ubiquinone biosynthetic process	6	12	0.0429187	0.202787	XP_017911360.1;XP_017911362.1;XP_017911363.1;XP_017911364.1;XP_017911361.1;XP_005687247.2
GO:0006874	cellular calcium ion homeostasis	6	12	0.0429187	0.202787	XP_017897949.1;XP_017909258.1;XP_005695617.2;XP_005697168.1;XP_017894840.1;XP_017919255.1
GO:0018958	phenol-containing compound metabolic process	6	12	0.0429187	0.202787	XP_017899069.1;XP_017908229.1;XP_017909629.1;XP_017909628.1;XP_017909627.1;NP_001272656.1
GO:0042181	ketone biosynthetic process	6	12	0.0429187	0.202787	XP_017911360.1;XP_017911362.1;XP_017911363.1;XP_017911364.1;XP_017911361.1;XP_005687247.2
GO:1901661	quinone metabolic process	6	12	0.0429187	0.202787	XP_017911360.1;XP_017911362.1;XP_017911363.1;XP_017911364.1;XP_017911361.1;XP_005687247.2
GO:1901663	quinone biosynthetic process	6	12	0.0429187	0.202787	XP_017911360.1;XP_017911362.1;XP_017911363.1;XP_017911364.1;XP_017911361.1;XP_005687247.2
GO:0007127	meiosis I	7	15	0.0436091	0.202787	XP_017918635.1;XP_013822771.2;XP_013822772.2;XP_017909449.1;XP_005686147.2;XP_005688374.2;XP_017908995.1
GO:0051346	negative regulation of hydrolase activity	7	15	0.0436091	0.202787	XP_005675929.2;XP_017911682.1;XP_017911680.1;XP_017911681.1;XP_017911679.1;XP_017911683.1;XP_005688647.2
GO:0072507	divalent inorganic cation homeostasis	7	15	0.0436091	0.202787	XP_017897949.1;XP_017909258.1;XP_017905199.1;XP_005695617.2;XP_005697168.1;XP_017894840.1;XP_017919255.1
GO:0006535	cysteine biosynthetic process from serine	3	4	0.043851	0.202787	XP_005675704.2;XP_017907236.1;XP_017907238.1
GO:0010738	regulation of protein kinase A signaling	3	4	0.043851	0.202787	XP_017908847.1;XP_017908848.1;XP_017905473.1
GO:0019344	cysteine biosynthetic process	3	4	0.043851	0.202787	XP_005675704.2;XP_017907236.1;XP_017907238.1
GO:0032386	regulation of intracellular transport	3	4	0.043851	0.202787	XP_005690605.1;XP_017915734.1;XP_017915735.1
GO:0042743	hydrogen peroxide metabolic process	3	4	0.043851	0.202787	XP_017909629.1;XP_017909628.1;XP_017909627.1
GO:0045907	positive regulation of vasoconstriction	3	4	0.043851	0.202787	XP_017909195.1;XP_017909197.1;XP_017909196.1
GO:0050665	hydrogen peroxide biosynthetic process	3	4	0.043851	0.202787	XP_017909629.1;XP_017909628.1;XP_017909627.1
GO:0050678	regulation of epithelial cell proliferation	3	4	0.043851	0.202787	XP_005692722.2;XP_005692723.2;XP_005692724.2
GO:0050855	regulation of B cell receptor signaling pathway	3	4	0.043851	0.202787	XP_005674971.2;XP_013832685.2;XP_017911806.1
GO:1903649	regulation of cytoplasmic transport	3	4	0.043851	0.202787	XP_005690605.1;XP_017915734.1;XP_017915735.1
GO:2000401	regulation of lymphocyte migration	3	4	0.043851	0.202787	XP_005674971.2;XP_013832685.2;XP_017911806.1
GO:0030834	regulation of actin filament depolymerization	15	41	0.0441661	0.203799	XP_017903292.1;XP_017903290.1;XP_017903293.1;XP_005680028.2;XP_005680029.2;XP_005695806.2;XP_017902466.1;XP_017903922.1;XP_017903925.1;XP_017903924.1;XP_017903923.1;XP_017910874.1;XP_017910873.1;XP_017910872.1;XP_017910871.1
GO:0042384	cilium assembly	17	48	0.0453873	0.208979	XP_017917496.1;XP_017917272.1;XP_005675063.1;XP_017897435.1;XP_017897434.1;XP_017897436.1;XP_017897431.1;XP_017897432.1;XP_017897433.1;XP_017897437.1;XP_017897430.1;XP_017903117.1;XP_005679881.2;XP_005679880.2;XP_017912408.1;XP_017912409.1;XP_017912410.1
GO:0006399	tRNA metabolic process	50	169	0.0460764	0.211691	XP_013831237.2;XP_017915652.1;XP_005689490.2;XP_017913211.1;XP_005688522.1;XP_005688523.1;XP_017902598.1;XP_005695847.2;XP_005695846.2;XP_005695848.2;XP_017904404.1;XP_017904405.1;XP_005682328.2;XP_005682327.2;XP_005682326.2;XP_017921337.1;XP_017922262.1;XP_017913764.1;XP_017893753.1;XP_017893750.1;XP_017893749.1;XP_017893752.1;XP_017893751.1;XP_017893748.1;XP_005680340.2;XP_005680339.2;XP_005696…
GO:0002684	positive regulation of immune system process	22	66	0.0488054	0.223744	NP_001272469.1;XP_017904636.1;XP_017904635.1;XP_005681561.2;XP_017897421.1;XP_017897423.1;XP_017897424.1;XP_017897060.1;XP_017897059.1;XP_005696099.2;XP_005691120.2;XP_005696619.2;XP_005696620.2;XP_013819707.1;XP_013821764.2;XP_013829456.2;XP_017894190.1;XP_017894388.1;XP_017894387.1;XP_017906433.1;XP_005680978.2;XP_005680979.1
GO:1901605	alpha-amino acid metabolic process	41	136	0.0504018	0.230564	XP_017910249.1;XP_017903690.1;XP_017915765.1;XP_005693671.1;XP_017920259.1;XP_017920256.1;XP_005675920.1;XP_005675921.1;XP_017910164.1;XP_017910192.1;XP_017910187.1;XP_017911004.1;XP_017911003.1;XP_017897933.1;XP_017897932.1;XP_017897935.1;XP_017897930.1;XP_017897931.1;XP_005685128.1;XP_017908846.1;XP_017909560.1;XP_005686027.2;XP_005675704.2;XP_017907236.1;XP_017907238.1;XP_005691368.1;XP_017915…
GO:0050776	regulation of immune response	28	88	0.0512511	0.232185	NP_001272469.1;XP_017904636.1;XP_017904635.1;XP_005681561.2;XP_005674971.2;XP_013832685.2;XP_017911806.1;XP_017897421.1;XP_017897423.1;XP_017897424.1;NP_001272653.1;XP_017904645.1;XP_017897060.1;XP_017897059.1;XP_017909680.1;XP_017909678.1;XP_005691120.2;XP_005696619.2;XP_005696620.2;XP_013819707.1;XP_013821764.2;XP_013829456.2;XP_017894190.1;XP_017894388.1;XP_017894387.1;XP_017906433.1;XP_005680…
GO:0048870	cell motility	30	96	0.0558363	0.232185	XP_017912559.1;XP_017912560.1;XP_017912561.1;XP_017912562.1;XP_005681807.2;XP_017910257.1;XP_017915527.1;XP_017915529.1;XP_017915528.1;XP_005697226.2;XP_013822139.2;XP_013822137.2;XP_013822138.2;XP_013823118.2;XP_013823115.2;XP_013823116.2;XP_017896664.1;XP_017896665.1;XP_017902980.1;XP_017909235.1;XP_017909236.1;XP_017909237.1;XP_017909234.1;XP_017909233.1;XP_017910749.1;XP_005686674.2;XP_005686…
GO:0051674	localization of cell	30	96	0.0558363	0.232185	XP_017912559.1;XP_017912560.1;XP_017912561.1;XP_017912562.1;XP_005681807.2;XP_017910257.1;XP_017915527.1;XP_017915529.1;XP_017915528.1;XP_005697226.2;XP_013822139.2;XP_013822137.2;XP_013822138.2;XP_013823118.2;XP_013823115.2;XP_013823116.2;XP_017896664.1;XP_017896665.1;XP_017902980.1;XP_017909235.1;XP_017909236.1;XP_017909237.1;XP_017909234.1;XP_017909233.1;XP_017910749.1;XP_005686674.2;XP_005686…
GO:0048646	anatomical structure formation involved in morphogenesis	27	85	0.0558822	0.232185	XP_017917496.1;XP_017917272.1;XP_005675063.1;XP_017897435.1;XP_017897434.1;XP_017897436.1;XP_017897431.1;XP_017897432.1;XP_017897433.1;XP_017897437.1;XP_017897430.1;XP_017903117.1;XP_005679881.2;XP_005679880.2;XP_017912408.1;XP_017912409.1;XP_017912410.1;XP_017912559.1;XP_017912560.1;XP_017912561.1;XP_017912562.1;XP_017920481.1;XP_017905098.1;XP_017905100.1;XP_017905099.1;XP_017905096.1;XP_017910…
GO:0000027	ribosomal large subunit assembly	2	2	0.0562374	0.232185	XP_013821937.2;XP_017908634.1
GO:0002148	hypochlorous acid metabolic process	2	2	0.0562374	0.232185	NP_001301115.1;XP_017919060.1
GO:0002149	hypochlorous acid biosynthetic process	2	2	0.0562374	0.232185	NP_001301115.1;XP_017919060.1
GO:0006172	ADP biosynthetic process	2	2	0.0562374	0.232185	XP_005676740.1;XP_005676741.1
GO:0006424	glutamyl-tRNA aminoacylation	2	2	0.0562374	0.232185	XP_017896203.1;XP_017915652.1
GO:0006428	isoleucyl-tRNA aminoacylation	2	2	0.0562374	0.232185	XP_017915657.1;XP_005684216.2
GO:0007135	meiosis II	2	2	0.0562374	0.232185	XP_017916635.1;XP_017916640.1
GO:0009136	purine nucleoside diphosphate biosynthetic process	2	2	0.0562374	0.232185	XP_005676740.1;XP_005676741.1
GO:0009180	purine ribonucleoside diphosphate biosynthetic process	2	2	0.0562374	0.232185	XP_005676740.1;XP_005676741.1
GO:0009188	ribonucleoside diphosphate biosynthetic process	2	2	0.0562374	0.232185	XP_005676740.1;XP_005676741.1
GO:0010739	positive regulation of protein kinase A signaling	2	2	0.0562374	0.232185	XP_017908847.1;XP_017908848.1
GO:0016973	poly(A)+ mRNA export from nucleus	2	2	0.0562374	0.232185	XP_013823399.1;XP_005687255.1
GO:0019988	charged-tRNA amino acid modification	2	2	0.0562374	0.232185	XP_017909149.1;XP_005685361.3
GO:0030004	cellular monovalent inorganic cation homeostasis	2	2	0.0562374	0.232185	XP_017893762.1;XP_017893763.1
GO:0030194	positive regulation of blood coagulation	2	2	0.0562374	0.232185	XP_017894492.1;XP_017894491.1
GO:0030641	regulation of cellular pH	2	2	0.0562374	0.232185	XP_017893762.1;XP_017893763.1
GO:0034421	post-translational protein acetylation	2	2	0.0562374	0.232185	XP_017895074.1;XP_017895075.1
GO:0034446	substrate adhesion-dependent cell spreading	2	2	0.0562374	0.232185	XP_017920462.1;XP_017920461.1
GO:0035455	response to interferon-alpha	2	2	0.0562374	0.232185	XP_005698254.2;XP_017896751.1
GO:0035457	cellular response to interferon-alpha	2	2	0.0562374	0.232185	XP_005698254.2;XP_017896751.1
GO:0036215	response to stem cell factor	2	2	0.0562374	0.232185	NP_001272653.1;XP_017904645.1
GO:0036216	cellular response to stem cell factor stimulus	2	2	0.0562374	0.232185	NP_001272653.1;XP_017904645.1
GO:0038109	Kit signaling pathway	2	2	0.0562374	0.232185	NP_001272653.1;XP_017904645.1
GO:0040001	establishment of mitotic spindle localization	2	2	0.0562374	0.232185	XP_017909916.1;XP_005685561.2
GO:0042551	neuron maturation	2	2	0.0562374	0.232185	XP_017909685.1;XP_017909683.1
GO:0043650	dicarboxylic acid biosynthetic process	2	2	0.0562374	0.232185	XP_017910249.1;XP_017915765.1
GO:0043968	histone H2A acetylation	2	2	0.0562374	0.232185	XP_013818365.2;XP_017898719.1
GO:0045144	meiotic sister chromatid segregation	2	2	0.0562374	0.232185	XP_017916635.1;XP_017916640.1
GO:0045161	neuronal ion channel clustering	2	2	0.0562374	0.232185	XP_017909685.1;XP_017909683.1
GO:0045162	clustering of voltage-gated sodium channels	2	2	0.0562374	0.232185	XP_017909685.1;XP_017909683.1
GO:0045852	pH elevation	2	2	0.0562374	0.232185	XP_017893762.1;XP_017893763.1
GO:0050820	positive regulation of coagulation	2	2	0.0562374	0.232185	XP_017894492.1;XP_017894491.1
GO:0050828	regulation of liquid surface tension	2	2	0.0562374	0.232185	XP_017913209.1;XP_005688516.2
GO:0051177	meiotic sister chromatid cohesion	2	2	0.0562374	0.232185	XP_017916635.1;XP_017916640.1
GO:0051293	establishment of spindle localization	2	2	0.0562374	0.232185	XP_017909916.1;XP_005685561.2
GO:0051453	regulation of intracellular pH	2	2	0.0562374	0.232185	XP_017893762.1;XP_017893763.1
GO:0051454	intracellular pH elevation	2	2	0.0562374	0.232185	XP_017893762.1;XP_017893763.1
GO:0051653	spindle localization	2	2	0.0562374	0.232185	XP_017909916.1;XP_005685561.2
GO:0051754	meiotic sister chromatid cohesion, centromeric	2	2	0.0562374	0.232185	XP_017916635.1;XP_017916640.1
GO:0060998	regulation of dendritic spine development	2	2	0.0562374	0.232185	XP_017920462.1;XP_017920461.1
GO:0061001	regulation of dendritic spine morphogenesis	2	2	0.0562374	0.232185	XP_017920462.1;XP_017920461.1
GO:0070601	centromeric sister chromatid cohesion	2	2	0.0562374	0.232185	XP_017916635.1;XP_017916640.1
GO:0071951	conversion of methionyl-tRNA to N-formyl-methionyl-tRNA	2	2	0.0562374	0.232185	XP_017909149.1;XP_005685361.3
GO:0090036	regulation of protein kinase C signaling	2	2	0.0562374	0.232185	XP_017908847.1;XP_017908848.1
GO:0090303	positive regulation of wound healing	2	2	0.0562374	0.232185	XP_017894492.1;XP_017894491.1
GO:1900048	positive regulation of hemostasis	2	2	0.0562374	0.232185	XP_017894492.1;XP_017894491.1
GO:0006081	cellular aldehyde metabolic process	14	39	0.0591243	0.240077	XP_017899046.1;XP_017899047.1;XP_017899045.1;XP_017920226.1;XP_017920227.1;XP_017920225.1;XP_017920224.1;XP_017920228.1;XP_017907269.1;XP_017915877.1;XP_017915876.1;XP_005676591.2;XP_017915024.1;XP_017915031.1
GO:0031023	microtubule organizing center organization	14	39	0.0591243	0.240077	XP_013829856.2;XP_005690618.2;XP_013825556.2;XP_013825555.2;XP_013825557.2;XP_013825554.2;XP_017915747.1;XP_017915746.1;XP_017918809.1;XP_005688381.2;XP_013822607.2;XP_017909662.1;XP_017909664.1;XP_017909663.1
GO:0051297	centrosome organization	14	39	0.0591243	0.240077	XP_013829856.2;XP_005690618.2;XP_013825556.2;XP_013825555.2;XP_013825557.2;XP_013825554.2;XP_017915747.1;XP_017915746.1;XP_017918809.1;XP_005688381.2;XP_013822607.2;XP_017909662.1;XP_017909664.1;XP_017909663.1
GO:0014706	striated muscle tissue development	4	7	0.0592826	0.240077	XP_017894740.1;XP_005696830.1;XP_005696831.1;XP_017894699.1
GO:0021700	developmental maturation	4	7	0.0592826	0.240077	XP_017909685.1;XP_017909683.1;XP_017894278.1;XP_017894279.1
GO:0031397	negative regulation of protein ubiquitination	4	7	0.0592826	0.240077	XP_017910303.1;XP_017910302.1;XP_017910304.1;XP_005685540.2
GO:0043331	response to dsRNA	4	7	0.0592826	0.240077	XP_005698251.2;XP_017897421.1;XP_017897423.1;XP_017897424.1
GO:0046416	D-amino acid metabolic process	4	7	0.0592826	0.240077	XP_013821890.2;XP_013821888.2;XP_017908562.1;XP_005684631.2
GO:0060537	muscle tissue development	4	7	0.0592826	0.240077	XP_017894740.1;XP_005696830.1;XP_005696831.1;XP_017894699.1
GO:1903321	negative regulation of protein modification by small protein conjugation or removal	4	7	0.0592826	0.240077	XP_017910303.1;XP_017910302.1;XP_017910304.1;XP_005685540.2
GO:0055082	cellular chemical homeostasis	19	57	0.0639267	0.249071	XP_017897949.1;XP_017909258.1;XP_017906121.1;XP_017906119.1;XP_017906120.1;XP_005675608.2;XP_005675518.2;XP_017904586.1;XP_017904589.1;XP_017904592.1;XP_005683083.2;XP_005689823.1;XP_005689057.2;XP_005695617.2;XP_005697168.1;XP_017894840.1;XP_017919255.1;XP_017893762.1;XP_017893763.1
GO:0006493	protein O-linked glycosylation	5	10	0.0639781	0.249071	XP_017911504.1;XP_017911503.1;XP_017911502.1;XP_017911506.1;XP_017911505.1
GO:0006625	protein targeting to peroxisome	5	10	0.0639781	0.249071	XP_017915970.1;XP_017915969.1;XP_005693261.2;XP_017902918.1;XP_017902919.1
GO:0007040	lysosome organization	5	10	0.0639781	0.249071	XP_017897937.1;XP_017897938.1;XP_017897939.1;XP_017897940.1;XP_017897941.1
GO:0007131	reciprocal meiotic recombination	5	10	0.0639781	0.249071	XP_013822771.2;XP_013822772.2;XP_017909449.1;XP_005686147.2;XP_005688374.2
GO:0008156	negative regulation of DNA replication	5	10	0.0639781	0.249071	XP_017909113.1;XP_017909114.1;XP_017909110.1;XP_017909112.1;XP_017909111.1
GO:0009593	detection of chemical stimulus	5	10	0.0639781	0.249071	NP_001272469.1;XP_017897060.1;XP_017897059.1;XP_017904636.1;XP_017904635.1
GO:0016180	snRNA processing	5	10	0.0639781	0.249071	XP_017917548.1;XP_017917549.1;XP_017917551.1;XP_017917550.1;XP_005691074.2
GO:0035825	reciprocal DNA recombination	5	10	0.0639781	0.249071	XP_013822771.2;XP_013822772.2;XP_017909449.1;XP_005686147.2;XP_005688374.2
GO:0043574	peroxisomal transport	5	10	0.0639781	0.249071	XP_017915970.1;XP_017915969.1;XP_005693261.2;XP_017902918.1;XP_017902919.1
GO:0051053	negative regulation of DNA metabolic process	5	10	0.0639781	0.249071	XP_017909113.1;XP_017909114.1;XP_017909110.1;XP_017909112.1;XP_017909111.1
GO:0072662	protein localization to peroxisome	5	10	0.0639781	0.249071	XP_017915970.1;XP_017915969.1;XP_005693261.2;XP_017902918.1;XP_017902919.1
GO:0072663	establishment of protein localization to peroxisome	5	10	0.0639781	0.249071	XP_017915970.1;XP_017915969.1;XP_005693261.2;XP_017902918.1;XP_017902919.1
GO:0080171	lytic vacuole organization	5	10	0.0639781	0.249071	XP_017897937.1;XP_017897938.1;XP_017897939.1;XP_017897940.1;XP_017897941.1
GO:0006563	L-serine metabolic process	6	13	0.0640906	0.249071	XP_005693671.1;XP_017920259.1;XP_017920256.1;XP_005675704.2;XP_017907236.1;XP_017907238.1
GO:0008286	insulin receptor signaling pathway	6	13	0.0640906	0.249071	XP_013830561.2;XP_013830559.1;XP_013830557.1;XP_013830558.1;XP_017896680.1;XP_017896679.1
GO:0032330	regulation of chondrocyte differentiation	6	13	0.0640906	0.249071	XP_017913856.1;XP_017913853.1;XP_017913857.1;XP_017913854.1;XP_017913852.1;XP_017913851.1
GO:0045861	negative regulation of proteolysis	6	13	0.0640906	0.249071	XP_005675929.2;XP_017910303.1;XP_017910302.1;XP_017910304.1;XP_005685540.2;XP_005688647.2
GO:0061035	regulation of cartilage development	6	13	0.0640906	0.249071	XP_017913856.1;XP_017913853.1;XP_017913857.1;XP_017913854.1;XP_017913852.1;XP_017913851.1
GO:0072503	cellular divalent inorganic cation homeostasis	6	13	0.0640906	0.249071	XP_017897949.1;XP_017909258.1;XP_005695617.2;XP_005697168.1;XP_017894840.1;XP_017919255.1
GO:1901988	negative regulation of cell cycle phase transition	6	13	0.0640906	0.249071	XP_017910303.1;XP_017910302.1;XP_017910304.1;XP_005685540.2;XP_013828420.2;XP_005693262.2
GO:1901991	negative regulation of mitotic cell cycle phase transition	6	13	0.0640906	0.249071	XP_017910303.1;XP_017910302.1;XP_017910304.1;XP_005685540.2;XP_013828420.2;XP_005693262.2
GO:0071705	nitrogen compound transport	48	166	0.0704048	0.273109	XP_013818653.2;XP_005675070.2;XP_005675071.2;XP_017916898.1;XP_005689823.1;XP_005700221.2;XP_005692994.2;XP_013824816.2;XP_013827091.2;XP_013827097.2;XP_013827072.1;XP_013827090.2;XP_017903335.1;XP_017918774.1;XP_017918718.1;XP_017918506.1;XP_017918505.1;XP_017918518.1;XP_017918517.1;XP_017918521.1;XP_017918711.1;XP_017918512.1;XP_017918719.1;XP_005689328.3;XP_013823399.1;XP_005687255.1;XP_005696…
GO:0051607	defense response to virus	14	40	0.0717991	0.278008	XP_005691545.2;XP_005693262.2;XP_013821227.2;XP_017897421.1;XP_017897423.1;XP_017897424.1;XP_017906869.1;XP_017906868.1;XP_017907195.1;XP_017912880.1;XP_017912881.1;XP_017914934.1;XP_017916649.1;XP_017916652.1
GO:0048584	positive regulation of response to stimulus	39	132	0.0723094	0.279473	NP_001272469.1;XP_017904636.1;XP_017904635.1;XP_005681561.2;XP_005692722.2;XP_005692723.2;XP_005692724.2;XP_017908847.1;XP_017908848.1;XP_017902439.1;XP_017897421.1;XP_017897423.1;XP_017897424.1;XP_017916252.1;XP_017916253.1;XP_017897060.1;XP_017897059.1;XP_017898831.1;XP_017898799.1;XP_017898816.1;XP_017906009.1;XP_017894492.1;XP_017894491.1;XP_005696099.2;XP_005691120.2;XP_005696619.2;XP_005696…
GO:0009653	anatomical structure morphogenesis	58	205	0.0733635	0.283031	XP_005692038.2;XP_013826504.2;XP_013826506.2;XP_013819366.2;XP_013819369.2;XP_005675220.2;XP_017905098.1;XP_017905100.1;XP_017905099.1;XP_017905096.1;XP_017912559.1;XP_017912560.1;XP_017912561.1;XP_017912562.1;XP_017917496.1;XP_017912168.1;XP_017917272.1;XP_005675063.1;XP_017897435.1;XP_017897434.1;XP_017897436.1;XP_017897431.1;XP_017897432.1;XP_017897433.1;XP_017897437.1;XP_017897430.1;XP_017903…
GO:0007093	mitotic cell cycle checkpoint	8	20	0.0786149	0.302189	XP_017910303.1;XP_017910302.1;XP_017910304.1;XP_005685540.2;XP_013828420.2;XP_013824743.2;XP_013824744.2;XP_013824745.2
GO:0072593	reactive oxygen species metabolic process	8	20	0.0786149	0.302189	XP_017909629.1;XP_017909628.1;XP_017909627.1;XP_013827406.2;XP_017916710.1;XP_017909079.1;NP_001301115.1;XP_017919060.1
GO:0006952	defense response	68	245	0.0795959	0.305406	XP_005698251.2;XP_005691545.2;XP_005693262.2;XP_013821227.2;XP_017897421.1;XP_017897423.1;XP_017897424.1;XP_017906869.1;XP_017906868.1;XP_017907195.1;XP_017912880.1;XP_017912881.1;XP_017914934.1;XP_017916649.1;XP_017916652.1;XP_013824294.2;XP_013824296.2;XP_013824299.2;NP_001301101.1;XP_005688607.2;XP_005688606.2;XP_005692722.2;XP_005692723.2;XP_005692724.2;XP_005696099.2;XP_005697168.1;XP_005696…
GO:0051128	regulation of cellular component organization	100	372	0.0840823	0.322037	XP_005694767.1;XP_013824368.2;XP_017895171.1;XP_017895172.1;XP_017895170.1;XP_017895169.1;XP_017895174.1;XP_017895167.1;XP_017895175.1;XP_017895168.1;XP_017895166.1;XP_017895173.1;XP_017908322.1;XP_017908714.1;XP_017908540.1;XP_017910602.1;XP_017913396.1;XP_005678112.1;XP_017908068.1;XP_017908067.1;XP_017908064.1;XP_017908066.1;XP_017910523.1;XP_017910524.1;XP_017910526.1;XP_017910522.1;XP_017910…
GO:0043410	positive regulation of MAPK cascade	7	17	0.0846099	0.323473	XP_005692722.2;XP_005692723.2;XP_005692724.2;XP_017906009.1;XP_005676006.2;XP_017920229.1;XP_017920246.1
GO:0001817	regulation of cytokine production	14	41	0.0861273	0.32868	XP_017899168.1;XP_017899179.1;XP_017899172.1;XP_017899182.1;XP_017899176.1;NP_001272469.1;XP_017897060.1;XP_017897059.1;XP_017904636.1;XP_017904635.1;XP_005681561.2;XP_017897421.1;XP_017897423.1;XP_017897424.1
GO:0031110	regulation of microtubule polymerization or depolymerization	12	34	0.0865655	0.329044	XP_017904432.1;XP_017904434.1;XP_017904431.1;XP_017904430.1;XP_013822139.2;XP_013822137.2;XP_013822138.2;XP_017909235.1;XP_017909236.1;XP_017909237.1;XP_017909234.1;XP_017909233.1
GO:0044707	single-multicellular organism process	168	645	0.0868838	0.329044	XP_017912559.1;XP_017912560.1;XP_017912561.1;XP_017912562.1;XP_005691213.2;XP_005691212.2;XP_005690798.2;XP_005700276.2;XP_005676079.2;XP_017905615.1;XP_017921047.1;XP_013820948.2;XP_017894297.1;XP_017894298.1;XP_017901475.1;XP_017911613.1;XP_017913023.1;XP_005683033.2;XP_017915084.1;XP_017915083.1;XP_017915078.1;XP_017915082.1;XP_017915080.1;XP_017915081.1;XP_017915079.1;XP_017921892.1;XP_005689…
GO:0000280	nuclear division	26	85	0.0886869	0.329044	XP_017904816.1;XP_005681513.1;XP_017918635.1;XP_013822771.2;XP_013822772.2;XP_017909449.1;XP_005686147.2;XP_005688374.2;XP_017908995.1;XP_013819938.2;XP_017904739.1;XP_017904740.1;XP_017904738.1;XP_017904741.1;XP_005679592.2;XP_005688381.2;XP_017916635.1;XP_017916640.1;XP_013818041.2;XP_005674986.2;XP_005674988.2;XP_017893715.1;XP_017893837.1;XP_017922584.1;XP_017922705.1;XP_017922636.1
GO:0033365	protein localization to organelle	26	85	0.0886869	0.329044	XP_017915970.1;XP_017915969.1;XP_017897435.1;XP_017897434.1;XP_017897436.1;XP_017897431.1;XP_017897432.1;XP_017897433.1;XP_017897437.1;XP_017897430.1;XP_005695379.2;XP_005695603.2;XP_005695601.2;XP_005695604.2;XP_005695600.2;XP_005695378.2;XP_005695602.2;XP_005679485.2;XP_017911249.1;XP_017911247.1;XP_017911248.1;XP_005687187.2;XP_005675679.1;XP_005693261.2;XP_017902918.1;XP_017902919.1
GO:0010927	cellular component assembly involved in morphogenesis	17	52	0.0899152	0.329044	XP_017917496.1;XP_017917272.1;XP_005675063.1;XP_017897435.1;XP_017897434.1;XP_017897436.1;XP_017897431.1;XP_017897432.1;XP_017897433.1;XP_017897437.1;XP_017897430.1;XP_017903117.1;XP_005679881.2;XP_005679880.2;XP_017912408.1;XP_017912409.1;XP_017912410.1
GO:0032868	response to insulin	6	14	0.0903402	0.329044	XP_013830561.2;XP_013830559.1;XP_013830557.1;XP_013830558.1;XP_017896680.1;XP_017896679.1
GO:0032869	cellular response to insulin stimulus	6	14	0.0903402	0.329044	XP_013830561.2;XP_013830559.1;XP_013830557.1;XP_013830558.1;XP_017896680.1;XP_017896679.1
GO:0043434	response to peptide hormone	6	14	0.0903402	0.329044	XP_013830561.2;XP_013830559.1;XP_013830557.1;XP_013830558.1;XP_017896680.1;XP_017896679.1
GO:0071375	cellular response to peptide hormone stimulus	6	14	0.0903402	0.329044	XP_013830561.2;XP_013830559.1;XP_013830557.1;XP_013830558.1;XP_017896680.1;XP_017896679.1
GO:1901652	response to peptide	6	14	0.0903402	0.329044	XP_013830561.2;XP_013830559.1;XP_013830557.1;XP_013830558.1;XP_017896680.1;XP_017896679.1
GO:1901653	cellular response to peptide	6	14	0.0903402	0.329044	XP_013830561.2;XP_013830559.1;XP_013830557.1;XP_013830558.1;XP_017896680.1;XP_017896679.1
GO:0000052	citrulline metabolic process	3	5	0.0904172	0.329044	XP_017910164.1;XP_017910192.1;XP_017910187.1
GO:0002695	negative regulation of leukocyte activation	3	5	0.0904172	0.329044	XP_005694067.2;XP_013827865.2;XP_017920848.1
GO:0006534	cysteine metabolic process	3	5	0.0904172	0.329044	XP_005675704.2;XP_017907236.1;XP_017907238.1
GO:0014904	myotube cell development	3	5	0.0904172	0.329044	XP_005696830.1;XP_005696831.1;XP_017894699.1
GO:0018101	protein citrullination	3	5	0.0904172	0.329044	XP_017910164.1;XP_017910192.1;XP_017910187.1
GO:0019240	citrulline biosynthetic process	3	5	0.0904172	0.329044	XP_017910164.1;XP_017910192.1;XP_017910187.1
GO:0030433	ER-associated ubiquitin-dependent protein catabolic process	3	5	0.0904172	0.329044	XP_013830917.1;XP_017897604.1;XP_017897605.1
GO:0036503	ERAD pathway	3	5	0.0904172	0.329044	XP_013830917.1;XP_017897604.1;XP_017897605.1
GO:0045576	mast cell activation	3	5	0.0904172	0.329044	XP_005694067.2;XP_013827865.2;XP_017920848.1
GO:0048741	skeletal muscle fiber development	3	5	0.0904172	0.329044	XP_005696830.1;XP_005696831.1;XP_017894699.1
GO:0048747	muscle fiber development	3	5	0.0904172	0.329044	XP_005696830.1;XP_005696831.1;XP_017894699.1
GO:0050866	negative regulation of cell activation	3	5	0.0904172	0.329044	XP_005694067.2;XP_013827865.2;XP_017920848.1
GO:0051222	positive regulation of protein transport	3	5	0.0904172	0.329044	XP_005690605.1;XP_017915734.1;XP_017915735.1
GO:1903524	positive regulation of blood circulation	3	5	0.0904172	0.329044	XP_017909195.1;XP_017909197.1;XP_017909196.1
GO:1903827	regulation of cellular protein localization	3	5	0.0904172	0.329044	XP_005690605.1;XP_017915734.1;XP_017915735.1
GO:1904951	positive regulation of establishment of protein localization	3	5	0.0904172	0.329044	XP_005690605.1;XP_017915734.1;XP_017915735.1
GO:0006022	aminoglycan metabolic process	20	63	0.0909264	0.33033	XP_005690426.2;NP_001272618.1;XP_005678053.1;XP_017902062.1;XP_017901618.1;XP_017901620.1;XP_017901617.1;XP_017901616.1;XP_005677572.2;XP_017896320.1;XP_017909078.1;XP_017909077.1;XP_017911707.1;XP_017911726.1;XP_017911697.1;XP_017911717.1;XP_017911733.1;XP_017912452.1;XP_005687903.2;NP_001272619.1
GO:0006954	inflammatory response	27	89	0.0914259	0.331575	XP_005692722.2;XP_005692723.2;XP_005692724.2;XP_005696099.2;XP_005697168.1;XP_005696469.1;XP_013821764.2;XP_013826356.2;NP_001272469.1;XP_017894388.1;XP_017894387.1;XP_017896278.1;XP_017897060.1;XP_017897059.1;XP_005677313.2;XP_017904636.1;XP_017904635.1;XP_017906433.1;XP_017919536.1;XP_005686722.2;XP_005687101.2;XP_005697683.2;XP_017896137.1;XP_017896134.1;XP_017896136.1;XP_017896135.1;XP_005688…
GO:0045930	negative regulation of mitotic cell cycle	9	24	0.092764	0.333437	XP_017910303.1;XP_017910302.1;XP_017910304.1;XP_005685540.2;XP_013828420.2;XP_005693262.2;XP_013824743.2;XP_013824744.2;XP_013824745.2
GO:0098661	inorganic anion transmembrane transport	9	24	0.092764	0.333437	XP_017898826.1;XP_017898825.1;XP_013821142.2;XP_013821143.2;XP_017905655.1;XP_017905656.1;XP_005683218.2;XP_005683220.2;XP_005683217.2
GO:0006873	cellular ion homeostasis	15	45	0.0927781	0.333437	XP_017897949.1;XP_017909258.1;XP_005675608.2;XP_005675518.2;XP_017904586.1;XP_017904589.1;XP_017904592.1;XP_005683083.2;XP_005689823.1;XP_005695617.2;XP_005697168.1;XP_017894840.1;XP_017919255.1;XP_017893762.1;XP_017893763.1
GO:0030003	cellular cation homeostasis	15	45	0.0927781	0.333437	XP_017897949.1;XP_017909258.1;XP_005675608.2;XP_005675518.2;XP_017904586.1;XP_017904589.1;XP_017904592.1;XP_005683083.2;XP_005689823.1;XP_005695617.2;XP_005697168.1;XP_017894840.1;XP_017919255.1;XP_017893762.1;XP_017893763.1
GO:0006418	tRNA aminoacylation for protein translation	24	78	0.0935867	0.333437	XP_013831237.2;XP_017915652.1;XP_005689490.2;XP_017902598.1;XP_005680340.2;XP_005680339.2;XP_005696107.2;XP_005696106.2;XP_005694881.2;XP_005696690.2;XP_013817889.2;XP_017894364.1;XP_017894363.1;XP_017894362.1;XP_017894361.1;XP_017896203.1;XP_017898438.1;XP_017898437.1;XP_017901524.1;XP_005677726.2;XP_017915657.1;XP_005684216.2;XP_017894734.1;XP_017894735.1
GO:0043038	amino acid activation	24	78	0.0935867	0.333437	XP_013831237.2;XP_017915652.1;XP_005689490.2;XP_017902598.1;XP_005680340.2;XP_005680339.2;XP_005696107.2;XP_005696106.2;XP_005694881.2;XP_005696690.2;XP_013817889.2;XP_017894364.1;XP_017894363.1;XP_017894362.1;XP_017894361.1;XP_017896203.1;XP_017898438.1;XP_017898437.1;XP_017901524.1;XP_005677726.2;XP_017915657.1;XP_005684216.2;XP_017894734.1;XP_017894735.1
GO:0043039	tRNA aminoacylation	24	78	0.0935867	0.333437	XP_013831237.2;XP_017915652.1;XP_005689490.2;XP_017902598.1;XP_005680340.2;XP_005680339.2;XP_005696107.2;XP_005696106.2;XP_005694881.2;XP_005696690.2;XP_013817889.2;XP_017894364.1;XP_017894363.1;XP_017894362.1;XP_017894361.1;XP_017896203.1;XP_017898438.1;XP_017898437.1;XP_017901524.1;XP_005677726.2;XP_017915657.1;XP_005684216.2;XP_017894734.1;XP_017894735.1
GO:0034660	ncRNA metabolic process	61	220	0.0938765	0.333437	XP_013831237.2;XP_017915652.1;XP_005689490.2;XP_017913211.1;XP_005688522.1;XP_005688523.1;XP_017902598.1;XP_005695847.2;XP_005695846.2;XP_005695848.2;XP_017904404.1;XP_017904405.1;XP_005682328.2;XP_005682327.2;XP_005682326.2;XP_017921337.1;XP_017922262.1;XP_017913764.1;XP_017893753.1;XP_017893750.1;XP_017893749.1;XP_017893752.1;XP_017893751.1;XP_017893748.1;XP_017917548.1;XP_017917549.1;XP_017917…
GO:0048731	system development	108	406	0.0943551	0.333437	XP_005676079.2;XP_017905615.1;XP_017921047.1;XP_017911985.1;XP_017920462.1;XP_017920461.1;XP_017915511.1;XP_017915512.1;XP_017915514.1;XP_017915516.1;XP_017915515.1;XP_017915513.1;XP_017915519.1;XP_017915518.1;XP_017915527.1;XP_017915529.1;XP_017915528.1;XP_017912559.1;XP_017912560.1;XP_017912561.1;XP_017912562.1;XP_017894740.1;XP_017895592.1;XP_017895593.1;XP_005698212.2;XP_005698208.2;XP_005698…
GO:1901698	response to nitrogen compound	13	38	0.0947804	0.333437	XP_013830561.2;XP_013830559.1;XP_013830557.1;XP_013830558.1;XP_017896680.1;XP_017896679.1;XP_005698251.2;XP_005691477.2;XP_013826116.2;XP_017916752.1;XP_017897421.1;XP_017897423.1;XP_017897424.1
GO:0006029	proteoglycan metabolic process	5	11	0.0950165	0.333437	XP_017911707.1;XP_017911726.1;XP_017911697.1;XP_017911717.1;XP_017911733.1
GO:0006189	'de novo' IMP biosynthetic process	5	11	0.0950165	0.333437	XP_013820102.1;XP_013820100.1;XP_017904977.1;XP_017904975.1;XP_017904976.1
GO:0006308	DNA catabolic process	5	11	0.0950165	0.333437	XP_005697533.1;XP_013830299.1;XP_017895732.1;XP_005688374.2;XP_005690815.2
GO:0006438	valyl-tRNA aminoacylation	5	11	0.0950165	0.333437	XP_005696690.2;XP_017894364.1;XP_017894363.1;XP_017894362.1;XP_017894361.1
GO:0015012	heparan sulfate proteoglycan biosynthetic process	5	11	0.0950165	0.333437	XP_017911707.1;XP_017911726.1;XP_017911697.1;XP_017911717.1;XP_017911733.1
GO:0016073	snRNA metabolic process	5	11	0.0950165	0.333437	XP_017917548.1;XP_017917549.1;XP_017917551.1;XP_017917550.1;XP_005691074.2
GO:0030166	proteoglycan biosynthetic process	5	11	0.0950165	0.333437	XP_017911707.1;XP_017911726.1;XP_017911697.1;XP_017911717.1;XP_017911733.1
GO:0030201	heparan sulfate proteoglycan metabolic process	5	11	0.0950165	0.333437	XP_017911707.1;XP_017911726.1;XP_017911697.1;XP_017911717.1;XP_017911733.1
GO:0032103	positive regulation of response to external stimulus	5	11	0.0950165	0.333437	XP_005696099.2;XP_017897421.1;XP_017897423.1;XP_017897424.1;XP_005681561.2
GO:0000819	sister chromatid segregation	11	31	0.0952203	0.333437	XP_017904816.1;XP_005681513.1;XP_017895074.1;XP_017895075.1;XP_013819938.2;XP_017904739.1;XP_017904740.1;XP_017904738.1;XP_017904741.1;XP_017916635.1;XP_017916640.1
GO:0030030	cell projection organization	53	189	0.0952454	0.333437	XP_013829760.2;XP_017917496.1;XP_017917272.1;XP_005675063.1;XP_017897435.1;XP_017897434.1;XP_017897436.1;XP_017897431.1;XP_017897432.1;XP_017897433.1;XP_017897437.1;XP_017897430.1;XP_017903117.1;XP_005679881.2;XP_005679880.2;XP_017912408.1;XP_017912409.1;XP_017912410.1;XP_017915527.1;XP_017915529.1;XP_017915528.1;XP_017897667.1;XP_017898223.1;XP_017912559.1;XP_017912560.1;XP_017912561.1;XP_017912…
GO:0042692	muscle cell differentiation	4	8	0.0967688	0.336546	XP_005696830.1;XP_005696831.1;XP_017894699.1;XP_017910190.1
GO:0050729	positive regulation of inflammatory response	4	8	0.0967688	0.336546	XP_017897421.1;XP_017897423.1;XP_017897424.1;XP_005681561.2
GO:0051146	striated muscle cell differentiation	4	8	0.0967688	0.336546	XP_005696830.1;XP_005696831.1;XP_017894699.1;XP_017910190.1
GO:1901222	regulation of NIK/NF-kappaB signaling	4	8	0.0967688	0.336546	XP_017909055.1;XP_017909056.1;XP_017909057.1;XP_005685218.2
GO:0032990	cell part morphogenesis	40	139	0.0973425	0.337433	XP_017917496.1;XP_017917272.1;XP_005675063.1;XP_017897435.1;XP_017897434.1;XP_017897436.1;XP_017897431.1;XP_017897432.1;XP_017897433.1;XP_017897437.1;XP_017897430.1;XP_017903117.1;XP_005679881.2;XP_005679880.2;XP_017912408.1;XP_017912409.1;XP_017912410.1;XP_017915527.1;XP_017915529.1;XP_017915528.1;XP_017898223.1;XP_017912559.1;XP_017912560.1;XP_017912561.1;XP_017912562.1;XP_017915511.1;XP_017915…
GO:0048858	cell projection morphogenesis	40	139	0.0973425	0.337433	XP_017917496.1;XP_017917272.1;XP_005675063.1;XP_017897435.1;XP_017897434.1;XP_017897436.1;XP_017897431.1;XP_017897432.1;XP_017897433.1;XP_017897437.1;XP_017897430.1;XP_017903117.1;XP_005679881.2;XP_005679880.2;XP_017912408.1;XP_017912409.1;XP_017912410.1;XP_017915527.1;XP_017915529.1;XP_017915528.1;XP_017898223.1;XP_017912559.1;XP_017912560.1;XP_017912561.1;XP_017912562.1;XP_017915511.1;XP_017915…
GO:0001819	positive regulation of cytokine production	8	21	0.101586	0.350994	XP_017897421.1;XP_017897423.1;XP_017897424.1;NP_001272469.1;XP_017897060.1;XP_017897059.1;XP_017904636.1;XP_017904635.1
GO:0051052	regulation of DNA metabolic process	8	21	0.101586	0.350994	XP_017909113.1;XP_017909114.1;XP_017909110.1;XP_017909112.1;XP_017909111.1;XP_017895074.1;XP_017895075.1;XP_017921298.1
GO:0048523	negative regulation of cellular process	119	452	0.104095	0.359078	XP_017915106.1;XP_017915108.1;XP_017915109.1;XP_017915107.1;XP_005690937.2;XP_005691126.2;XP_013818365.2;XP_013832348.1;XP_017898719.1;XP_017909415.1;XP_017911114.1;XP_017915446.1;XP_017915448.1;XP_005695116.2;XP_017894827.1;XP_017909113.1;XP_017909114.1;XP_017909110.1;XP_017909112.1;XP_017909111.1;XP_017909274.1;XP_017903292.1;XP_017903290.1;XP_017903293.1;XP_005680028.2;XP_005680029.2;XP_013820…
GO:0051606	detection of stimulus	12	35	0.104459	0.359746	XP_017907550.1;XP_005683780.2;XP_005683786.2;XP_005683801.2;XP_005683800.2;XP_005683782.2;XP_005683789.2;NP_001272469.1;XP_017897060.1;XP_017897059.1;XP_017904636.1;XP_017904635.1
GO:0006887	exocytosis	34	117	0.106634	0.366642	XP_005681668.2;XP_017911023.1;XP_005681807.2;XP_005694067.2;XP_013827865.2;XP_017920848.1;XP_017896466.1;XP_017896467.1;XP_017896465.1;XP_017898289.1;XP_017898288.1;XP_017898286.1;XP_017898290.1;XP_017898287.1;XP_017898285.1;XP_017898957.1;XP_017904210.1;XP_017904208.1;XP_017904211.1;XP_017904204.1;XP_017904206.1;XP_017904205.1;XP_017904209.1;XP_017904212.1;XP_017904207.1;XP_017921424.1;XP_017921…
GO:0009615	response to virus	15	46	0.108741	0.373278	XP_005691545.2;XP_005693262.2;XP_013821227.2;XP_017897421.1;XP_017897423.1;XP_017897424.1;XP_017906869.1;XP_017906868.1;XP_017907195.1;XP_017912880.1;XP_017912881.1;XP_017914934.1;XP_017916649.1;XP_017916652.1;XP_005698251.2
GO:0009112	nucleobase metabolic process	7	18	0.111186	0.379827	XP_005678225.1;XP_005692254.2;XP_013826587.2;XP_013826588.2;XP_005675101.2;XP_017911004.1;XP_017911003.1
GO:0009581	detection of external stimulus	7	18	0.111186	0.379827	XP_017907550.1;XP_005683780.2;XP_005683786.2;XP_005683801.2;XP_005683800.2;XP_005683782.2;XP_005683789.2
GO:0009582	detection of abiotic stimulus	7	18	0.111186	0.379827	XP_017907550.1;XP_005683780.2;XP_005683786.2;XP_005683801.2;XP_005683800.2;XP_005683782.2;XP_005683789.2
GO:0032501	multicellular organismal process	226	887	0.111561	0.380491	XP_017912559.1;XP_017912560.1;XP_017912561.1;XP_017912562.1;XP_005691213.2;XP_005691212.2;XP_005694706.1;XP_017911005.1;XP_017921631.1;XP_005690798.2;XP_005700276.2;XP_017909195.1;XP_017909197.1;XP_017909196.1;XP_005676079.2;XP_017905615.1;XP_017921047.1;XP_013820948.2;XP_017894297.1;XP_017894298.1;XP_017901475.1;XP_017911613.1;XP_017913023.1;XP_005683033.2;XP_017915084.1;XP_017915083.1;XP_017915…
GO:0044767	single-organism developmental process	176	684	0.113001	0.384785	XP_017905098.1;XP_017905100.1;XP_017905099.1;XP_017905096.1;XP_005695853.2;XP_005695856.2;XP_005695852.2;XP_005695855.2;XP_005695857.2;XP_005695854.2;XP_017894297.1;XP_017894298.1;XP_017901475.1;XP_017903090.1;XP_017911613.1;XP_017912082.1;XP_017913023.1;XP_017921892.1;XP_005689019.3;XP_005676079.2;XP_017905615.1;XP_017921047.1;XP_013820948.2;XP_005683033.2;XP_017915084.1;XP_017915083.1;XP_017915…
GO:0009190	cyclic nucleotide biosynthetic process	11	32	0.115323	0.390866	XP_017917433.1;XP_017917432.1;XP_017917431.1;XP_017917430.1;XP_017917429.1;NP_001272603.1;XP_017894744.1;XP_017896218.1;XP_017903938.1;XP_017907266.1;XP_017919525.1
GO:0002221	pattern recognition receptor signaling pathway	9	25	0.11571	0.390866	NP_001272469.1;XP_017904636.1;XP_017904635.1;XP_005681561.2;XP_017897421.1;XP_017897423.1;XP_017897424.1;XP_017897060.1;XP_017897059.1
GO:0002224	toll-like receptor signaling pathway	9	25	0.11571	0.390866	NP_001272469.1;XP_017904636.1;XP_017904635.1;XP_005681561.2;XP_017897421.1;XP_017897423.1;XP_017897424.1;XP_017897060.1;XP_017897059.1
GO:0002758	innate immune response-activating signal transduction	9	25	0.11571	0.390866	NP_001272469.1;XP_017904636.1;XP_017904635.1;XP_005681561.2;XP_017897421.1;XP_017897423.1;XP_017897424.1;XP_017897060.1;XP_017897059.1
GO:0050909	sensory perception of taste	9	25	0.11571	0.390866	XP_005694920.2;XP_013819646.2;XP_013819643.1;XP_013819004.1;XP_013819647.1;XP_005679595.2;XP_005679683.2;XP_005679681.3;XP_005680931.1
GO:0002376	immune system process	122	467	0.119196	0.402001	XP_005681807.2;XP_013820882.2;XP_013832514.2;XP_017894130.1;XP_017894368.1;XP_017894373.1;XP_017894369.1;XP_017894366.1;XP_017894322.1;XP_017894374.1;XP_017894367.1;XP_017894312.1;XP_017894313.1;XP_017894372.1;XP_017894332.1;XP_017906040.1;XP_017906041.1;XP_017906042.1;XP_017906043.1;NP_001272469.1;XP_017904636.1;XP_017904635.1;XP_005681561.2;XP_005696263.2;XP_005701637.2;XP_013832491.2;XP_017894…
GO:0007596	blood coagulation	14	43	0.119828	0.402211	XP_005691213.2;XP_005691212.2;XP_005675929.2;XP_017904096.1;XP_017909183.1;XP_005685117.2;XP_017921309.1;XP_017921302.1;XP_017921301.1;XP_017921307.1;XP_017921303.1;XP_017921304.1;XP_017921297.1;XP_017921293.1
GO:0007599	hemostasis	14	43	0.119828	0.402211	XP_005691213.2;XP_005691212.2;XP_005675929.2;XP_017904096.1;XP_017909183.1;XP_005685117.2;XP_017921309.1;XP_017921302.1;XP_017921301.1;XP_017921307.1;XP_017921303.1;XP_017921304.1;XP_017921297.1;XP_017921293.1
GO:0050817	coagulation	14	43	0.119828	0.402211	XP_005691213.2;XP_005691212.2;XP_005675929.2;XP_017904096.1;XP_017909183.1;XP_005685117.2;XP_017921309.1;XP_017921302.1;XP_017921301.1;XP_017921307.1;XP_017921303.1;XP_017921304.1;XP_017921297.1;XP_017921293.1
GO:0030154	cell differentiation	82	307	0.120798	0.403964	XP_017905098.1;XP_017905100.1;XP_017905099.1;XP_017905096.1;XP_005695853.2;XP_005695856.2;XP_005695852.2;XP_005695855.2;XP_005695857.2;XP_005695854.2;XP_017894297.1;XP_017894298.1;XP_017901475.1;XP_017903090.1;XP_017911613.1;XP_017912082.1;XP_017913023.1;XP_017921892.1;XP_005689019.3;XP_017911985.1;XP_017914743.1;XP_017914742.1;XP_017914740.1;XP_017914741.1;XP_005690143.1;XP_017920462.1;XP_017920…
GO:0007098	centrosome cycle	6	15	0.121494	0.403964	XP_013829856.2;XP_013822607.2;XP_017909662.1;XP_017909664.1;XP_017909663.1;XP_005688381.2
GO:0009887	organ morphogenesis	6	15	0.121494	0.403964	XP_017912559.1;XP_017912560.1;XP_017912561.1;XP_017912562.1;XP_013832520.2;XP_017903090.1
GO:0015833	peptide transport	6	15	0.121494	0.403964	XP_013818653.2;XP_005675070.2;XP_005675071.2;XP_017916898.1;XP_005696502.3;XP_017894392.1
GO:0046112	nucleobase biosynthetic process	6	15	0.121494	0.403964	XP_005692254.2;XP_013826587.2;XP_013826588.2;XP_005675101.2;XP_017911004.1;XP_017911003.1
GO:0071417	cellular response to organonitrogen compound	6	15	0.121494	0.403964	XP_013830561.2;XP_013830559.1;XP_013830557.1;XP_013830558.1;XP_017896680.1;XP_017896679.1
GO:0006260	DNA replication	38	134	0.122967	0.408219	XP_005699175.2;XP_017909113.1;XP_017909114.1;XP_017909110.1;XP_017909112.1;XP_017909111.1;XP_017903466.1;XP_005680270.2;XP_005695049.2;XP_005696470.2;XP_013820042.2;XP_013820043.2;XP_013821945.2;XP_013823967.2;XP_013828420.2;XP_013830358.2;XP_013830359.2;XP_013830356.2;XP_013830357.2;XP_013830361.2;XP_013830360.2;XP_013832091.2;XP_017896396.1;XP_017896397.1;XP_017897539.1;XP_017897537.1;XP_017897…
GO:0006979	response to oxidative stress	15	47	0.126249	0.41846	XP_013824129.1;NP_001301115.1;NP_001272546.1;XP_017907435.1;XP_017908229.1;XP_017909629.1;XP_017909628.1;XP_017909627.1;XP_017912579.1;XP_017919060.1;XP_017919051.1;XP_017919049.1;XP_017919048.1;XP_017919050.1;XP_005687101.2
GO:0008064	regulation of actin polymerization or depolymerization	24	81	0.131712	0.432954	XP_017903292.1;XP_017903290.1;XP_017903293.1;XP_005680028.2;XP_005680029.2;XP_005695806.2;XP_017902466.1;XP_017894909.1;XP_017894908.1;XP_017894912.1;XP_017894913.1;XP_017894910.1;XP_017917390.1;XP_017917389.1;XP_017917391.1;XP_017917392.1;XP_017903922.1;XP_017903925.1;XP_017903924.1;XP_017903923.1;XP_017910874.1;XP_017910873.1;XP_017910872.1;XP_017910871.1
GO:0030832	regulation of actin filament length	24	81	0.131712	0.432954	XP_017903292.1;XP_017903290.1;XP_017903293.1;XP_005680028.2;XP_005680029.2;XP_005695806.2;XP_017902466.1;XP_017894909.1;XP_017894908.1;XP_017894912.1;XP_017894913.1;XP_017894910.1;XP_017917390.1;XP_017917389.1;XP_017917391.1;XP_017917392.1;XP_017903922.1;XP_017903925.1;XP_017903924.1;XP_017903923.1;XP_017910874.1;XP_017910873.1;XP_017910872.1;XP_017910871.1
GO:0044272	sulfur compound biosynthetic process	16	51	0.131984	0.432954	XP_017897933.1;XP_017897932.1;XP_017897935.1;XP_017897930.1;XP_017897931.1;XP_005685128.1;XP_005699327.2;XP_005675704.2;XP_017907236.1;XP_017907238.1;XP_017911707.1;XP_017911726.1;XP_017911697.1;XP_017911717.1;XP_017911733.1;XP_005679306.2
GO:0002237	response to molecule of bacterial origin	5	12	0.132229	0.432954	NP_001272469.1;XP_017897060.1;XP_017897059.1;XP_017904636.1;XP_017904635.1
GO:0008360	regulation of cell shape	5	12	0.132229	0.432954	XP_005678112.1;XP_017908068.1;XP_017908067.1;XP_017908064.1;XP_017908066.1
GO:0009314	response to radiation	5	12	0.132229	0.432954	XP_013828420.2;XP_017915324.1;XP_017915323.1;XP_017915322.1;XP_017915325.1
GO:0048598	embryonic morphogenesis	5	12	0.132229	0.432954	XP_017903090.1;XP_017905098.1;XP_017905100.1;XP_017905099.1;XP_017905096.1
GO:0051225	spindle assembly	13	40	0.132257	0.432954	XP_013820316.2;XP_013821349.2;XP_013829856.2;XP_017905313.1;XP_017918809.1;XP_013818041.2;XP_005674986.2;XP_005674988.2;XP_017893715.1;XP_017893837.1;XP_017922584.1;XP_017922705.1;XP_017922636.1
GO:0022604	regulation of cell morphogenesis	11	33	0.137634	0.447886	XP_005678112.1;XP_017908068.1;XP_017908067.1;XP_017908064.1;XP_017908066.1;XP_017920462.1;XP_017920461.1;XP_017918583.1;XP_017918601.1;XP_017918607.1;XP_017918592.1
GO:0009605	response to external stimulus	60	222	0.139032	0.447886	XP_017912559.1;XP_017912560.1;XP_017912561.1;XP_017912562.1;XP_005681807.2;XP_005691545.2;XP_005693262.2;XP_013821227.2;XP_017897421.1;XP_017897423.1;XP_017897424.1;XP_017906869.1;XP_017906868.1;XP_017907195.1;XP_017912880.1;XP_017912881.1;XP_017914934.1;XP_017916649.1;XP_017916652.1;XP_017907550.1;XP_005683780.2;XP_005683786.2;XP_005683801.2;XP_005683800.2;XP_005683782.2;XP_005683789.2;XP_005692…
GO:0007606	sensory perception of chemical stimulus	9	26	0.141456	0.447886	XP_005694920.2;XP_013819646.2;XP_013819643.1;XP_013819004.1;XP_013819647.1;XP_005679595.2;XP_005679683.2;XP_005679681.3;XP_005680931.1
GO:1901699	cellular response to nitrogen compound	7	19	0.141602	0.447886	XP_013830561.2;XP_013830559.1;XP_013830557.1;XP_013830558.1;XP_017896680.1;XP_017896679.1;XP_005698251.2
GO:1901701	cellular response to oxygen-containing compound	7	19	0.141602	0.447886	XP_013830561.2;XP_013830559.1;XP_013830557.1;XP_013830558.1;XP_017896680.1;XP_017896679.1;XP_005689057.2
GO:0002483	antigen processing and presentation of endogenous peptide antigen	2	3	0.142046	0.447886	XP_005696502.3;XP_017894392.1
GO:0003341	cilium movement	2	3	0.142046	0.447886	XP_017893780.1;XP_017902825.1
GO:0006431	methionyl-tRNA aminoacylation	2	3	0.142046	0.447886	XP_005680340.2;XP_005680339.2
GO:0006809	nitric oxide biosynthetic process	2	3	0.142046	0.447886	XP_013827406.2;XP_017916710.1
GO:0006997	nucleus organization	2	3	0.142046	0.447886	XP_017911446.1;XP_017912103.1
GO:0015889	cobalamin transport	2	3	0.142046	0.447886	XP_005690391.2;XP_005691691.2
GO:0019883	antigen processing and presentation of endogenous antigen	2	3	0.142046	0.447886	XP_005696502.3;XP_017894392.1
GO:0019885	antigen processing and presentation of endogenous peptide antigen via MHC class I	2	3	0.142046	0.447886	XP_005696502.3;XP_017894392.1
GO:0038093	Fc receptor signaling pathway	2	3	0.142046	0.447886	NP_001272653.1;XP_017904645.1
GO:0042273	ribosomal large subunit biogenesis	2	3	0.142046	0.447886	XP_013821937.2;XP_017908634.1
GO:0043687	post-translational protein modification	2	3	0.142046	0.447886	XP_017895074.1;XP_017895075.1
GO:0046209	nitric oxide metabolic process	2	3	0.142046	0.447886	XP_013827406.2;XP_017916710.1
GO:0048240	sperm capacitation	2	3	0.142046	0.447886	XP_017894278.1;XP_017894279.1
GO:0002274	myeloid leukocyte activation	4	9	0.142528	0.447886	XP_005681807.2;XP_005694067.2;XP_013827865.2;XP_017920848.1
GO:0006561	proline biosynthetic process	4	9	0.142528	0.447886	XP_017910249.1;XP_017915711.1;XP_017915712.1;XP_005686221.2
GO:0009452	7-methylguanosine RNA capping	4	9	0.142528	0.447886	XP_013824647.2;XP_017913992.1;XP_005689043.2;XP_005689041.2
GO:0030817	regulation of cAMP biosynthetic process	4	9	0.142528	0.447886	XP_005681800.2;XP_005685108.2;XP_017894840.1;XP_017919255.1
GO:0035924	cellular response to vascular endothelial growth factor stimulus	4	9	0.142528	0.447886	XP_017912559.1;XP_017912560.1;XP_017912561.1;XP_017912562.1
GO:0036260	RNA capping	4	9	0.142528	0.447886	XP_013824647.2;XP_017913992.1;XP_005689043.2;XP_005689041.2
GO:0038084	vascular endothelial growth factor signaling pathway	4	9	0.142528	0.447886	XP_017912559.1;XP_017912560.1;XP_017912561.1;XP_017912562.1
GO:0045761	regulation of adenylate cyclase activity	4	9	0.142528	0.447886	XP_005681800.2;XP_005685108.2;XP_017894840.1;XP_017919255.1
GO:0097320	membrane tubulation	4	9	0.142528	0.447886	XP_017894727.1;XP_017894726.1;XP_017894728.1;XP_017894725.1
GO:0051704	multi-organism process	49	179	0.143263	0.449526	XP_017908083.1;XP_005681783.2;XP_017911798.1;XP_017912114.1;XP_013818892.1;XP_005691545.2;XP_005693262.2;XP_013821227.2;XP_017897421.1;XP_017897423.1;XP_017897424.1;XP_017906869.1;XP_017906868.1;XP_017907195.1;XP_017912880.1;XP_017912881.1;XP_017914934.1;XP_017916649.1;XP_017916652.1;XP_013824294.2;XP_013824296.2;XP_013824299.2;NP_001301101.1;XP_005688607.2;XP_005688606.2;XP_017902092.1;XP_017919…
GO:0098813	nuclear chromosome segregation	12	37	0.146245	0.458206	XP_017904816.1;XP_005681513.1;XP_017895074.1;XP_017895075.1;XP_017918635.1;XP_013819938.2;XP_017904739.1;XP_017904740.1;XP_017904738.1;XP_017904741.1;XP_017916635.1;XP_017916640.1
GO:0015840	urea transport	3	6	0.149628	0.463453	XP_013829872.1;XP_017895219.1;XP_017895218.1
GO:0019755	one-carbon compound transport	3	6	0.149628	0.463453	XP_013829872.1;XP_017895219.1;XP_017895218.1
GO:0030177	positive regulation of Wnt signaling pathway	3	6	0.149628	0.463453	XP_017898831.1;XP_017898799.1;XP_017898816.1
GO:0051382	kinetochore assembly	3	6	0.149628	0.463453	XP_013826772.2;XP_017904996.1;XP_005681710.2
GO:0051383	kinetochore organization	3	6	0.149628	0.463453	XP_013826772.2;XP_017904996.1;XP_005681710.2
GO:0071918	urea transmembrane transport	3	6	0.149628	0.463453	XP_013829872.1;XP_017895219.1;XP_017895218.1
GO:0090263	positive regulation of canonical Wnt signaling pathway	3	6	0.149628	0.463453	XP_017898831.1;XP_017898799.1;XP_017898816.1
GO:0032502	developmental process	178	700	0.14967	0.463453	XP_017905098.1;XP_017905100.1;XP_017905099.1;XP_017905096.1;XP_005695853.2;XP_005695856.2;XP_005695852.2;XP_005695855.2;XP_005695857.2;XP_005695854.2;XP_017894297.1;XP_017894298.1;XP_017901475.1;XP_017903090.1;XP_017911613.1;XP_017912082.1;XP_017913023.1;XP_017921892.1;XP_005689019.3;XP_005676079.2;XP_017905615.1;XP_017921047.1;XP_013820948.2;XP_005683033.2;XP_017915084.1;XP_017915083.1;XP_017915…
GO:0016197	endosomal transport	10	30	0.152672	0.470684	XP_017910523.1;XP_017910524.1;XP_017910526.1;XP_017910522.1;XP_017910525.1;XP_017910521.1;XP_005688247.2;XP_005688246.2;XP_017896119.1;XP_017896121.1
GO:0042180	cellular ketone metabolic process	10	30	0.152672	0.470684	XP_017911360.1;XP_017911362.1;XP_017911363.1;XP_017911364.1;XP_017911361.1;XP_005687247.2;XP_005691368.1;XP_005676591.2;XP_017915024.1;XP_017915031.1
GO:0051693	actin filament capping	10	30	0.152672	0.470684	XP_005695806.2;XP_017902466.1;XP_017903922.1;XP_017903925.1;XP_017903924.1;XP_017903923.1;XP_017910874.1;XP_017910873.1;XP_017910872.1;XP_017910871.1
GO:0006555	methionine metabolic process	6	16	0.157148	0.480737	XP_017897933.1;XP_017897932.1;XP_017897935.1;XP_017897930.1;XP_017897931.1;XP_005685128.1
GO:0031056	regulation of histone modification	6	16	0.157148	0.480737	XP_017913856.1;XP_017913853.1;XP_017913857.1;XP_017913854.1;XP_017913852.1;XP_017913851.1
GO:1902275	regulation of chromatin organization	6	16	0.157148	0.480737	XP_017913856.1;XP_017913853.1;XP_017913857.1;XP_017913854.1;XP_017913852.1;XP_017913851.1
GO:1903308	regulation of chromatin modification	6	16	0.157148	0.480737	XP_017913856.1;XP_017913853.1;XP_017913857.1;XP_017913854.1;XP_017913852.1;XP_017913851.1
GO:0006023	aminoglycan biosynthetic process	8	23	0.157295	0.480737	XP_017896320.1;XP_017909078.1;XP_017909077.1;XP_017911707.1;XP_017911726.1;XP_017911697.1;XP_017911717.1;XP_017911733.1
GO:0006024	glycosaminoglycan biosynthetic process	8	23	0.157295	0.480737	XP_017896320.1;XP_017909078.1;XP_017909077.1;XP_017911707.1;XP_017911726.1;XP_017911697.1;XP_017911717.1;XP_017911733.1
GO:0009187	cyclic nucleotide metabolic process	11	34	0.162058	0.49458	XP_017917433.1;XP_017917432.1;XP_017917431.1;XP_017917430.1;XP_017917429.1;NP_001272603.1;XP_017894744.1;XP_017896218.1;XP_017903938.1;XP_017907266.1;XP_017919525.1
GO:0002682	regulation of immune system process	35	126	0.165634	0.504768	NP_001272469.1;XP_017904636.1;XP_017904635.1;XP_005681561.2;XP_005674971.2;XP_013832685.2;XP_017911806.1;XP_017897421.1;XP_017897423.1;XP_017897424.1;NP_001272653.1;XP_017904645.1;XP_017897060.1;XP_017897059.1;XP_005698251.2;NP_001272559.1;XP_005694067.2;XP_013827865.2;XP_017920848.1;XP_017915417.1;XP_005696099.2;XP_017909680.1;XP_017909678.1;XP_005691120.2;XP_005696619.2;XP_005696620.2;XP_013819…
GO:0019058	viral life cycle	9	27	0.16983	0.516432	XP_017902092.1;XP_017919028.1;XP_017921403.1;XP_017922120.1;XP_017907245.1;XP_017907122.1;XP_017908258.1;XP_017908248.1;XP_017908999.1
GO:0002764	immune response-regulating signaling pathway	12	38	0.169998	0.516432	NP_001272469.1;XP_017904636.1;XP_017904635.1;XP_005681561.2;XP_017897421.1;XP_017897423.1;XP_017897424.1;NP_001272653.1;XP_017904645.1;XP_017897060.1;XP_017897059.1;XP_005691120.2
GO:0007346	regulation of mitotic cell cycle	21	72	0.170193	0.516432	XP_005698259.2;XP_013830531.2;XP_017894432.1;XP_017894431.1;XP_017897081.1;XP_017897083.1;XP_017897082.1;XP_017921298.1;XP_017910303.1;XP_017910302.1;XP_017910304.1;XP_005685540.2;XP_013828420.2;XP_005693262.2;XP_013831936.2;XP_013831937.2;XP_017899463.1;XP_017899462.1;XP_013824743.2;XP_013824744.2;XP_013824745.2
GO:0030203	glycosaminoglycan metabolic process	16	53	0.170731	0.517322	XP_017901618.1;XP_017901620.1;XP_017901617.1;XP_017901616.1;XP_005677572.2;XP_017896320.1;XP_017909078.1;XP_017909077.1;XP_017911707.1;XP_017911726.1;XP_017911697.1;XP_017911717.1;XP_017911733.1;XP_017912452.1;XP_005687903.2;NP_001272619.1
GO:0006270	DNA replication initiation	5	13	0.174816	0.52587	XP_005693833.2;XP_005696470.2;XP_013832091.2;XP_017917863.1;XP_017920519.1
GO:0043297	apical junction assembly	5	13	0.174816	0.52587	XP_017897642.1;XP_017921170.1;XP_017921167.1;XP_017921166.1;XP_017921169.1
GO:0070830	bicellular tight junction assembly	5	13	0.174816	0.52587	XP_017897642.1;XP_017921170.1;XP_017921167.1;XP_017921166.1;XP_017921169.1
GO:0006403	RNA localization	7	20	0.175518	0.52587	XP_005700221.2;XP_013823399.1;XP_005687255.1;XP_017893911.1;XP_017893981.1;XP_017893957.1;XP_017915232.1
GO:0050657	nucleic acid transport	7	20	0.175518	0.52587	XP_005700221.2;XP_013823399.1;XP_005687255.1;XP_017893911.1;XP_017893981.1;XP_017893957.1;XP_017915232.1
GO:0050658	RNA transport	7	20	0.175518	0.52587	XP_005700221.2;XP_013823399.1;XP_005687255.1;XP_017893911.1;XP_017893981.1;XP_017893957.1;XP_017915232.1
GO:0051236	establishment of RNA localization	7	20	0.175518	0.52587	XP_005700221.2;XP_013823399.1;XP_005687255.1;XP_017893911.1;XP_017893981.1;XP_017893957.1;XP_017915232.1
GO:0051301	cell division	23	80	0.175538	0.52587	XP_005693833.2;XP_013824335.1;XP_013824333.1;XP_017908201.1;XP_017908200.1;XP_017908197.1;XP_017908198.1;XP_005684078.2;XP_017920519.1;XP_005688582.1;XP_017896119.1;XP_017896121.1;XP_005686064.2;XP_013822139.2;XP_013822137.2;XP_013822138.2;XP_017909235.1;XP_017909236.1;XP_017909237.1;XP_017909234.1;XP_017909233.1;XP_017909916.1;XP_005685561.2
GO:0002757	immune response-activating signal transduction	10	31	0.18003	0.538565	NP_001272469.1;XP_017904636.1;XP_017904635.1;XP_005681561.2;XP_017897421.1;XP_017897423.1;XP_017897424.1;XP_017897060.1;XP_017897059.1;XP_005691120.2
GO:0007017	microtubule-based process	121	473	0.180968	0.540608	XP_005694939.2;XP_005698271.2;XP_005698259.2;XP_013819938.2;XP_013821595.2;XP_013824188.2;XP_013824189.2;XP_013824848.2;XP_013830531.2;XP_017893780.1;XP_017894068.1;XP_017894069.1;XP_017894211.1;XP_017894210.1;XP_017894212.1;XP_017897081.1;XP_017897083.1;XP_017897082.1;XP_017901960.1;XP_005678611.1;XP_017902825.1;XP_017904739.1;XP_017904740.1;XP_017904738.1;XP_017904741.1;XP_017907906.1;XP_017907…
GO:0006996	organelle organization	324	1308	0.185758	0.554133	XP_013829760.2;XP_017904816.1;XP_005681513.1;XP_017897394.1;XP_017897395.1;XP_017897396.1;XP_017915970.1;XP_017915969.1;XP_017918635.1;XP_005675058.2;XP_017921047.1;XP_017897937.1;XP_017897938.1;XP_017897939.1;XP_017897940.1;XP_017897941.1;XP_013818365.2;XP_017898719.1;XP_005695853.2;XP_005695856.2;XP_005695852.2;XP_005695855.2;XP_005695857.2;XP_005695854.2;XP_005700685.1;XP_013821132.2;XP_013821…
GO:0009066	aspartate family amino acid metabolic process	8	24	0.18956	0.563889	XP_005675920.1;XP_005675921.1;XP_017897933.1;XP_017897932.1;XP_017897935.1;XP_017897930.1;XP_017897931.1;XP_005685128.1
GO:0045216	cell-cell junction organization	8	24	0.18956	0.563889	XP_005694654.2;XP_017921183.1;XP_017897642.1;XP_017921170.1;XP_017921167.1;XP_017921166.1;XP_017921169.1;XP_017905615.1
GO:0050878	regulation of body fluid levels	16	54	0.192068	0.563918	XP_005691213.2;XP_005691212.2;XP_017894492.1;XP_017894491.1;XP_005675929.2;XP_017904096.1;XP_017909183.1;XP_005685117.2;XP_017921309.1;XP_017921302.1;XP_017921301.1;XP_017921307.1;XP_017921303.1;XP_017921304.1;XP_017921297.1;XP_017921293.1
GO:0001678	cellular glucose homeostasis	4	10	0.194895	0.563918	XP_017906121.1;XP_017906119.1;XP_017906120.1;XP_005689057.2
GO:0006030	chitin metabolic process	4	10	0.194895	0.563918	XP_005690426.2;NP_001272618.1;XP_005678053.1;XP_017902062.1
GO:0006032	chitin catabolic process	4	10	0.194895	0.563918	XP_005690426.2;NP_001272618.1;XP_005678053.1;XP_017902062.1
GO:0009074	aromatic amino acid family catabolic process	4	10	0.194895	0.563918	XP_017915765.1;XP_005692277.2;XP_005692278.2;XP_005691368.1
GO:0016572	histone phosphorylation	4	10	0.194895	0.563918	XP_017915324.1;XP_017915323.1;XP_017915322.1;XP_017915325.1
GO:0030802	regulation of cyclic nucleotide biosynthetic process	4	10	0.194895	0.563918	XP_005681800.2;XP_005685108.2;XP_017894840.1;XP_017919255.1
GO:0030808	regulation of nucleotide biosynthetic process	4	10	0.194895	0.563918	XP_005681800.2;XP_005685108.2;XP_017894840.1;XP_017919255.1
GO:0030814	regulation of cAMP metabolic process	4	10	0.194895	0.563918	XP_005681800.2;XP_005685108.2;XP_017894840.1;XP_017919255.1
GO:0031279	regulation of cyclase activity	4	10	0.194895	0.563918	XP_005681800.2;XP_005685108.2;XP_017894840.1;XP_017919255.1
GO:0032872	regulation of stress-activated MAPK cascade	4	10	0.194895	0.563918	XP_017907284.1;XP_017907281.1;XP_017907282.1;XP_017907283.1
GO:0033500	carbohydrate homeostasis	4	10	0.194895	0.563918	XP_017906121.1;XP_017906119.1;XP_017906120.1;XP_005689057.2
GO:0042593	glucose homeostasis	4	10	0.194895	0.563918	XP_017906121.1;XP_017906119.1;XP_017906120.1;XP_005689057.2
GO:0046328	regulation of JNK cascade	4	10	0.194895	0.563918	XP_017907284.1;XP_017907281.1;XP_017907282.1;XP_017907283.1
GO:0046348	amino sugar catabolic process	4	10	0.194895	0.563918	XP_005690426.2;NP_001272618.1;XP_005678053.1;XP_017902062.1
GO:0051339	regulation of lyase activity	4	10	0.194895	0.563918	XP_005681800.2;XP_005685108.2;XP_017894840.1;XP_017919255.1
GO:0070302	regulation of stress-activated protein kinase signaling cascade	4	10	0.194895	0.563918	XP_017907284.1;XP_017907281.1;XP_017907282.1;XP_017907283.1
GO:0097264	self proteolysis	4	10	0.194895	0.563918	XP_017897594.1;XP_017897592.1;XP_017897595.1;XP_017898822.1
GO:1900371	regulation of purine nucleotide biosynthetic process	4	10	0.194895	0.563918	XP_005681800.2;XP_005685108.2;XP_017894840.1;XP_017919255.1
GO:1901072	glucosamine-containing compound catabolic process	4	10	0.194895	0.563918	XP_005690426.2;NP_001272618.1;XP_005678053.1;XP_017902062.1
GO:0010942	positive regulation of cell death	17	58	0.195918	0.564565	XP_013820103.2;XP_013822139.2;XP_013822137.2;XP_013822138.2;XP_013828006.2;XP_017904982.1;XP_017904981.1;XP_017904983.1;XP_017904984.1;XP_017909235.1;XP_017909236.1;XP_017909237.1;XP_017909234.1;XP_017909233.1;XP_005681702.2;XP_017915371.1;XP_005692602.1
GO:0043065	positive regulation of apoptotic process	17	58	0.195918	0.564565	XP_013820103.2;XP_013822139.2;XP_013822137.2;XP_013822138.2;XP_013828006.2;XP_017904982.1;XP_017904981.1;XP_017904983.1;XP_017904984.1;XP_017909235.1;XP_017909236.1;XP_017909237.1;XP_017909234.1;XP_017909233.1;XP_005681702.2;XP_017915371.1;XP_005692602.1
GO:0043068	positive regulation of programmed cell death	17	58	0.195918	0.564565	XP_013820103.2;XP_013822139.2;XP_013822137.2;XP_013822138.2;XP_013828006.2;XP_017904982.1;XP_017904981.1;XP_017904983.1;XP_017904984.1;XP_017909235.1;XP_017909236.1;XP_017909237.1;XP_017909234.1;XP_017909233.1;XP_005681702.2;XP_017915371.1;XP_005692602.1
GO:0043094	cellular metabolic compound salvage	9	28	0.200593	0.57725	XP_005677900.2;XP_005677899.2;XP_017915023.1;XP_017915021.1;XP_017915020.1;XP_017915022.1;XP_005689749.1;XP_005689750.1;XP_017907269.1
GO:0006875	cellular metal ion homeostasis	13	43	0.201457	0.57895	XP_017897949.1;XP_017909258.1;XP_005675608.2;XP_005675518.2;XP_017904586.1;XP_017904589.1;XP_017904592.1;XP_005683083.2;XP_005689823.1;XP_005695617.2;XP_005697168.1;XP_017894840.1;XP_017919255.1
GO:0046903	secretion	41	153	0.209028	0.581879	XP_005681668.2;XP_017911023.1;XP_005681807.2;XP_005694067.2;XP_013827865.2;XP_017920848.1;XP_017896466.1;XP_017896467.1;XP_017896465.1;XP_017898289.1;XP_017898288.1;XP_017898286.1;XP_017898290.1;XP_017898287.1;XP_017898285.1;XP_017898957.1;XP_017904210.1;XP_017904208.1;XP_017904211.1;XP_017904204.1;XP_017904206.1;XP_017904205.1;XP_017904209.1;XP_017904212.1;XP_017904207.1;XP_017921424.1;XP_017921…
GO:0030837	negative regulation of actin filament polymerization	10	32	0.209443	0.581879	XP_005695806.2;XP_017902466.1;XP_017903922.1;XP_017903925.1;XP_017903924.1;XP_017903923.1;XP_017910874.1;XP_017910873.1;XP_017910872.1;XP_017910871.1
GO:0043086	negative regulation of catalytic activity	15	51	0.210868	0.581879	XP_005675929.2;XP_017894840.1;XP_017919255.1;XP_017911682.1;XP_017911680.1;XP_017911681.1;XP_017911679.1;XP_017911683.1;XP_017910303.1;XP_017910302.1;XP_017910304.1;XP_005685540.2;XP_005688647.2;XP_005675609.2;XP_005675610.2
GO:0017121	phospholipid scrambling	7	21	0.212483	0.581879	XP_017901959.1;XP_017903642.1;XP_017903643.1;XP_017903644.1;XP_017903646.1;XP_017903645.1;XP_005690073.1
GO:0061588	calcium activated phospholipid scrambling	7	21	0.212483	0.581879	XP_017901959.1;XP_017903642.1;XP_017903643.1;XP_017903644.1;XP_017903646.1;XP_017903645.1;XP_005690073.1
GO:0007088	regulation of mitotic nuclear division	11	36	0.216656	0.581879	XP_005698259.2;XP_013830531.2;XP_017894432.1;XP_017894431.1;XP_017897081.1;XP_017897083.1;XP_017897082.1;XP_017910303.1;XP_017910302.1;XP_017910304.1;XP_005685540.2
GO:0051783	regulation of nuclear division	11	36	0.216656	0.581879	XP_005698259.2;XP_013830531.2;XP_017894432.1;XP_017894431.1;XP_017897081.1;XP_017897083.1;XP_017897082.1;XP_017910303.1;XP_017910302.1;XP_017910304.1;XP_005685540.2
GO:0042255	ribosome assembly	3	7	0.217387	0.581879	XP_013821937.2;XP_017908634.1;XP_005692243.1
GO:0050854	regulation of antigen receptor-mediated signaling pathway	3	7	0.217387	0.581879	XP_005674971.2;XP_013832685.2;XP_017911806.1
GO:0055001	muscle cell development	3	7	0.217387	0.581879	XP_005696830.1;XP_005696831.1;XP_017894699.1
GO:0055002	striated muscle cell development	3	7	0.217387	0.581879	XP_005696830.1;XP_005696831.1;XP_017894699.1
GO:0070192	chromosome organization involved in meiotic cell cycle	3	7	0.217387	0.581879	XP_017918635.1;XP_017916635.1;XP_017916640.1
GO:0090101	negative regulation of transmembrane receptor protein serine/threonine kinase signaling pathway	3	7	0.217387	0.581879	XP_017909274.1;XP_017903349.1;XP_017903355.1
GO:0051298	centrosome duplication	5	14	0.221747	0.581879	XP_013829856.2;XP_013822607.2;XP_017909662.1;XP_017909664.1;XP_017909663.1
GO:0032535	regulation of cellular component size	24	87	0.231331	0.581879	XP_017903292.1;XP_017903290.1;XP_017903293.1;XP_005680028.2;XP_005680029.2;XP_005695806.2;XP_017902466.1;XP_017894909.1;XP_017894908.1;XP_017894912.1;XP_017894913.1;XP_017894910.1;XP_017917390.1;XP_017917389.1;XP_017917391.1;XP_017917392.1;XP_017903922.1;XP_017903925.1;XP_017903924.1;XP_017903923.1;XP_017910874.1;XP_017910873.1;XP_017910872.1;XP_017910871.1
GO:0042060	wound healing	14	48	0.231745	0.581879	XP_005691213.2;XP_005691212.2;XP_005675929.2;XP_017904096.1;XP_017909183.1;XP_005685117.2;XP_017921309.1;XP_017921302.1;XP_017921301.1;XP_017921307.1;XP_017921303.1;XP_017921304.1;XP_017921297.1;XP_017921293.1
GO:0008033	tRNA processing	26	95	0.233307	0.581879	XP_017913211.1;XP_005688522.1;XP_005688523.1;XP_005695847.2;XP_005695846.2;XP_005695848.2;XP_017904404.1;XP_017904405.1;XP_005682328.2;XP_005682327.2;XP_005682326.2;XP_017921337.1;XP_017922262.1;XP_005689490.2;XP_017913764.1;XP_017893753.1;XP_017893750.1;XP_017893749.1;XP_017893752.1;XP_017893751.1;XP_017893748.1;XP_017909149.1;XP_005685361.3;XP_013825016.2;XP_017915337.1;XP_005688232.2
GO:0006026	aminoglycan catabolic process	9	29	0.233452	0.581879	XP_005690426.2;NP_001272618.1;XP_005678053.1;XP_017902062.1;XP_017901618.1;XP_017901620.1;XP_017901617.1;XP_017901616.1;XP_005677572.2
GO:0007059	chromosome segregation	15	52	0.235268	0.581879	XP_017904816.1;XP_005681513.1;XP_017895074.1;XP_017895075.1;XP_017918635.1;XP_013819938.2;XP_017904739.1;XP_017904740.1;XP_017904738.1;XP_017904741.1;XP_013824335.1;XP_013824333.1;XP_005688582.1;XP_017916635.1;XP_017916640.1
GO:0034470	ncRNA processing	37	139	0.23708	0.581879	XP_017913211.1;XP_005688522.1;XP_005688523.1;XP_005695847.2;XP_005695846.2;XP_005695848.2;XP_017904404.1;XP_017904405.1;XP_005682328.2;XP_005682327.2;XP_005682326.2;XP_017921337.1;XP_017922262.1;XP_005689490.2;XP_017913764.1;XP_017893753.1;XP_017893750.1;XP_017893749.1;XP_017893752.1;XP_017893751.1;XP_017893748.1;XP_017917548.1;XP_017917549.1;XP_017917551.1;XP_017917550.1;XP_017909149.1;XP_005685…
GO:0000076	DNA replication checkpoint	1	1	0.237163	0.581879	XP_013828420.2
GO:0000212	meiotic spindle organization	1	1	0.237163	0.581879	XP_005688381.2
GO:0000768	syncytium formation by plasma membrane fusion	1	1	0.237163	0.581879	XP_017910190.1
GO:0001508	action potential	1	1	0.237163	0.581879	XP_017904284.1
GO:0001539	cilium or flagellum-dependent cell motility	1	1	0.237163	0.581879	XP_017910257.1
GO:0001682	tRNA 5'-leader removal	1	1	0.237163	0.581879	XP_017913764.1
GO:0001990	regulation of systemic arterial blood pressure by hormone	1	1	0.237163	0.581879	XP_005699430.1
GO:0002283	neutrophil activation involved in immune response	1	1	0.237163	0.581879	XP_005681807.2
GO:0002446	neutrophil mediated immunity	1	1	0.237163	0.581879	XP_005681807.2
GO:0003002	regionalization	1	1	0.237163	0.581879	XP_017902488.1
GO:0003044	regulation of systemic arterial blood pressure mediated by a chemical signal	1	1	0.237163	0.581879	XP_005699430.1
GO:0003073	regulation of systemic arterial blood pressure	1	1	0.237163	0.581879	XP_005699430.1
GO:0003081	regulation of systemic arterial blood pressure by renin-angiotensin	1	1	0.237163	0.581879	XP_005699430.1
GO:0003382	epithelial cell morphogenesis	1	1	0.237163	0.581879	XP_005700276.2
GO:0006271	DNA strand elongation involved in DNA replication	1	1	0.237163	0.581879	XP_005699175.2
GO:0006273	lagging strand elongation	1	1	0.237163	0.581879	XP_005699175.2
GO:0006426	glycyl-tRNA aminoacylation	1	1	0.237163	0.581879	XP_017902598.1
GO:0006537	glutamate biosynthetic process	1	1	0.237163	0.581879	XP_017910249.1
GO:0006582	melanin metabolic process	1	1	0.237163	0.581879	NP_001272656.1
GO:0006706	steroid catabolic process	1	1	0.237163	0.581879	XP_005689057.2
GO:0006707	cholesterol catabolic process	1	1	0.237163	0.581879	XP_005689057.2
GO:0006833	water transport	1	1	0.237163	0.581879	XP_005677609.2
GO:0006851	mitochondrial calcium ion transport	1	1	0.237163	0.581879	XP_017894623.1
GO:0006949	syncytium formation	1	1	0.237163	0.581879	XP_017910190.1
GO:0006998	nuclear envelope organization	1	1	0.237163	0.581879	XP_017911446.1
GO:0007100	mitotic centrosome separation	1	1	0.237163	0.581879	XP_005688381.2
GO:0007520	myoblast fusion	1	1	0.237163	0.581879	XP_017910190.1
GO:0007618	mating	1	1	0.237163	0.581879	XP_005688642.2
GO:0007620	copulation	1	1	0.237163	0.581879	XP_005688642.2
GO:0009268	response to pH	1	1	0.237163	0.581879	XP_017901800.1
GO:0009443	pyridoxal 5'-phosphate salvage	1	1	0.237163	0.581879	XP_017907269.1
GO:0009743	response to carbohydrate	1	1	0.237163	0.581879	XP_005689057.2
GO:0009746	response to hexose	1	1	0.237163	0.581879	XP_005689057.2
GO:0009749	response to glucose	1	1	0.237163	0.581879	XP_005689057.2
GO:0009952	anterior/posterior pattern specification	1	1	0.237163	0.581879	XP_017902488.1
GO:0009953	dorsal/ventral pattern formation	1	1	0.237163	0.581879	XP_017902488.1
GO:0010446	response to alkaline pH	1	1	0.237163	0.581879	XP_017901800.1
GO:0016127	sterol catabolic process	1	1	0.237163	0.581879	XP_005689057.2
GO:0019228	neuronal action potential	1	1	0.237163	0.581879	XP_017904284.1
GO:0019748	secondary metabolic process	1	1	0.237163	0.581879	NP_001272656.1
GO:0019805	quinolinate biosynthetic process	1	1	0.237163	0.581879	XP_017915765.1
GO:0022616	DNA strand elongation	1	1	0.237163	0.581879	XP_005699175.2
GO:0031424	keratinization	1	1	0.237163	0.581879	XP_005682287.1
GO:0032801	receptor catabolic process	1	1	0.237163	0.581879	XP_005690664.2
GO:0033314	mitotic DNA replication checkpoint	1	1	0.237163	0.581879	XP_013828420.2
GO:0033555	multicellular organismal response to stress	1	1	0.237163	0.581879	XP_017919536.1
GO:0033567	DNA replication, Okazaki fragment processing	1	1	0.237163	0.581879	XP_005699175.2
GO:0034166	toll-like receptor 10 signaling pathway	1	1	0.237163	0.581879	XP_005681561.2
GO:0034284	response to monosaccharide	1	1	0.237163	0.581879	XP_005689057.2
GO:0034340	response to type I interferon	1	1	0.237163	0.581879	XP_005698251.2
GO:0042044	fluid transport	1	1	0.237163	0.581879	XP_005677609.2
GO:0042138	meiotic DNA double-strand break formation	1	1	0.237163	0.581879	XP_017908995.1
GO:0042311	vasodilation	1	1	0.237163	0.581879	XP_005685108.2
GO:0042438	melanin biosynthetic process	1	1	0.237163	0.581879	NP_001272656.1
GO:0042472	inner ear morphogenesis	1	1	0.237163	0.581879	XP_017903090.1
GO:0042752	regulation of circadian rhythm	1	1	0.237163	0.581879	XP_017909415.1
GO:0042754	negative regulation of circadian rhythm	1	1	0.237163	0.581879	XP_017909415.1
GO:0042822	pyridoxal phosphate metabolic process	1	1	0.237163	0.581879	XP_017907269.1
GO:0042823	pyridoxal phosphate biosynthetic process	1	1	0.237163	0.581879	XP_017907269.1
GO:0043162	ubiquitin-dependent protein catabolic process via the multivesicular body sorting pathway	1	1	0.237163	0.581879	XP_017922556.1
GO:0043312	neutrophil degranulation	1	1	0.237163	0.581879	XP_005681807.2
GO:0043589	skin morphogenesis	1	1	0.237163	0.581879	XP_013832520.2
GO:0044205	'de novo' UMP biosynthetic process	1	1	0.237163	0.581879	XP_005675101.2
GO:0044458	motile cilium assembly	1	1	0.237163	0.581879	XP_017917272.1
GO:0044550	secondary metabolite biosynthetic process	1	1	0.237163	0.581879	NP_001272656.1
GO:0044818	mitotic G2/M transition checkpoint	1	1	0.237163	0.581879	XP_013828420.2
GO:0045048	protein insertion into ER membrane	1	1	0.237163	0.581879	XP_005675679.1
GO:0045744	negative regulation of G-protein coupled receptor protein signaling pathway	1	1	0.237163	0.581879	XP_005690664.2
GO:0046184	aldehyde biosynthetic process	1	1	0.237163	0.581879	XP_017907269.1
GO:0048033	heme o metabolic process	1	1	0.237163	0.581879	XP_017920170.1
GO:0048034	heme O biosynthetic process	1	1	0.237163	0.581879	XP_017920170.1
GO:0048265	response to pain	1	1	0.237163	0.581879	XP_017919536.1
GO:0048266	behavioral response to pain	1	1	0.237163	0.581879	XP_017919536.1
GO:0050886	endocrine process	1	1	0.237163	0.581879	XP_005699430.1
GO:0051299	centrosome separation	1	1	0.237163	0.581879	XP_005688381.2
GO:0060119	inner ear receptor cell development	1	1	0.237163	0.581879	XP_017897667.1
GO:0060122	inner ear receptor stereocilium organization	1	1	0.237163	0.581879	XP_017897667.1
GO:0060348	bone development	1	1	0.237163	0.581879	XP_017921047.1
GO:0070268	cornification	1	1	0.237163	0.581879	XP_005682287.1
GO:0070481	nuclear-transcribed mRNA catabolic process, non-stop decay	1	1	0.237163	0.581879	XP_005694779.2
GO:0070966	nuclear-transcribed mRNA catabolic process, no-go decay	1	1	0.237163	0.581879	XP_005694779.2
GO:0071025	RNA surveillance	1	1	0.237163	0.581879	XP_005694779.2
GO:0071322	cellular response to carbohydrate stimulus	1	1	0.237163	0.581879	XP_005689057.2
GO:0071326	cellular response to monosaccharide stimulus	1	1	0.237163	0.581879	XP_005689057.2
GO:0071331	cellular response to hexose stimulus	1	1	0.237163	0.581879	XP_005689057.2
GO:0071333	cellular response to glucose stimulus	1	1	0.237163	0.581879	XP_005689057.2
GO:0071357	cellular response to type I interferon	1	1	0.237163	0.581879	XP_005698251.2
GO:0071360	cellular response to exogenous dsRNA	1	1	0.237163	0.581879	XP_005698251.2
GO:0071467	cellular response to pH	1	1	0.237163	0.581879	XP_017901800.1
GO:0071469	cellular response to alkaline pH	1	1	0.237163	0.581879	XP_017901800.1
GO:0071800	podosome assembly	1	1	0.237163	0.581879	XP_017921047.1
GO:0071816	tail-anchored membrane protein insertion into ER membrane	1	1	0.237163	0.581879	XP_005675679.1
GO:0072321	chaperone-mediated protein transport	1	1	0.237163	0.581879	XP_017911446.1
GO:0097056	selenocysteinyl-tRNA(Sec) biosynthetic process	1	1	0.237163	0.581879	XP_013820020.2
GO:1990172	G-protein coupled receptor catabolic process	1	1	0.237163	0.581879	XP_005690664.2
GO:2000479	regulation of cAMP-dependent protein kinase activity	1	1	0.237163	0.581879	XP_005681800.2
GO:0007043	cell-cell junction assembly	6	18	0.239478	0.581879	XP_017897642.1;XP_017921170.1;XP_017921167.1;XP_017921166.1;XP_017921169.1;XP_017905615.1
GO:0006067	ethanol metabolic process	2	4	0.24024	0.581879	XP_017904782.1;XP_017904777.1
GO:0006069	ethanol oxidation	2	4	0.24024	0.581879	XP_017904782.1;XP_017904777.1
GO:0006269	DNA replication, synthesis of RNA primer	2	4	0.24024	0.581879	XP_017903466.1;XP_005680270.2
GO:0006419	alanyl-tRNA aminoacylation	2	4	0.24024	0.581879	XP_017894734.1;XP_017894735.1
GO:0006423	cysteinyl-tRNA aminoacylation	2	4	0.24024	0.581879	XP_017898438.1;XP_017898437.1
GO:0006429	leucyl-tRNA aminoacylation	2	4	0.24024	0.581879	XP_005696107.2;XP_005696106.2
GO:0006684	sphingomyelin metabolic process	2	4	0.24024	0.581879	XP_017912346.1;XP_017919510.1
GO:0006685	sphingomyelin catabolic process	2	4	0.24024	0.581879	XP_017912346.1;XP_017919510.1
GO:0007389	pattern specification process	2	4	0.24024	0.581879	XP_005680735.3;XP_017902488.1
GO:0017015	regulation of transforming growth factor beta receptor signaling pathway	2	4	0.24024	0.581879	XP_017903349.1;XP_017903355.1
GO:0030193	regulation of blood coagulation	2	4	0.24024	0.581879	XP_017894492.1;XP_017894491.1
GO:0030512	negative regulation of transforming growth factor beta receptor signaling pathway	2	4	0.24024	0.581879	XP_017903349.1;XP_017903355.1
GO:0043967	histone H4 acetylation	2	4	0.24024	0.581879	XP_013818365.2;XP_017898719.1
GO:0048568	embryonic organ development	2	4	0.24024	0.581879	XP_017902488.1;XP_017903090.1
GO:0061041	regulation of wound healing	2	4	0.24024	0.581879	XP_017894492.1;XP_017894491.1
GO:1900046	regulation of hemostasis	2	4	0.24024	0.581879	XP_017894492.1;XP_017894491.1
GO:1903844	regulation of cellular response to transforming growth factor beta stimulus	2	4	0.24024	0.581879	XP_017903349.1;XP_017903355.1
GO:1903845	negative regulation of cellular response to transforming growth factor beta stimulus	2	4	0.24024	0.581879	XP_017903349.1;XP_017903355.1
GO:0016032	viral process	10	33	0.240664	0.581879	XP_017902092.1;XP_017919028.1;XP_017921403.1;XP_017922120.1;XP_017905389.1;XP_017907122.1;XP_017908258.1;XP_017908248.1;XP_017908999.1;XP_017907245.1
GO:0044403	symbiosis, encompassing mutualism through parasitism	10	33	0.240664	0.581879	XP_017902092.1;XP_017919028.1;XP_017921403.1;XP_017922120.1;XP_017905389.1;XP_017907122.1;XP_017908258.1;XP_017908248.1;XP_017908999.1;XP_017907245.1
GO:0044419	interspecies interaction between organisms	10	33	0.240664	0.581879	XP_017902092.1;XP_017919028.1;XP_017921403.1;XP_017922120.1;XP_017905389.1;XP_017907122.1;XP_017908258.1;XP_017908248.1;XP_017908999.1;XP_017907245.1
GO:0044764	multi-organism cellular process	10	33	0.240664	0.581879	XP_017902092.1;XP_017919028.1;XP_017921403.1;XP_017922120.1;XP_017905389.1;XP_017907122.1;XP_017908258.1;XP_017908248.1;XP_017908999.1;XP_017907245.1
GO:0048519	negative regulation of biological process	121	481	0.241506	0.583249	XP_017915106.1;XP_017915108.1;XP_017915109.1;XP_017915107.1;XP_005690937.2;XP_005691126.2;XP_013818365.2;XP_013832348.1;XP_017898719.1;XP_017909415.1;XP_017911114.1;XP_017915446.1;XP_017915448.1;XP_005695116.2;XP_017894827.1;XP_017909113.1;XP_017909114.1;XP_017909110.1;XP_017909112.1;XP_017909111.1;XP_017909274.1;XP_017903292.1;XP_017903290.1;XP_017903293.1;XP_005680028.2;XP_005680029.2;XP_013820…
GO:1902533	positive regulation of intracellular signal transduction	11	37	0.246446	0.594501	XP_005692722.2;XP_005692723.2;XP_005692724.2;XP_017908847.1;XP_017908848.1;XP_017916252.1;XP_017916253.1;XP_017906009.1;XP_005676006.2;XP_017920229.1;XP_017920246.1
GO:0006900	membrane budding	12	41	0.251136	0.603017	XP_013825881.2;XP_013825883.2;XP_013825882.2;XP_013825884.2;XP_017911610.1;XP_017911609.1;XP_017911612.1;XP_017911611.1;XP_017896036.1;XP_017896038.1;XP_017896035.1;XP_017896037.1
GO:0006901	vesicle coating	12	41	0.251136	0.603017	XP_013825881.2;XP_013825883.2;XP_013825882.2;XP_013825884.2;XP_017911610.1;XP_017911609.1;XP_017911612.1;XP_017911611.1;XP_017896036.1;XP_017896038.1;XP_017896035.1;XP_017896037.1
GO:0007224	smoothened signaling pathway	7	22	0.251967	0.603017	XP_013822663.2;XP_017902488.1;XP_017905206.1;XP_017905208.1;XP_017905205.1;XP_017905207.1;XP_005681950.3
GO:0006140	regulation of nucleotide metabolic process	4	11	0.251969	0.603017	XP_005681800.2;XP_005685108.2;XP_017894840.1;XP_017919255.1
GO:0030799	regulation of cyclic nucleotide metabolic process	4	11	0.251969	0.603017	XP_005681800.2;XP_005685108.2;XP_017894840.1;XP_017919255.1
GO:0048384	retinoic acid receptor signaling pathway	4	11	0.251969	0.603017	XP_017903179.1;XP_017903180.1;XP_017903178.1;XP_017903181.1
GO:1900542	regulation of purine nucleotide metabolic process	4	11	0.251969	0.603017	XP_005681800.2;XP_005685108.2;XP_017894840.1;XP_017919255.1
GO:0046488	phosphatidylinositol metabolic process	37	140	0.252378	0.603314	XP_017895214.1;XP_017903909.1;XP_017915098.1;XP_017915505.1;XP_017921106.1;XP_013826081.1;XP_005676353.1;XP_017908902.1;XP_017908903.1;XP_013829509.1;XP_013829502.1;XP_013829497.1;XP_017895447.1;XP_017895448.1;XP_017895449.1;XP_017895450.1;XP_017911998.1;XP_017911994.1;XP_017902690.1;XP_017902799.1;XP_017902850.1;XP_017902637.1;XP_017902751.1;XP_017902584.1;XP_017902947.1;XP_017903090.1;XP_017903…
GO:0006664	glycolipid metabolic process	13	45	0.254974	0.608148	XP_013826081.1;XP_005676353.1;XP_017908902.1;XP_017908903.1;XP_013829509.1;XP_013829502.1;XP_013829497.1;XP_017895447.1;XP_017895448.1;XP_017895449.1;XP_017895450.1;XP_017911998.1;XP_017911994.1
GO:1903509	liposaccharide metabolic process	13	45	0.254974	0.608148	XP_013826081.1;XP_005676353.1;XP_017908902.1;XP_017908903.1;XP_013829509.1;XP_013829502.1;XP_013829497.1;XP_017895447.1;XP_017895448.1;XP_017895449.1;XP_017895450.1;XP_017911998.1;XP_017911994.1
GO:0009127	purine nucleoside monophosphate biosynthetic process	15	53	0.260743	0.620509	XP_005677900.2;XP_005677899.2;XP_017915023.1;XP_017915021.1;XP_017915020.1;XP_017915022.1;XP_005689749.1;XP_005689750.1;XP_013820102.1;XP_013820100.1;XP_017904977.1;XP_017904975.1;XP_017904976.1;XP_005676740.1;XP_005676741.1
GO:0009168	purine ribonucleoside monophosphate biosynthetic process	15	53	0.260743	0.620509	XP_005677900.2;XP_005677899.2;XP_017915023.1;XP_017915021.1;XP_017915020.1;XP_017915022.1;XP_005689749.1;XP_005689750.1;XP_013820102.1;XP_013820100.1;XP_017904977.1;XP_017904975.1;XP_017904976.1;XP_005676740.1;XP_005676741.1
GO:0006506	GPI anchor biosynthetic process	9	30	0.268072	0.635808	XP_013829509.1;XP_013829502.1;XP_013829497.1;XP_017895447.1;XP_017895448.1;XP_017895449.1;XP_017895450.1;XP_017911998.1;XP_017911994.1
GO:0006661	phosphatidylinositol biosynthetic process	9	30	0.268072	0.635808	XP_013829509.1;XP_013829502.1;XP_013829497.1;XP_017895447.1;XP_017895448.1;XP_017895449.1;XP_017895450.1;XP_017911998.1;XP_017911994.1
GO:0070988	demethylation	9	30	0.268072	0.635808	XP_017899255.1;XP_017899253.1;XP_017899259.1;XP_017899260.1;XP_017899254.1;XP_017899257.1;XP_017899256.1;XP_017899258.1;XP_017899261.1
GO:0009084	glutamine family amino acid biosynthetic process	5	15	0.271873	0.642664	XP_017910249.1;XP_017915711.1;XP_017915712.1;XP_005686221.2;XP_005675860.2
GO:0060326	cell chemotaxis	5	15	0.271873	0.642664	XP_017912559.1;XP_017912560.1;XP_017912561.1;XP_017912562.1;XP_005681807.2
GO:0061061	muscle structure development	5	15	0.271873	0.642664	XP_017894740.1;XP_005696830.1;XP_005696831.1;XP_017894699.1;XP_017910190.1
GO:0033044	regulation of chromosome organization	10	34	0.273416	0.645591	XP_017913856.1;XP_017913853.1;XP_017913857.1;XP_017913854.1;XP_017913852.1;XP_017913851.1;XP_017910303.1;XP_017910302.1;XP_017910304.1;XP_005685540.2
GO:1902582	single-organism intracellular transport	62	243	0.275776	0.650439	XP_017915970.1;XP_017915969.1;XP_017908847.1;XP_017908848.1;XP_005679190.2;XP_017910523.1;XP_017910524.1;XP_017910526.1;XP_017910522.1;XP_017910525.1;XP_017910521.1;XP_005688247.2;XP_005688246.2;XP_005700221.2;XP_017911110.1;XP_017911109.1;XP_017894623.1;XP_013823399.1;XP_005687255.1;XP_017911023.1;XP_013825881.2;XP_013825883.2;XP_013825882.2;XP_013825884.2;XP_017911610.1;XP_017911609.1;XP_017911…
GO:0006888	ER to Golgi vesicle-mediated transport	11	38	0.277591	0.653991	XP_013825881.2;XP_013825883.2;XP_013825882.2;XP_013825884.2;XP_017911610.1;XP_017911609.1;XP_017911612.1;XP_017911611.1;XP_005693594.1;XP_017904669.1;XP_017904670.1
GO:0006928	movement of cell or subcellular component	91	362	0.278859	0.656249	XP_017912559.1;XP_017912560.1;XP_017912561.1;XP_017912562.1;XP_005681807.2;XP_005694939.2;XP_005698271.2;XP_005698259.2;XP_013819938.2;XP_013821595.2;XP_013824188.2;XP_013824189.2;XP_013824848.2;XP_013830531.2;XP_017893780.1;XP_017894068.1;XP_017894069.1;XP_017894211.1;XP_017894210.1;XP_017894212.1;XP_017897081.1;XP_017897083.1;XP_017897082.1;XP_017901960.1;XP_005678611.1;XP_017902825.1;XP_017904…
GO:0000910	cytokinesis	13	46	0.28348	0.666383	XP_017896119.1;XP_017896121.1;XP_005686064.2;XP_013822139.2;XP_013822137.2;XP_013822138.2;XP_017909235.1;XP_017909236.1;XP_017909237.1;XP_017909234.1;XP_017909233.1;XP_017909916.1;XP_005685561.2
GO:0035303	regulation of dephosphorylation	6	19	0.284652	0.66746	XP_005684078.2;XP_017911682.1;XP_017911680.1;XP_017911681.1;XP_017911679.1;XP_017911683.1
GO:0035304	regulation of protein dephosphorylation	6	19	0.284652	0.66746	XP_005684078.2;XP_017911682.1;XP_017911680.1;XP_017911681.1;XP_017911679.1;XP_017911683.1
GO:0051726	regulation of cell cycle	65	256	0.284884	0.66746	XP_005698259.2;XP_013830531.2;XP_017894432.1;XP_017894431.1;XP_017897081.1;XP_017897083.1;XP_017897082.1;XP_017921298.1;XP_017894672.1;XP_013825430.2;XP_017910303.1;XP_017910302.1;XP_017910304.1;XP_005685540.2;XP_013828420.2;XP_005693262.2;XP_013831936.2;XP_013831937.2;XP_017899463.1;XP_017899462.1;XP_013818430.2;XP_013818428.1;XP_013822139.2;XP_013822137.2;XP_013822138.2;XP_017894176.1;XP_017894…
GO:0030031	cell projection assembly	17	62	0.289385	0.673664	XP_017917496.1;XP_017917272.1;XP_005675063.1;XP_017897435.1;XP_017897434.1;XP_017897436.1;XP_017897431.1;XP_017897432.1;XP_017897433.1;XP_017897437.1;XP_017897430.1;XP_017903117.1;XP_005679881.2;XP_005679880.2;XP_017912408.1;XP_017912409.1;XP_017912410.1
GO:0002683	negative regulation of immune system process	3	8	0.289758	0.673664	XP_005694067.2;XP_013827865.2;XP_017920848.1
GO:0018195	peptidyl-arginine modification	3	8	0.289758	0.673664	XP_017910164.1;XP_017910192.1;XP_017910187.1
GO:0030488	tRNA methylation	3	8	0.289758	0.673664	XP_013825016.2;XP_017915337.1;XP_005688232.2
GO:0045132	meiotic chromosome segregation	3	8	0.289758	0.673664	XP_017918635.1;XP_017916635.1;XP_017916640.1
GO:0046164	alcohol catabolic process	3	8	0.289758	0.673664	XP_017912346.1;XP_017919510.1;XP_005689057.2
GO:1901616	organic hydroxy compound catabolic process	3	8	0.289758	0.673664	XP_017912346.1;XP_017919510.1;XP_005689057.2
GO:0006605	protein targeting	19	70	0.290622	0.674191	XP_017915970.1;XP_017915969.1;XP_017908847.1;XP_017908848.1;XP_005695379.2;XP_005695603.2;XP_005695601.2;XP_005695604.2;XP_005695600.2;XP_005695378.2;XP_005695602.2;XP_005679485.2;XP_017911249.1;XP_017911247.1;XP_017911248.1;XP_005687187.2;XP_005693261.2;XP_017902918.1;XP_017902919.1
GO:0042254	ribosome biogenesis	19	70	0.290622	0.674191	XP_005693379.1;XP_005693380.1;XP_005699087.2;XP_005699082.2;XP_005699086.2;XP_005699085.2;XP_017897760.1;XP_017897761.1;XP_017897762.1;XP_017914214.1;XP_017916466.1;XP_005694613.2;XP_017904071.1;XP_005681017.3;XP_005681018.3;XP_005683553.2;XP_013821937.2;XP_017908634.1;XP_005692243.1
GO:0006821	chloride transport	22	82	0.291213	0.674825	XP_017898826.1;XP_017898825.1;XP_005678209.2;XP_005678208.2;XP_005678204.2;XP_005678205.2;XP_017905367.1;XP_017905365.1;XP_017905366.1;XP_017905368.1;XP_017907298.1;XP_017907294.1;XP_017907295.1;XP_017907296.1;XP_017907297.1;XP_017910044.1;XP_017910047.1;XP_017910035.1;XP_017910026.1;XP_017910020.1;XP_017910010.1;XP_017910039.1
GO:0006298	mismatch repair	7	23	0.293386	0.677634	XP_013822771.2;XP_013822772.2;XP_017905551.1;XP_017905552.1;XP_017909449.1;XP_005686632.2;XP_005686147.2
GO:0008283	cell proliferation	7	23	0.293386	0.677634	XP_005694706.1;XP_017912103.1;XP_017914743.1;XP_017914742.1;XP_017914740.1;XP_017914741.1;XP_005690143.1
GO:0071345	cellular response to cytokine stimulus	7	23	0.293386	0.677634	XP_005677313.2;XP_005698251.2;NP_001272653.1;XP_017904645.1;XP_005698254.2;XP_017896751.1;XP_017905657.1
GO:0007018	microtubule-based movement	53	208	0.29822	0.688051	XP_005694939.2;XP_005698271.2;XP_005698259.2;XP_013819938.2;XP_013821595.2;XP_013824188.2;XP_013824189.2;XP_013824848.2;XP_013830531.2;XP_017893780.1;XP_017894068.1;XP_017894069.1;XP_017894211.1;XP_017894210.1;XP_017894212.1;XP_017897081.1;XP_017897083.1;XP_017897082.1;XP_017901960.1;XP_005678611.1;XP_017902825.1;XP_017904739.1;XP_017904740.1;XP_017904738.1;XP_017904741.1;XP_017907906.1;XP_017907…
GO:0007015	actin filament organization	34	131	0.30355	0.697791	XP_005675058.2;XP_013830561.2;XP_013830559.1;XP_013830557.1;XP_013830558.1;XP_017894727.1;XP_017894726.1;XP_017894728.1;XP_017894725.1;XP_017895129.1;XP_017895130.1;XP_017895128.1;XP_017896680.1;XP_017896679.1;XP_017896681.1;XP_017903292.1;XP_017903290.1;XP_017903293.1;XP_017903922.1;XP_017903925.1;XP_017903924.1;XP_017903923.1;XP_005680028.2;XP_005680029.2;XP_017915917.1;XP_017894909.1;XP_017894…
GO:0002218	activation of innate immune response	9	31	0.304089	0.697791	NP_001272469.1;XP_017904636.1;XP_017904635.1;XP_005681561.2;XP_017897421.1;XP_017897423.1;XP_017897424.1;XP_017897060.1;XP_017897059.1
GO:0010243	response to organonitrogen compound	9	31	0.304089	0.697791	XP_013830561.2;XP_013830559.1;XP_013830557.1;XP_013830558.1;XP_017896680.1;XP_017896679.1;XP_005691477.2;XP_013826116.2;XP_017916752.1
GO:0042558	pteridine-containing compound metabolic process	9	31	0.304089	0.697791	XP_017903690.1;XP_017897933.1;XP_017897932.1;XP_017897935.1;XP_017897930.1;XP_017897931.1;XP_017908846.1;XP_017909560.1;XP_005686027.2
GO:0042886	amide transport	9	31	0.304089	0.697791	XP_013818653.2;XP_005675070.2;XP_005675071.2;XP_017916898.1;XP_005696502.3;XP_017894392.1;XP_013829872.1;XP_017895219.1;XP_017895218.1
GO:1901700	response to oxygen-containing compound	10	35	0.3074	0.703102	XP_013830561.2;XP_013830559.1;XP_013830557.1;XP_013830558.1;XP_017896680.1;XP_017896679.1;XP_005689057.2;XP_005691477.2;XP_013826116.2;XP_017916752.1
GO:1901987	regulation of cell cycle phase transition	10	35	0.3074	0.703102	XP_017910303.1;XP_017910302.1;XP_017910304.1;XP_005685540.2;XP_013828420.2;XP_005693262.2;XP_013831936.2;XP_013831937.2;XP_017899463.1;XP_017899462.1
GO:1901990	regulation of mitotic cell cycle phase transition	10	35	0.3074	0.703102	XP_017910303.1;XP_017910302.1;XP_017910304.1;XP_005685540.2;XP_013828420.2;XP_005693262.2;XP_013831936.2;XP_013831937.2;XP_017899463.1;XP_017899462.1
GO:0048285	organelle fission	26	99	0.310572	0.70639	XP_017904816.1;XP_005681513.1;XP_017918635.1;XP_013822771.2;XP_013822772.2;XP_017909449.1;XP_005686147.2;XP_005688374.2;XP_017908995.1;XP_013819938.2;XP_017904739.1;XP_017904740.1;XP_017904738.1;XP_017904741.1;XP_005679592.2;XP_005688381.2;XP_017916635.1;XP_017916640.1;XP_013818041.2;XP_005674986.2;XP_005674988.2;XP_017893715.1;XP_017893837.1;XP_017922584.1;XP_017922705.1;XP_017922636.1
GO:0006825	copper ion transport	4	12	0.311839	0.70639	XP_005675518.2;XP_017904586.1;XP_017904589.1;XP_017904592.1
GO:0007062	sister chromatid cohesion	4	12	0.311839	0.70639	XP_017895074.1;XP_017895075.1;XP_017916635.1;XP_017916640.1
GO:0007517	muscle organ development	4	12	0.311839	0.70639	XP_017894740.1;XP_005696830.1;XP_005696831.1;XP_017894699.1
GO:0031112	positive regulation of microtubule polymerization or depolymerization	4	12	0.311839	0.70639	XP_017904432.1;XP_017904434.1;XP_017904431.1;XP_017904430.1
GO:0031116	positive regulation of microtubule polymerization	4	12	0.311839	0.70639	XP_017904432.1;XP_017904434.1;XP_017904431.1;XP_017904430.1
GO:0043405	regulation of MAP kinase activity	4	12	0.311839	0.70639	XP_017906009.1;XP_005676006.2;XP_017920229.1;XP_017920246.1
GO:0090063	positive regulation of microtubule nucleation	4	12	0.311839	0.70639	XP_017904432.1;XP_017904434.1;XP_017904431.1;XP_017904430.1
GO:1904666	regulation of ubiquitin protein ligase activity	4	12	0.311839	0.70639	XP_017910303.1;XP_017910302.1;XP_017910304.1;XP_005685540.2
GO:0009611	response to wounding	14	51	0.31379	0.709293	XP_005691213.2;XP_005691212.2;XP_005675929.2;XP_017904096.1;XP_017909183.1;XP_005685117.2;XP_017921309.1;XP_017921302.1;XP_017921301.1;XP_017921307.1;XP_017921303.1;XP_017921304.1;XP_017921297.1;XP_017921293.1
GO:0009628	response to abiotic stimulus	14	51	0.31379	0.709293	XP_017919913.1;XP_017907550.1;XP_005683780.2;XP_005683786.2;XP_005683801.2;XP_005683800.2;XP_005683782.2;XP_005683789.2;XP_017901800.1;XP_013828420.2;XP_017915324.1;XP_017915323.1;XP_017915322.1;XP_017915325.1
GO:0044092	negative regulation of molecular function	15	55	0.314361	0.709419	XP_005675929.2;XP_017894840.1;XP_017919255.1;XP_017911682.1;XP_017911680.1;XP_017911681.1;XP_017911679.1;XP_017911683.1;XP_017910303.1;XP_017910302.1;XP_017910304.1;XP_005685540.2;XP_005688647.2;XP_005675609.2;XP_005675610.2
GO:0098602	single organism cell adhesion	19	71	0.314516	0.709419	XP_005709616.3;XP_013818049.2;XP_013820610.2;XP_017894273.1;XP_017894274.1;XP_005678096.2;XP_005678098.2;XP_017903803.1;XP_017906514.1;XP_017906522.1;XP_005682411.2;XP_017920838.1;XP_017920837.1;XP_017920836.1;XP_017920839.1;XP_017920842.1;XP_017920841.1;XP_017920462.1;XP_017920461.1
GO:0000270	peptidoglycan metabolic process	5	16	0.324021	0.727758	XP_017901618.1;XP_017901620.1;XP_017901617.1;XP_017901616.1;XP_005677572.2
GO:0006171	cAMP biosynthetic process	5	16	0.324021	0.727758	XP_017917433.1;XP_017917432.1;XP_017917431.1;XP_017917430.1;XP_017917429.1
GO:0009253	peptidoglycan catabolic process	5	16	0.324021	0.727758	XP_017901618.1;XP_017901620.1;XP_017901617.1;XP_017901616.1;XP_005677572.2
GO:0046058	cAMP metabolic process	5	16	0.324021	0.727758	XP_017917433.1;XP_017917432.1;XP_017917431.1;XP_017917430.1;XP_017917429.1
GO:0006778	porphyrin-containing compound metabolic process	6	20	0.331424	0.742811	XP_017895210.1;XP_017920170.1;NP_001272496.1;XP_005701359.2;XP_005678604.2;XP_005678606.2
GO:0009069	serine family amino acid metabolic process	6	20	0.331424	0.742811	XP_005693671.1;XP_017920259.1;XP_017920256.1;XP_005675704.2;XP_017907236.1;XP_017907238.1
GO:0034097	response to cytokine	7	24	0.336137	0.748708	XP_005677313.2;XP_005698251.2;NP_001272653.1;XP_017904645.1;XP_005698254.2;XP_017896751.1;XP_017905657.1
GO:0000904	cell morphogenesis involved in differentiation	19	72	0.338937	0.748708	XP_017915527.1;XP_017915529.1;XP_017915528.1;XP_017898223.1;XP_017912559.1;XP_017912560.1;XP_017912561.1;XP_017912562.1;XP_017915511.1;XP_017915512.1;XP_017915514.1;XP_017915516.1;XP_017915515.1;XP_017915513.1;XP_017915519.1;XP_017915518.1;XP_017920462.1;XP_017920461.1;XP_005700276.2
GO:1902532	negative regulation of intracellular signal transduction	8	28	0.339183	0.748708	NP_001272482.1;XP_017895316.1;XP_017895314.1;XP_017895315.1;XP_017895317.1;XP_017895319.1;XP_017895318.1;XP_017895313.1
GO:0000737	DNA catabolic process, endonucleolytic	2	5	0.340122	0.748708	XP_005688374.2;XP_005690815.2
GO:0006638	neutral lipid metabolic process	2	5	0.340122	0.748708	XP_017911116.1;XP_005687050.3
GO:0006639	acylglycerol metabolic process	2	5	0.340122	0.748708	XP_017911116.1;XP_005687050.3
GO:0006641	triglyceride metabolic process	2	5	0.340122	0.748708	XP_017911116.1;XP_005687050.3
GO:0006741	NADP biosynthetic process	2	5	0.340122	0.748708	XP_017915986.1;XP_017915987.1
GO:0006783	heme biosynthetic process	2	5	0.340122	0.748708	XP_017895210.1;XP_017920170.1
GO:0010466	negative regulation of peptidase activity	2	5	0.340122	0.748708	XP_005675929.2;XP_005688647.2
GO:0019432	triglyceride biosynthetic process	2	5	0.340122	0.748708	XP_017911116.1;XP_005687050.3
GO:0031293	membrane protein intracellular domain proteolysis	2	5	0.340122	0.748708	XP_017909680.1;XP_017909678.1
GO:0032233	positive regulation of actin filament bundle assembly	2	5	0.340122	0.748708	XP_017905632.1;XP_017905631.1
GO:0042219	cellular modified amino acid catabolic process	2	5	0.340122	0.748708	XP_017903690.1;XP_017905667.1
GO:0046460	neutral lipid biosynthetic process	2	5	0.340122	0.748708	XP_017911116.1;XP_005687050.3
GO:0046463	acylglycerol biosynthetic process	2	5	0.340122	0.748708	XP_017911116.1;XP_005687050.3
GO:0050818	regulation of coagulation	2	5	0.340122	0.748708	XP_017894492.1;XP_017894491.1
GO:0072594	establishment of protein localization to organelle	17	64	0.340761	0.748708	XP_017915970.1;XP_017915969.1;XP_005695379.2;XP_005695603.2;XP_005695601.2;XP_005695604.2;XP_005695600.2;XP_005695378.2;XP_005695602.2;XP_005679485.2;XP_017911249.1;XP_017911247.1;XP_017911248.1;XP_005687187.2;XP_005693261.2;XP_017902918.1;XP_017902919.1
GO:0045010	actin nucleation	9	32	0.341125	0.748708	XP_017894909.1;XP_017894908.1;XP_017894912.1;XP_017894913.1;XP_017894910.1;XP_017917390.1;XP_017917389.1;XP_017917391.1;XP_017917392.1
GO:0050767	regulation of neurogenesis	9	32	0.341125	0.748708	XP_017920462.1;XP_017920461.1;XP_013820103.2;XP_017904982.1;XP_017904981.1;XP_017904983.1;XP_017904984.1;XP_005681702.2;XP_017916116.1
GO:0006575	cellular modified amino acid metabolic process	16	60	0.341541	0.748845	XP_017903690.1;XP_017908229.1;XP_017909629.1;XP_017909628.1;XP_017909627.1;XP_017910164.1;XP_017910192.1;XP_017910187.1;XP_017908846.1;XP_017909560.1;XP_005686027.2;XP_005699327.2;XP_005691368.1;XP_017905667.1;XP_017912884.1;XP_005679306.2
GO:0009967	positive regulation of signal transduction	15	56	0.342204	0.749522	XP_005692722.2;XP_005692723.2;XP_005692724.2;XP_017908847.1;XP_017908848.1;XP_017902439.1;XP_017916252.1;XP_017916253.1;XP_017898831.1;XP_017898799.1;XP_017898816.1;XP_017906009.1;XP_005676006.2;XP_017920229.1;XP_017920246.1
GO:0002768	immune response-regulating cell surface receptor signaling pathway	3	9	0.363373	0.787742	NP_001272653.1;XP_017904645.1;XP_005691120.2
GO:0018342	protein prenylation	3	9	0.363373	0.787742	XP_005690628.2;XP_017897570.1;XP_017897569.1
GO:0030317	sperm motility	3	9	0.363373	0.787742	XP_017894278.1;XP_017894279.1;XP_017904284.1
GO:0042168	heme metabolic process	3	9	0.363373	0.787742	XP_017895210.1;XP_017920170.1;NP_001272496.1
GO:0047496	vesicle transport along microtubule	3	9	0.363373	0.787742	XP_017894211.1;XP_017894210.1;XP_017894212.1
GO:0070372	regulation of ERK1 and ERK2 cascade	3	9	0.363373	0.787742	XP_005692722.2;XP_005692723.2;XP_005692724.2
GO:0072383	plus-end-directed vesicle transport along microtubule	3	9	0.363373	0.787742	XP_017894211.1;XP_017894210.1;XP_017894212.1
GO:0072386	plus-end-directed organelle transport along microtubule	3	9	0.363373	0.787742	XP_017894211.1;XP_017894210.1;XP_017894212.1
GO:0097354	prenylation	3	9	0.363373	0.787742	XP_005690628.2;XP_017897570.1;XP_017897569.1
GO:0099518	vesicle cytoskeletal trafficking	3	9	0.363373	0.787742	XP_017894211.1;XP_017894210.1;XP_017894212.1
GO:0002685	regulation of leukocyte migration	4	13	0.372738	0.803929	XP_005674971.2;XP_013832685.2;XP_017911806.1;XP_005696099.2
GO:0002694	regulation of leukocyte activation	4	13	0.372738	0.803929	XP_005694067.2;XP_013827865.2;XP_017920848.1;XP_017915417.1
GO:0006779	porphyrin-containing compound biosynthetic process	4	13	0.372738	0.803929	XP_017895210.1;XP_017920170.1;XP_005678604.2;XP_005678606.2
GO:0007099	centriole replication	4	13	0.372738	0.803929	XP_013822607.2;XP_017909662.1;XP_017909664.1;XP_017909663.1
GO:0050865	regulation of cell activation	4	13	0.372738	0.803929	XP_005694067.2;XP_013827865.2;XP_017920848.1;XP_017915417.1
GO:0031334	positive regulation of protein complex assembly	13	49	0.373714	0.804397	XP_017904432.1;XP_017904434.1;XP_017904431.1;XP_017904430.1;XP_017894909.1;XP_017894908.1;XP_017894912.1;XP_017894913.1;XP_017894910.1;XP_017917390.1;XP_017917389.1;XP_017917391.1;XP_017917392.1
GO:0032273	positive regulation of protein polymerization	13	49	0.373714	0.804397	XP_017904432.1;XP_017904434.1;XP_017904431.1;XP_017904430.1;XP_017894909.1;XP_017894908.1;XP_017894912.1;XP_017894913.1;XP_017894910.1;XP_017917390.1;XP_017917389.1;XP_017917391.1;XP_017917392.1
GO:0010921	regulation of phosphatase activity	5	17	0.377065	0.808269	XP_017911682.1;XP_017911680.1;XP_017911681.1;XP_017911679.1;XP_017911683.1
GO:0048387	negative regulation of retinoic acid receptor signaling pathway	5	17	0.377065	0.808269	XP_005690937.2;XP_005691126.2;XP_013832348.1;XP_017915446.1;XP_017915448.1
GO:0098534	centriole assembly	5	17	0.377065	0.808269	XP_013822607.2;XP_017899053.1;XP_017909662.1;XP_017909664.1;XP_017909663.1
GO:0000723	telomere maintenance	10	37	0.377803	0.808269	XP_013824743.2;XP_013824744.2;XP_013824745.2;XP_005676574.2;XP_017909829.1;XP_017915324.1;XP_017915323.1;XP_017915322.1;XP_017915325.1;XP_005685899.2
GO:0015718	monocarboxylic acid transport	10	37	0.377803	0.808269	XP_013824581.2;XP_013824595.2;XP_013824584.2;XP_013824589.2;XP_013824578.2;XP_005676064.2;XP_005676065.2;XP_005685157.2;XP_005687797.2;XP_017906196.1
GO:0032200	telomere organization	10	37	0.377803	0.808269	XP_013824743.2;XP_013824744.2;XP_013824745.2;XP_005676574.2;XP_017909829.1;XP_017915324.1;XP_017915323.1;XP_017915322.1;XP_017915325.1;XP_005685899.2
GO:0060284	regulation of cell development	9	33	0.378798	0.809196	XP_017920462.1;XP_017920461.1;XP_013820103.2;XP_017904982.1;XP_017904981.1;XP_017904983.1;XP_017904984.1;XP_005681702.2;XP_017916116.1
GO:0050707	regulation of cytokine secretion	6	21	0.379	0.809196	NP_001272469.1;XP_017897060.1;XP_017897059.1;XP_017904636.1;XP_017904635.1;XP_005681561.2
GO:0006835	dicarboxylic acid transport	8	29	0.379461	0.809365	XP_017906777.1;XP_017906776.1;XP_017906775.1;XP_017907514.1;XP_017905367.1;XP_017905365.1;XP_017905366.1;XP_017905368.1
GO:0016042	lipid catabolic process	22	86	0.381858	0.813658	XP_017912346.1;XP_017919510.1;XP_017909891.1;XP_005689057.2;XP_005691389.2;XP_005699239.1;XP_005699240.1;XP_005676970.2;XP_005676972.2;XP_005676973.2;XP_005676963.1;XP_005676971.2;XP_005676962.2;XP_017909945.1;XP_017909946.1;XP_017910437.1;XP_017913594.1;XP_017922531.1;XP_017911116.1;XP_005687050.3;XP_017905283.1;XP_017910188.1
GO:0030258	lipid modification	26	103	0.394445	0.833029	XP_017895214.1;XP_017903909.1;XP_017915098.1;XP_017915505.1;XP_017921106.1;XP_017905283.1;XP_017910188.1;XP_017902690.1;XP_017902799.1;XP_017902850.1;XP_017902637.1;XP_017902751.1;XP_017902584.1;XP_017902947.1;XP_017903090.1;XP_017903017.1;XP_017902992.1;XP_017903003.1;XP_017902972.1;XP_017902902.1;XP_017903026.1;XP_017908900.1;XP_017908901.1;XP_017911597.1;XP_017911596.1;XP_017911595.1
GO:0009156	ribonucleoside monophosphate biosynthetic process	16	62	0.396514	0.833029	XP_005677900.2;XP_005677899.2;XP_017915023.1;XP_017915021.1;XP_017915020.1;XP_017915022.1;XP_005689749.1;XP_005689750.1;XP_013820102.1;XP_013820100.1;XP_017904977.1;XP_017904975.1;XP_017904976.1;XP_005675101.2;XP_005676740.1;XP_005676741.1
GO:0090304	nucleic acid metabolic process	361	1503	0.397792	0.833029	XP_013831237.2;XP_017896546.1;XP_017896545.1;XP_017911359.1;XP_005687242.2;XP_005699175.2;XP_017897394.1;XP_017897395.1;XP_017897396.1;XP_017895985.1;XP_017903748.1;XP_017909113.1;XP_017909114.1;XP_017909110.1;XP_017909112.1;XP_017909111.1;XP_017903466.1;XP_005680270.2;XP_005695049.2;XP_005696470.2;XP_013820042.2;XP_013820043.2;XP_013821945.2;XP_013823967.2;XP_013828420.2;XP_013830358.2;XP_013830…
GO:0016050	vesicle organization	12	46	0.407576	0.833029	XP_013825881.2;XP_013825883.2;XP_013825882.2;XP_013825884.2;XP_017911610.1;XP_017911609.1;XP_017911612.1;XP_017911611.1;XP_017896036.1;XP_017896038.1;XP_017896035.1;XP_017896037.1
GO:0098656	anion transmembrane transport	27	108	0.413003	0.833029	XP_005692994.2;XP_013824816.2;XP_013827091.2;XP_013827097.2;XP_013827072.1;XP_013827090.2;XP_017903335.1;XP_017918774.1;XP_017918718.1;XP_017918506.1;XP_017918505.1;XP_017918518.1;XP_017918517.1;XP_017918521.1;XP_017918711.1;XP_017918512.1;XP_017918719.1;XP_005689328.3;XP_017898826.1;XP_017898825.1;XP_013821142.2;XP_013821143.2;XP_017905655.1;XP_017905656.1;XP_005683218.2;XP_005683220.2;XP_005683…
GO:0031333	negative regulation of protein complex assembly	10	38	0.413593	0.833029	XP_005695806.2;XP_017902466.1;XP_017903922.1;XP_017903925.1;XP_017903924.1;XP_017903923.1;XP_017910874.1;XP_017910873.1;XP_017910872.1;XP_017910871.1
GO:0032272	negative regulation of protein polymerization	10	38	0.413593	0.833029	XP_005695806.2;XP_017902466.1;XP_017903922.1;XP_017903925.1;XP_017903924.1;XP_017903923.1;XP_017910874.1;XP_017910873.1;XP_017910872.1;XP_017910871.1
GO:0030833	regulation of actin filament polymerization	19	75	0.414295	0.833029	XP_005695806.2;XP_017902466.1;XP_017894909.1;XP_017894908.1;XP_017894912.1;XP_017894913.1;XP_017894910.1;XP_017917390.1;XP_017917389.1;XP_017917391.1;XP_017917392.1;XP_017903922.1;XP_017903925.1;XP_017903924.1;XP_017903923.1;XP_017910874.1;XP_017910873.1;XP_017910872.1;XP_017910871.1
GO:0031349	positive regulation of defense response	9	34	0.416735	0.833029	NP_001272469.1;XP_017904636.1;XP_017904635.1;XP_005681561.2;XP_017897421.1;XP_017897423.1;XP_017897424.1;XP_017897060.1;XP_017897059.1
GO:0045089	positive regulation of innate immune response	9	34	0.416735	0.833029	NP_001272469.1;XP_017904636.1;XP_017904635.1;XP_005681561.2;XP_017897421.1;XP_017897423.1;XP_017897424.1;XP_017897060.1;XP_017897059.1
GO:0000098	sulfur amino acid catabolic process	1	2	0.418088	0.833029	XP_017905667.1
GO:0000187	activation of MAPK activity	1	2	0.418088	0.833029	XP_017906009.1
GO:0001676	long-chain fatty acid metabolic process	1	2	0.418088	0.833029	XP_005687101.2
GO:0006515	misfolded or incompletely synthesized protein catabolic process	1	2	0.418088	0.833029	XP_017917453.1
GO:0006536	glutamate metabolic process	1	2	0.418088	0.833029	XP_017910249.1
GO:0007128	meiotic prophase I	1	2	0.418088	0.833029	XP_017918635.1
GO:0009125	nucleoside monophosphate catabolic process	1	2	0.418088	0.833029	XP_017894147.1
GO:0009159	deoxyribonucleoside monophosphate catabolic process	1	2	0.418088	0.833029	XP_017894147.1
GO:0009713	catechol-containing compound biosynthetic process	1	2	0.418088	0.833029	XP_017899069.1
GO:0010039	response to iron ion	1	2	0.418088	0.833029	XP_017920053.1
GO:0010578	regulation of adenylate cyclase activity involved in G-protein coupled receptor signaling pathway	1	2	0.418088	0.833029	XP_005685108.2
GO:0010579	positive regulation of adenylate cyclase activity involved in G-protein coupled receptor signaling pathway	1	2	0.418088	0.833029	XP_005685108.2
GO:0010669	epithelial structure maintenance	1	2	0.418088	0.833029	XP_005700276.2
GO:0015886	heme transport	1	2	0.418088	0.833029	XP_005689823.1
GO:0016926	protein desumoylation	1	2	0.418088	0.833029	XP_017912103.1
GO:0019369	arachidonic acid metabolic process	1	2	0.418088	0.833029	XP_005687101.2
GO:0019371	cyclooxygenase pathway	1	2	0.418088	0.833029	XP_005687101.2
GO:0019566	arabinose metabolic process	1	2	0.418088	0.833029	XP_017904572.1
GO:0030277	maintenance of gastrointestinal epithelium	1	2	0.418088	0.833029	XP_005700276.2
GO:0030328	prenylcysteine catabolic process	1	2	0.418088	0.833029	XP_017905667.1
GO:0030329	prenylcysteine metabolic process	1	2	0.418088	0.833029	XP_017905667.1
GO:0030575	nuclear body organization	1	2	0.418088	0.833029	XP_017912103.1
GO:0030576	Cajal body organization	1	2	0.418088	0.833029	XP_017912103.1
GO:0030593	neutrophil chemotaxis	1	2	0.418088	0.833029	XP_005681807.2
GO:0030801	positive regulation of cyclic nucleotide metabolic process	1	2	0.418088	0.833029	XP_005685108.2
GO:0030804	positive regulation of cyclic nucleotide biosynthetic process	1	2	0.418088	0.833029	XP_005685108.2
GO:0030810	positive regulation of nucleotide biosynthetic process	1	2	0.418088	0.833029	XP_005685108.2
GO:0030816	positive regulation of cAMP metabolic process	1	2	0.418088	0.833029	XP_005685108.2
GO:0030819	positive regulation of cAMP biosynthetic process	1	2	0.418088	0.833029	XP_005685108.2
GO:0031281	positive regulation of cyclase activity	1	2	0.418088	0.833029	XP_005685108.2
GO:0035306	positive regulation of dephosphorylation	1	2	0.418088	0.833029	XP_005684078.2
GO:0035307	positive regulation of protein dephosphorylation	1	2	0.418088	0.833029	XP_005684078.2
GO:0036230	granulocyte activation	1	2	0.418088	0.833029	XP_005681807.2
GO:0042119	neutrophil activation	1	2	0.418088	0.833029	XP_005681807.2
GO:0042423	catecholamine biosynthetic process	1	2	0.418088	0.833029	XP_017899069.1
GO:0042471	ear morphogenesis	1	2	0.418088	0.833029	XP_017903090.1
GO:0042490	mechanoreceptor differentiation	1	2	0.418088	0.833029	XP_017897667.1
GO:0043112	receptor metabolic process	1	2	0.418088	0.833029	XP_005690664.2
GO:0043406	positive regulation of MAP kinase activity	1	2	0.418088	0.833029	XP_017906009.1
GO:0044273	sulfur compound catabolic process	1	2	0.418088	0.833029	XP_017905667.1
GO:0045598	regulation of fat cell differentiation	1	2	0.418088	0.833029	XP_017899089.1
GO:0045762	positive regulation of adenylate cyclase activity	1	2	0.418088	0.833029	XP_005685108.2
GO:0045981	positive regulation of nucleotide metabolic process	1	2	0.418088	0.833029	XP_005685108.2
GO:0046373	L-arabinose metabolic process	1	2	0.418088	0.833029	XP_017904572.1
GO:0046849	bone remodeling	1	2	0.418088	0.833029	XP_005678806.2
GO:0051324	prophase	1	2	0.418088	0.833029	XP_017918635.1
GO:0051349	positive regulation of lyase activity	1	2	0.418088	0.833029	XP_005685108.2
GO:0060113	inner ear receptor cell differentiation	1	2	0.418088	0.833029	XP_017897667.1
GO:0070098	chemokine-mediated signaling pathway	1	2	0.418088	0.833029	XP_005677313.2
GO:0090025	regulation of monocyte chemotaxis	1	2	0.418088	0.833029	XP_005696099.2
GO:0090026	positive regulation of monocyte chemotaxis	1	2	0.418088	0.833029	XP_005696099.2
GO:0098762	meiotic cell cycle phase	1	2	0.418088	0.833029	XP_017918635.1
GO:0098764	meiosis I cell cycle phase	1	2	0.418088	0.833029	XP_017918635.1
GO:1900373	positive regulation of purine nucleotide biosynthetic process	1	2	0.418088	0.833029	XP_005685108.2
GO:1900544	positive regulation of purine nucleotide metabolic process	1	2	0.418088	0.833029	XP_005685108.2
GO:1901678	iron coordination entity transport	1	2	0.418088	0.833029	XP_005689823.1
GO:1990266	neutrophil migration	1	2	0.418088	0.833029	XP_005681807.2
GO:1990267	response to transition metal nanoparticle	1	2	0.418088	0.833029	XP_017920053.1
GO:2001256	regulation of store-operated calcium entry	1	2	0.418088	0.833029	XP_017897439.1
GO:0007067	mitotic nuclear division	17	67	0.420856	0.837756	XP_017904816.1;XP_005681513.1;XP_013819938.2;XP_017904739.1;XP_017904740.1;XP_017904738.1;XP_017904741.1;XP_005679592.2;XP_005688381.2;XP_013818041.2;XP_005674986.2;XP_005674988.2;XP_017893715.1;XP_017893837.1;XP_017922584.1;XP_017922705.1;XP_017922636.1
GO:0097035	regulation of membrane lipid distribution	7	26	0.423276	0.840213	XP_017901959.1;XP_017903642.1;XP_017903643.1;XP_017903644.1;XP_017903646.1;XP_017903645.1;XP_005690073.1
GO:0009124	nucleoside monophosphate biosynthetic process	16	63	0.424337	0.840213	XP_005677900.2;XP_005677899.2;XP_017915023.1;XP_017915021.1;XP_017915020.1;XP_017915022.1;XP_005689749.1;XP_005689750.1;XP_013820102.1;XP_013820100.1;XP_017904977.1;XP_017904975.1;XP_017904976.1;XP_005675101.2;XP_005676740.1;XP_005676741.1
GO:0002755	MyD88-dependent toll-like receptor signaling pathway	6	22	0.426638	0.840213	NP_001272469.1;XP_017897060.1;XP_017897059.1;XP_017904636.1;XP_017904635.1;XP_005681561.2
GO:0010948	negative regulation of cell cycle process	6	22	0.426638	0.840213	XP_017910303.1;XP_017910302.1;XP_017910304.1;XP_005685540.2;XP_013828420.2;XP_005693262.2
GO:0007219	Notch signaling pathway	5	18	0.429983	0.840213	XP_017894297.1;XP_017894298.1;XP_017901475.1;XP_017911613.1;XP_017921892.1
GO:0042445	hormone metabolic process	5	18	0.429983	0.840213	XP_017908229.1;XP_017909629.1;XP_017909628.1;XP_017909627.1;XP_017904911.1
GO:0048385	regulation of retinoic acid receptor signaling pathway	5	18	0.429983	0.840213	XP_005690937.2;XP_005691126.2;XP_013832348.1;XP_017915446.1;XP_017915448.1
GO:0006359	regulation of transcription from RNA polymerase III promoter	4	14	0.433134	0.840213	XP_013828183.2;XP_013828187.2;XP_013828186.2;XP_013828184.2
GO:0006569	tryptophan catabolic process	2	6	0.435369	0.840213	XP_017915765.1;XP_005691368.1
GO:0006890	retrograde vesicle-mediated transport, Golgi to ER	2	6	0.435369	0.840213	XP_017911110.1;XP_017911109.1
GO:0007194	negative regulation of adenylate cyclase activity	2	6	0.435369	0.840213	XP_017894840.1;XP_017919255.1
GO:0007286	spermatid development	2	6	0.435369	0.840213	XP_017894278.1;XP_017894279.1
GO:0009133	nucleoside diphosphate biosynthetic process	2	6	0.435369	0.840213	XP_005676740.1;XP_005676741.1
GO:0009310	amine catabolic process	2	6	0.435369	0.840213	XP_017915765.1;XP_005691368.1
GO:0016558	protein import into peroxisome matrix	2	6	0.435369	0.840213	XP_017915970.1;XP_017915969.1
GO:0030803	negative regulation of cyclic nucleotide biosynthetic process	2	6	0.435369	0.840213	XP_017894840.1;XP_017919255.1
GO:0030809	negative regulation of nucleotide biosynthetic process	2	6	0.435369	0.840213	XP_017894840.1;XP_017919255.1
GO:0030818	negative regulation of cAMP biosynthetic process	2	6	0.435369	0.840213	XP_017894840.1;XP_017919255.1
GO:0031280	negative regulation of cyclase activity	2	6	0.435369	0.840213	XP_017894840.1;XP_017919255.1
GO:0033619	membrane protein proteolysis	2	6	0.435369	0.840213	XP_017909680.1;XP_017909678.1
GO:0042402	cellular biogenic amine catabolic process	2	6	0.435369	0.840213	XP_017915765.1;XP_005691368.1
GO:0042436	indole-containing compound catabolic process	2	6	0.435369	0.840213	XP_017915765.1;XP_005691368.1
GO:0046189	phenol-containing compound biosynthetic process	2	6	0.435369	0.840213	XP_017899069.1;NP_001272656.1
GO:0046218	indolalkylamine catabolic process	2	6	0.435369	0.840213	XP_017915765.1;XP_005691368.1
GO:0051350	negative regulation of lyase activity	2	6	0.435369	0.840213	XP_017894840.1;XP_017919255.1
GO:0070493	thrombin receptor signaling pathway	2	6	0.435369	0.840213	XP_017909183.1;XP_005685117.2
GO:1900372	negative regulation of purine nucleotide biosynthetic process	2	6	0.435369	0.840213	XP_017894840.1;XP_017919255.1
GO:0000186	activation of MAPKK activity	3	10	0.435578	0.840213	XP_005676006.2;XP_017920229.1;XP_017920246.1
GO:0006405	RNA export from nucleus	3	10	0.435578	0.840213	XP_005700221.2;XP_013823399.1;XP_005687255.1
GO:0006406	mRNA export from nucleus	3	10	0.435578	0.840213	XP_005700221.2;XP_013823399.1;XP_005687255.1
GO:0007281	germ cell development	3	10	0.435578	0.840213	XP_017911798.1;XP_017894278.1;XP_017894279.1
GO:0009070	serine family amino acid biosynthetic process	3	10	0.435578	0.840213	XP_005675704.2;XP_017907236.1;XP_017907238.1
GO:0009396	folic acid-containing compound biosynthetic process	3	10	0.435578	0.840213	XP_017908846.1;XP_017909560.1;XP_005686027.2
GO:0071427	mRNA-containing ribonucleoprotein complex export from nucleus	3	10	0.435578	0.840213	XP_005700221.2;XP_013823399.1;XP_005687255.1
GO:0006936	muscle contraction	12	47	0.440034	0.846496	XP_017911005.1;XP_017921631.1;XP_013824660.2;XP_017902392.1;XP_017902394.1;XP_017902393.1;XP_017902390.1;XP_017902389.1;XP_017902391.1;XP_017902395.1;XP_017902396.1;XP_005679548.2
GO:0015748	organophosphate ester transport	12	47	0.440034	0.846496	XP_013821194.2;XP_017904909.1;XP_017904910.1;XP_017904907.1;XP_017904908.1;XP_017905573.1;XP_017907607.1;XP_017907610.1;XP_017907611.1;XP_017907608.1;XP_017907609.1;XP_017911796.1
GO:0015914	phospholipid transport	12	47	0.440034	0.846496	XP_013821194.2;XP_017904909.1;XP_017904910.1;XP_017904907.1;XP_017904908.1;XP_017905573.1;XP_017907607.1;XP_017907610.1;XP_017907611.1;XP_017907608.1;XP_017907609.1;XP_017911796.1
GO:0032271	regulation of protein polymerization	23	93	0.448512	0.861241	XP_017904432.1;XP_017904434.1;XP_017904431.1;XP_017904430.1;XP_005695806.2;XP_017902466.1;XP_017894909.1;XP_017894908.1;XP_017894912.1;XP_017894913.1;XP_017894910.1;XP_017917390.1;XP_017917389.1;XP_017917391.1;XP_017917392.1;XP_017903922.1;XP_017903925.1;XP_017903924.1;XP_017903923.1;XP_017910874.1;XP_017910873.1;XP_017910872.1;XP_017910871.1
GO:0043254	regulation of protein complex assembly	23	93	0.448512	0.861241	XP_017904432.1;XP_017904434.1;XP_017904431.1;XP_017904430.1;XP_005695806.2;XP_017902466.1;XP_017894909.1;XP_017894908.1;XP_017894912.1;XP_017894913.1;XP_017894910.1;XP_017917390.1;XP_017917389.1;XP_017917391.1;XP_017917392.1;XP_017903922.1;XP_017903925.1;XP_017903924.1;XP_017903923.1;XP_017910874.1;XP_017910873.1;XP_017910872.1;XP_017910871.1
GO:0050808	synapse organization	10	39	0.44937	0.862107	XP_017915511.1;XP_017915512.1;XP_017915514.1;XP_017915516.1;XP_017915515.1;XP_017915513.1;XP_017915519.1;XP_017915518.1;XP_017902774.1;XP_017922155.1
GO:0071900	regulation of protein serine/threonine kinase activity	9	35	0.454582	0.871317	XP_005681800.2;XP_017906009.1;XP_013831936.2;XP_013831937.2;XP_017899463.1;XP_017899462.1;XP_005676006.2;XP_017920229.1;XP_017920246.1
GO:0048468	cell development	49	202	0.455123	0.871565	XP_017905098.1;XP_017905100.1;XP_017905099.1;XP_017905096.1;XP_017894727.1;XP_017894726.1;XP_017894728.1;XP_017894725.1;XP_017898822.1;XP_017911798.1;XP_017915527.1;XP_017915529.1;XP_017915528.1;XP_005689035.2;XP_017897667.1;XP_017909685.1;XP_017909683.1;XP_017894278.1;XP_017894279.1;XP_017898223.1;XP_017912559.1;XP_017912560.1;XP_017912561.1;XP_017912562.1;XP_017915511.1;XP_017915512.1;XP_017915…
GO:0010647	positive regulation of cell communication	15	60	0.456784	0.873166	XP_005692722.2;XP_005692723.2;XP_005692724.2;XP_017908847.1;XP_017908848.1;XP_017902439.1;XP_017916252.1;XP_017916253.1;XP_017898831.1;XP_017898799.1;XP_017898816.1;XP_017906009.1;XP_005676006.2;XP_017920229.1;XP_017920246.1
GO:0023056	positive regulation of signaling	15	60	0.456784	0.873166	XP_005692722.2;XP_005692723.2;XP_005692724.2;XP_017908847.1;XP_017908848.1;XP_017902439.1;XP_017916252.1;XP_017916253.1;XP_017898831.1;XP_017898799.1;XP_017898816.1;XP_017906009.1;XP_005676006.2;XP_017920229.1;XP_017920246.1
GO:0018130	heterocycle biosynthetic process	159	664	0.459183	0.876961	XP_017915986.1;XP_017915987.1;XP_005677900.2;XP_005677899.2;XP_017915023.1;XP_017915021.1;XP_017915020.1;XP_017915022.1;XP_005689749.1;XP_005689750.1;XP_017903466.1;XP_005680270.2;XP_017895210.1;XP_017920170.1;XP_013820102.1;XP_013820100.1;XP_017904977.1;XP_017904975.1;XP_017904976.1;XP_013828231.2;XP_017894383.1;XP_017894382.1;XP_017894384.1;XP_017894905.1;XP_017894907.1;XP_017921084.1;XP_017921…
GO:0045664	regulation of neuron differentiation	8	31	0.460271	0.878248	XP_017920462.1;XP_017920461.1;XP_013820103.2;XP_017904982.1;XP_017904981.1;XP_017904983.1;XP_017904984.1;XP_005681702.2
GO:0090066	regulation of anatomical structure size	31	127	0.461125	0.879084	XP_005694706.1;XP_017911005.1;XP_017921631.1;XP_017909195.1;XP_017909197.1;XP_017909196.1;XP_017903292.1;XP_017903290.1;XP_017903293.1;XP_005680028.2;XP_005680029.2;XP_005685108.2;XP_005695806.2;XP_017902466.1;XP_017894909.1;XP_017894908.1;XP_017894912.1;XP_017894913.1;XP_017894910.1;XP_017917390.1;XP_017917389.1;XP_017917391.1;XP_017917392.1;XP_017903922.1;XP_017903925.1;XP_017903924.1;XP_017903…
GO:0055065	metal ion homeostasis	14	56	0.461644	0.879282	XP_017897949.1;XP_017909258.1;XP_017905199.1;XP_005675608.2;XP_005675518.2;XP_017904586.1;XP_017904589.1;XP_017904592.1;XP_005683083.2;XP_005689823.1;XP_005695617.2;XP_005697168.1;XP_017894840.1;XP_017919255.1
GO:0000070	mitotic sister chromatid segregation	7	27	0.466568	0.887066	XP_017904816.1;XP_005681513.1;XP_013819938.2;XP_017904739.1;XP_017904740.1;XP_017904738.1;XP_017904741.1
GO:0001510	RNA methylation	7	27	0.466568	0.887066	XP_013825016.2;XP_017915337.1;XP_005688232.2;XP_013824647.2;XP_017913992.1;XP_005689043.2;XP_005689041.2
GO:0016337	single organismal cell-cell adhesion	17	69	0.47477	0.901851	XP_005709616.3;XP_013818049.2;XP_013820610.2;XP_017894273.1;XP_017894274.1;XP_005678096.2;XP_005678098.2;XP_017903803.1;XP_017906514.1;XP_017906522.1;XP_005682411.2;XP_017920838.1;XP_017920837.1;XP_017920836.1;XP_017920839.1;XP_017920842.1;XP_017920841.1
GO:0060249	anatomical structure homeostasis	11	44	0.478343	0.907823	XP_005700276.2;XP_013824743.2;XP_013824744.2;XP_013824745.2;XP_005676574.2;XP_017909829.1;XP_017915324.1;XP_017915323.1;XP_017915322.1;XP_017915325.1;XP_005685899.2
GO:0006027	glycosaminoglycan catabolic process	5	19	0.481887	0.911282	XP_017901618.1;XP_017901620.1;XP_017901617.1;XP_017901616.1;XP_005677572.2
GO:0019068	virion assembly	5	19	0.481887	0.911282	XP_017907245.1;XP_017907122.1;XP_017908258.1;XP_017908248.1;XP_017908999.1
GO:0042176	regulation of protein catabolic process	5	19	0.481887	0.911282	XP_013827807.1;XP_017910303.1;XP_017910302.1;XP_017910304.1;XP_005685540.2
GO:0045055	regulated exocytosis	5	19	0.481887	0.911282	XP_017911023.1;XP_005681807.2;XP_005694067.2;XP_013827865.2;XP_017920848.1
GO:0007051	spindle organization	15	61	0.485452	0.917205	XP_013820316.2;XP_013821349.2;XP_013829856.2;XP_017905313.1;XP_017918809.1;XP_005688381.2;XP_017916293.1;XP_013818041.2;XP_005674986.2;XP_005674988.2;XP_017893715.1;XP_017893837.1;XP_017922584.1;XP_017922705.1;XP_017922636.1
GO:0006760	folic acid-containing compound metabolic process	4	15	0.491774	0.928323	XP_017903690.1;XP_017908846.1;XP_017909560.1;XP_005686027.2
GO:0009266	response to temperature stimulus	8	32	0.499987	0.941309	XP_017919913.1;XP_017907550.1;XP_005683780.2;XP_005683786.2;XP_005683801.2;XP_005683800.2;XP_005683782.2;XP_005683789.2
GO:0034330	cell junction organization	8	32	0.499987	0.941309	XP_005694654.2;XP_017921183.1;XP_017897642.1;XP_017921170.1;XP_017921167.1;XP_017921166.1;XP_017921169.1;XP_017905615.1
GO:0042398	cellular modified amino acid biosynthetic process	8	32	0.499987	0.941309	XP_017910164.1;XP_017910192.1;XP_017910187.1;XP_017908846.1;XP_017909560.1;XP_005686027.2;XP_005699327.2;XP_005679306.2
GO:0003012	muscle system process	12	49	0.504357	0.94297	XP_017911005.1;XP_017921631.1;XP_013824660.2;XP_017902392.1;XP_017902394.1;XP_017902393.1;XP_017902390.1;XP_017902389.1;XP_017902391.1;XP_017902395.1;XP_017902396.1;XP_005679548.2
GO:0006265	DNA topological change	3	11	0.504431	0.94297	XP_017897394.1;XP_017897395.1;XP_017897396.1
GO:0006544	glycine metabolic process	3	11	0.504431	0.94297	XP_005693671.1;XP_017920259.1;XP_017920256.1
GO:0042310	vasoconstriction	3	11	0.504431	0.94297	XP_005694706.1;XP_017911005.1;XP_017921631.1
GO:0051028	mRNA transport	3	11	0.504431	0.94297	XP_005700221.2;XP_013823399.1;XP_005687255.1
GO:0071166	ribonucleoprotein complex localization	3	11	0.504431	0.94297	XP_005700221.2;XP_013823399.1;XP_005687255.1
GO:0071426	ribonucleoprotein complex export from nucleus	3	11	0.504431	0.94297	XP_005700221.2;XP_013823399.1;XP_005687255.1
GO:0072384	organelle transport along microtubule	3	11	0.504431	0.94297	XP_017894211.1;XP_017894210.1;XP_017894212.1
GO:0006879	cellular iron ion homeostasis	7	28	0.50903	0.949088	XP_005675608.2;XP_005675518.2;XP_017904586.1;XP_017904589.1;XP_017904592.1;XP_005683083.2;XP_005689823.1
GO:0034976	response to endoplasmic reticulum stress	7	28	0.50903	0.949088	XP_013830917.1;XP_017897604.1;XP_017897605.1;XP_017902036.1;XP_017906346.1;XP_005682625.2;XP_005682624.2
GO:0040011	locomotion	47	197	0.509048	0.949088	XP_017912559.1;XP_017912560.1;XP_017912561.1;XP_017912562.1;XP_005681807.2;XP_017910257.1;XP_005692722.2;XP_005692723.2;XP_005692724.2;XP_005695616.2;XP_005695617.2;XP_005696099.2;XP_013822104.2;XP_017893890.1;XP_017898223.1;XP_017915511.1;XP_017915512.1;XP_017915514.1;XP_017915516.1;XP_017915515.1;XP_017915513.1;XP_017915519.1;XP_017915518.1;XP_017915527.1;XP_017915529.1;XP_017915528.1;XP_005697…
GO:1901362	organic cyclic compound biosynthetic process	164	691	0.510794	0.951505	XP_017915986.1;XP_017915987.1;XP_005677900.2;XP_005677899.2;XP_017915023.1;XP_017915021.1;XP_017915020.1;XP_017915022.1;XP_005689749.1;XP_005689750.1;XP_017899069.1;XP_017903466.1;XP_005680270.2;XP_017895210.1;XP_017920170.1;XP_013820102.1;XP_013820100.1;XP_017904977.1;XP_017904975.1;XP_017904976.1;XP_013828231.2;XP_017894383.1;XP_017894382.1;XP_017894384.1;XP_017894905.1;XP_017894907.1;XP_017921…
GO:0040012	regulation of locomotion	15	62	0.513836	0.952944	XP_005674971.2;XP_013832685.2;XP_017911806.1;XP_005696099.2;XP_017895092.1;XP_017895093.1;XP_017895126.1;XP_017895127.1;XP_017908685.1;XP_005684789.2;XP_005684788.2;XP_017920462.1;XP_017920461.1;XP_017922556.1;XP_017911005.1
GO:0044802	single-organism membrane organization	28	117	0.513989	0.952944	XP_017904238.1;XP_013818892.1;XP_013825881.2;XP_013825883.2;XP_013825882.2;XP_013825884.2;XP_017911610.1;XP_017911609.1;XP_017911612.1;XP_017911611.1;XP_017909685.1;XP_017909683.1;XP_017901959.1;XP_017903642.1;XP_017903643.1;XP_017903644.1;XP_017903646.1;XP_017903645.1;XP_005690073.1;XP_017911446.1;XP_005675679.1;XP_017894727.1;XP_017894726.1;XP_017894728.1;XP_017894725.1;XP_013820166.2;XP_017905…
GO:0030334	regulation of cell migration	14	58	0.520628	0.952944	XP_005674971.2;XP_013832685.2;XP_017911806.1;XP_005696099.2;XP_017895092.1;XP_017895093.1;XP_017895126.1;XP_017895127.1;XP_017908685.1;XP_005684789.2;XP_005684788.2;XP_017920462.1;XP_017920461.1;XP_017922556.1
GO:0019725	cellular homeostasis	35	147	0.521437	0.952944	XP_005690869.2;XP_013825707.2;XP_013825828.2;XP_017894413.1;XP_017894844.1;XP_017895183.1;XP_017901200.1;XP_005679197.2;XP_017922724.1;XP_017922725.1;XP_017922726.1;XP_017922723.1;XP_017922722.1;XP_017922727.1;XP_017922728.1;XP_005687238.3;XP_017897949.1;XP_017909258.1;XP_017906121.1;XP_017906119.1;XP_017906120.1;XP_005675608.2;XP_005675518.2;XP_017904586.1;XP_017904589.1;XP_017904592.1;XP_005683…
GO:0006303	double-strand break repair via nonhomologous end joining	2	7	0.522562	0.952944	XP_013824562.2;XP_005676574.2
GO:0006465	signal peptide processing	2	7	0.522562	0.952944	XP_005691515.2;XP_017897476.1
GO:0006528	asparagine metabolic process	2	7	0.522562	0.952944	XP_005675920.1;XP_005675921.1
GO:0006529	asparagine biosynthetic process	2	7	0.522562	0.952944	XP_005675920.1;XP_005675921.1
GO:0030800	negative regulation of cyclic nucleotide metabolic process	2	7	0.522562	0.952944	XP_017894840.1;XP_017919255.1
GO:0030815	negative regulation of cAMP metabolic process	2	7	0.522562	0.952944	XP_017894840.1;XP_017919255.1
GO:0034308	primary alcohol metabolic process	2	7	0.522562	0.952944	XP_017904782.1;XP_017904777.1
GO:0045766	positive regulation of angiogenesis	2	7	0.522562	0.952944	XP_005690426.2;NP_001272618.1
GO:0045980	negative regulation of nucleotide metabolic process	2	7	0.522562	0.952944	XP_017894840.1;XP_017919255.1
GO:0048515	spermatid differentiation	2	7	0.522562	0.952944	XP_017894278.1;XP_017894279.1
GO:1900543	negative regulation of purine nucleotide metabolic process	2	7	0.522562	0.952944	XP_017894840.1;XP_017919255.1
GO:1904018	positive regulation of vasculature development	2	7	0.522562	0.952944	XP_005690426.2;NP_001272618.1
GO:2001057	reactive nitrogen species metabolic process	2	7	0.522562	0.952944	XP_013827406.2;XP_017916710.1
GO:0065008	regulation of biological quality	143	604	0.525693	0.952944	XP_005678112.1;XP_017908068.1;XP_017908067.1;XP_017908064.1;XP_017908066.1;XP_005691213.2;XP_005691212.2;XP_005686359.2;XP_005694706.1;XP_017911005.1;XP_017921631.1;XP_005700276.2;XP_017909195.1;XP_017909197.1;XP_017909196.1;XP_005687101.2;XP_017908229.1;XP_017909629.1;XP_017909628.1;XP_017909627.1;XP_017903292.1;XP_017903290.1;XP_017903293.1;XP_005680028.2;XP_005680029.2;XP_017911023.1;XP_005690…
GO:0006497	protein lipidation	9	37	0.528719	0.952944	XP_013829509.1;XP_013829502.1;XP_013829497.1;XP_017895447.1;XP_017895448.1;XP_017895449.1;XP_017895450.1;XP_017911998.1;XP_017911994.1
GO:0009247	glycolipid biosynthetic process	9	37	0.528719	0.952944	XP_013829509.1;XP_013829502.1;XP_013829497.1;XP_017895447.1;XP_017895448.1;XP_017895449.1;XP_017895450.1;XP_017911998.1;XP_017911994.1
GO:0030838	positive regulation of actin filament polymerization	9	37	0.528719	0.952944	XP_017894909.1;XP_017894908.1;XP_017894912.1;XP_017894913.1;XP_017894910.1;XP_017917390.1;XP_017917389.1;XP_017917391.1;XP_017917392.1
GO:0042158	lipoprotein biosynthetic process	9	37	0.528719	0.952944	XP_013829509.1;XP_013829502.1;XP_013829497.1;XP_017895447.1;XP_017895448.1;XP_017895449.1;XP_017895450.1;XP_017911998.1;XP_017911994.1
GO:0045088	regulation of innate immune response	9	37	0.528719	0.952944	NP_001272469.1;XP_017904636.1;XP_017904635.1;XP_005681561.2;XP_017897421.1;XP_017897423.1;XP_017897424.1;XP_017897060.1;XP_017897059.1
GO:0061024	membrane organization	37	156	0.530954	0.952944	XP_017904238.1;XP_013818892.1;XP_013825881.2;XP_013825883.2;XP_013825882.2;XP_013825884.2;XP_017911610.1;XP_017911609.1;XP_017911612.1;XP_017911611.1;XP_017896036.1;XP_017896038.1;XP_017896035.1;XP_017896037.1;XP_017909685.1;XP_017909683.1;XP_005689580.2;XP_017901959.1;XP_017903642.1;XP_017903643.1;XP_017903644.1;XP_017903646.1;XP_017903645.1;XP_005690073.1;XP_017911446.1;XP_005675679.1;XP_017894…
GO:0071840	cellular component organization or biogenesis	466	1969	0.531123	0.952944	XP_013829760.2;XP_017904816.1;XP_005681513.1;XP_017897394.1;XP_017897395.1;XP_017897396.1;XP_017915970.1;XP_017915969.1;XP_017918635.1;XP_005675058.2;XP_017921047.1;XP_017894396.1;XP_017894397.1;XP_017894400.1;XP_017894401.1;XP_017894403.1;XP_017894398.1;XP_017894399.1;XP_017894402.1;XP_017894404.1;XP_017903292.1;XP_017903290.1;XP_017903293.1;XP_005680028.2;XP_005680029.2;XP_017897937.1;XP_017897…
GO:0007033	vacuole organization	5	20	0.532041	0.952944	XP_017897937.1;XP_017897938.1;XP_017897939.1;XP_017897940.1;XP_017897941.1
GO:0006400	tRNA modification	8	33	0.538767	0.952944	XP_017913211.1;XP_005688522.1;XP_005688523.1;XP_017909149.1;XP_005685361.3;XP_013825016.2;XP_017915337.1;XP_005688232.2
GO:0051495	positive regulation of cytoskeleton organization	15	63	0.541804	0.952944	XP_017904432.1;XP_017904434.1;XP_017904431.1;XP_017904430.1;XP_017905632.1;XP_017905631.1;XP_017894909.1;XP_017894908.1;XP_017894912.1;XP_017894913.1;XP_017894910.1;XP_017917390.1;XP_017917389.1;XP_017917391.1;XP_017917392.1
GO:0032940	secretion by cell	34	144	0.544261	0.952944	XP_005681668.2;XP_017911023.1;XP_005681807.2;XP_005694067.2;XP_013827865.2;XP_017920848.1;XP_017896466.1;XP_017896467.1;XP_017896465.1;XP_017898289.1;XP_017898288.1;XP_017898286.1;XP_017898290.1;XP_017898287.1;XP_017898285.1;XP_017898957.1;XP_017904210.1;XP_017904208.1;XP_017904211.1;XP_017904204.1;XP_017904206.1;XP_017904205.1;XP_017904209.1;XP_017904212.1;XP_017904207.1;XP_017921424.1;XP_017921…
GO:0010965	regulation of mitotic sister chromatid separation	4	16	0.547692	0.952944	XP_017910303.1;XP_017910302.1;XP_017910304.1;XP_005685540.2
GO:0022412	cellular process involved in reproduction in multicellular organism	4	16	0.547692	0.952944	XP_013818892.1;XP_017911798.1;XP_017894278.1;XP_017894279.1
GO:0030071	regulation of mitotic metaphase/anaphase transition	4	16	0.547692	0.952944	XP_017910303.1;XP_017910302.1;XP_017910304.1;XP_005685540.2
GO:0032434	regulation of proteasomal ubiquitin-dependent protein catabolic process	4	16	0.547692	0.952944	XP_017910303.1;XP_017910302.1;XP_017910304.1;XP_005685540.2
GO:0033045	regulation of sister chromatid segregation	4	16	0.547692	0.952944	XP_017910303.1;XP_017910302.1;XP_017910304.1;XP_005685540.2
GO:0033047	regulation of mitotic sister chromatid segregation	4	16	0.547692	0.952944	XP_017910303.1;XP_017910302.1;XP_017910304.1;XP_005685540.2
GO:0042440	pigment metabolic process	4	16	0.547692	0.952944	XP_017895210.1;XP_017920170.1;NP_001272496.1;NP_001272656.1
GO:0061136	regulation of proteasomal protein catabolic process	4	16	0.547692	0.952944	XP_017910303.1;XP_017910302.1;XP_017910304.1;XP_005685540.2
GO:0090092	regulation of transmembrane receptor protein serine/threonine kinase signaling pathway	4	16	0.547692	0.952944	XP_017909274.1;XP_017902439.1;XP_017903349.1;XP_017903355.1
GO:1901071	glucosamine-containing compound metabolic process	4	16	0.547692	0.952944	XP_005690426.2;NP_001272618.1;XP_005678053.1;XP_017902062.1
GO:1902099	regulation of metaphase/anaphase transition of cell cycle	4	16	0.547692	0.952944	XP_017910303.1;XP_017910302.1;XP_017910304.1;XP_005685540.2
GO:1903050	regulation of proteolysis involved in cellular protein catabolic process	4	16	0.547692	0.952944	XP_017910303.1;XP_017910302.1;XP_017910304.1;XP_005685540.2
GO:1903362	regulation of cellular protein catabolic process	4	16	0.547692	0.952944	XP_017910303.1;XP_017910302.1;XP_017910304.1;XP_005685540.2
GO:0051270	regulation of cellular component movement	14	59	0.549454	0.952944	XP_005674971.2;XP_013832685.2;XP_017911806.1;XP_005696099.2;XP_017895092.1;XP_017895093.1;XP_017895126.1;XP_017895127.1;XP_017908685.1;XP_005684789.2;XP_005684788.2;XP_017920462.1;XP_017920461.1;XP_017922556.1
GO:2000145	regulation of cell motility	14	59	0.549454	0.952944	XP_005674971.2;XP_013832685.2;XP_017911806.1;XP_005696099.2;XP_017895092.1;XP_017895093.1;XP_017895126.1;XP_017895127.1;XP_017908685.1;XP_005684789.2;XP_005684788.2;XP_017920462.1;XP_017920461.1;XP_017922556.1
GO:0032774	RNA biosynthetic process	81	344	0.55087	0.952944	XP_017903466.1;XP_005680270.2;XP_005693050.2;XP_005695350.2;XP_005697679.2;XP_013820103.2;XP_013820244.1;XP_013821132.2;XP_013821134.2;XP_013821138.2;XP_013821136.2;XP_013821137.2;XP_013821135.2;XP_013821133.2;XP_013824565.2;XP_013830609.2;XP_013830603.2;XP_013830608.2;XP_013830604.2;XP_013830606.2;XP_017897046.1;XP_017897045.1;XP_005678580.2;XP_005678579.2;XP_005678581.2;XP_017904982.1;XP_017904…
GO:0006643	membrane lipid metabolic process	17	72	0.553996	0.952944	XP_017912346.1;XP_017919510.1;XP_013826081.1;XP_005676353.1;XP_017908902.1;XP_017908903.1;XP_017905264.1;XP_017912884.1;XP_013829509.1;XP_013829502.1;XP_013829497.1;XP_017895447.1;XP_017895448.1;XP_017895449.1;XP_017895450.1;XP_017911998.1;XP_017911994.1
GO:0001516	prostaglandin biosynthetic process	1	3	0.556109	0.952944	XP_005687101.2
GO:0002687	positive regulation of leukocyte migration	1	3	0.556109	0.952944	XP_005696099.2
GO:0002690	positive regulation of leukocyte chemotaxis	1	3	0.556109	0.952944	XP_005696099.2
GO:0006309	apoptotic DNA fragmentation	1	3	0.556109	0.952944	XP_005690815.2
GO:0006421	asparaginyl-tRNA aminoacylation	1	3	0.556109	0.952944	XP_013831237.2
GO:0006433	prolyl-tRNA aminoacylation	1	3	0.556109	0.952944	XP_017915652.1
GO:0006458	'de novo' protein folding	1	3	0.556109	0.952944	XP_017911446.1
GO:0006542	glutamine biosynthetic process	1	3	0.556109	0.952944	XP_005675860.2
GO:0006584	catecholamine metabolic process	1	3	0.556109	0.952944	XP_017899069.1
GO:0006699	bile acid biosynthetic process	1	3	0.556109	0.952944	XP_005689057.2
GO:0006788	heme oxidation	1	3	0.556109	0.952944	NP_001272496.1
GO:0006921	cellular component disassembly involved in execution phase of apoptosis	1	3	0.556109	0.952944	XP_005690815.2
GO:0007626	locomotory behavior	1	3	0.556109	0.952944	XP_017897667.1
GO:0009162	deoxyribonucleoside monophosphate metabolic process	1	3	0.556109	0.952944	XP_017894147.1
GO:0009256	10-formyltetrahydrofolate metabolic process	1	3	0.556109	0.952944	XP_017903690.1
GO:0009258	10-formyltetrahydrofolate catabolic process	1	3	0.556109	0.952944	XP_017903690.1
GO:0009397	folic acid-containing compound catabolic process	1	3	0.556109	0.952944	XP_017903690.1
GO:0009712	catechol-containing compound metabolic process	1	3	0.556109	0.952944	XP_017899069.1
GO:0010972	negative regulation of G2/M transition of mitotic cell cycle	1	3	0.556109	0.952944	XP_013828420.2
GO:0019441	tryptophan catabolic process to kynurenine	1	3	0.556109	0.952944	XP_005691368.1
GO:0030262	apoptotic nuclear changes	1	3	0.556109	0.952944	XP_005690815.2
GO:0030514	negative regulation of BMP signaling pathway	1	3	0.556109	0.952944	XP_017909274.1
GO:0042391	regulation of membrane potential	1	3	0.556109	0.952944	XP_017904284.1
GO:0042461	photoreceptor cell development	1	3	0.556109	0.952944	XP_005689035.2
GO:0042537	benzene-containing compound metabolic process	1	3	0.556109	0.952944	XP_005691368.1
GO:0042554	superoxide anion generation	1	3	0.556109	0.952944	XP_017909079.1
GO:0042560	pteridine-containing compound catabolic process	1	3	0.556109	0.952944	XP_017903690.1
GO:0043649	dicarboxylic acid catabolic process	1	3	0.556109	0.952944	XP_017903690.1
GO:0044708	single-organism behavior	1	3	0.556109	0.952944	XP_017919536.1
GO:0044774	mitotic DNA integrity checkpoint	1	3	0.556109	0.952944	XP_013828420.2
GO:0045947	negative regulation of translational initiation	1	3	0.556109	0.952944	XP_013820921.1
GO:0046457	prostanoid biosynthetic process	1	3	0.556109	0.952944	XP_005687101.2
GO:0046530	photoreceptor cell differentiation	1	3	0.556109	0.952944	XP_005689035.2
GO:0046952	ketone body catabolic process	1	3	0.556109	0.952944	XP_005702213.2
GO:0048520	positive regulation of behavior	1	3	0.556109	0.952944	XP_005696099.2
GO:0048562	embryonic organ morphogenesis	1	3	0.556109	0.952944	XP_017903090.1
GO:0048771	tissue remodeling	1	3	0.556109	0.952944	XP_005678806.2
GO:0050921	positive regulation of chemotaxis	1	3	0.556109	0.952944	XP_005696099.2
GO:0050994	regulation of lipid catabolic process	1	3	0.556109	0.952944	XP_017899089.1
GO:0051084	'de novo' posttranslational protein folding	1	3	0.556109	0.952944	XP_017911446.1
GO:0051085	chaperone mediated protein folding requiring cofactor	1	3	0.556109	0.952944	XP_017911446.1
GO:0061077	chaperone-mediated protein folding	1	3	0.556109	0.952944	XP_017911446.1
GO:0070189	kynurenine metabolic process	1	3	0.556109	0.952944	XP_005691368.1
GO:0070228	regulation of lymphocyte apoptotic process	1	3	0.556109	0.952944	XP_005692602.1
GO:0070230	positive regulation of lymphocyte apoptotic process	1	3	0.556109	0.952944	XP_005692602.1
GO:0070232	regulation of T cell apoptotic process	1	3	0.556109	0.952944	XP_005692602.1
GO:0070234	positive regulation of T cell apoptotic process	1	3	0.556109	0.952944	XP_005692602.1
GO:0071621	granulocyte chemotaxis	1	3	0.556109	0.952944	XP_005681807.2
GO:0097194	execution phase of apoptosis	1	3	0.556109	0.952944	XP_005690815.2
GO:0097530	granulocyte migration	1	3	0.556109	0.952944	XP_005681807.2
GO:1902750	negative regulation of cell cycle G2/M phase transition	1	3	0.556109	0.952944	XP_013828420.2
GO:2000106	regulation of leukocyte apoptotic process	1	3	0.556109	0.952944	XP_005692602.1
GO:2000108	positive regulation of leukocyte apoptotic process	1	3	0.556109	0.952944	XP_005692602.1
GO:0000075	cell cycle checkpoint	13	55	0.557688	0.954877	XP_017916751.1;XP_017910303.1;XP_017910302.1;XP_017910304.1;XP_005685540.2;XP_013828420.2;XP_017915324.1;XP_017915323.1;XP_017915322.1;XP_017915325.1;XP_013824743.2;XP_013824744.2;XP_013824745.2
GO:0007409	axonogenesis	16	68	0.561372	0.959634	XP_017915527.1;XP_017915529.1;XP_017915528.1;XP_017898223.1;XP_017912559.1;XP_017912560.1;XP_017912561.1;XP_017912562.1;XP_017915511.1;XP_017915512.1;XP_017915514.1;XP_017915516.1;XP_017915515.1;XP_017915513.1;XP_017915519.1;XP_017915518.1
GO:0048667	cell morphogenesis involved in neuron differentiation	16	68	0.561372	0.959634	XP_017915527.1;XP_017915529.1;XP_017915528.1;XP_017898223.1;XP_017912559.1;XP_017912560.1;XP_017912561.1;XP_017912562.1;XP_017915511.1;XP_017915512.1;XP_017915514.1;XP_017915516.1;XP_017915515.1;XP_017915513.1;XP_017915519.1;XP_017915518.1
GO:0052652	cyclic purine nucleotide metabolic process	6	25	0.563687	0.96256	XP_017917433.1;XP_017917432.1;XP_017917431.1;XP_017917430.1;XP_017917429.1;XP_017919525.1
GO:0010562	positive regulation of phosphorus metabolic process	9	38	0.564448	0.96256	XP_005684078.2;XP_005692722.2;XP_005692723.2;XP_005692724.2;XP_005685108.2;XP_017906009.1;XP_005676006.2;XP_017920229.1;XP_017920246.1
GO:0045937	positive regulation of phosphate metabolic process	9	38	0.564448	0.96256	XP_005684078.2;XP_005692722.2;XP_005692723.2;XP_005692724.2;XP_005685108.2;XP_017906009.1;XP_005676006.2;XP_017920229.1;XP_017920246.1
GO:0046148	pigment biosynthetic process	3	12	0.568628	0.96891	XP_017895210.1;XP_017920170.1;NP_001272656.1
GO:0016043	cellular component organization	450	1909	0.571117	0.972367	XP_013829760.2;XP_017904816.1;XP_005681513.1;XP_017897394.1;XP_017897395.1;XP_017897396.1;XP_017915970.1;XP_017915969.1;XP_017918635.1;XP_005675058.2;XP_017921047.1;XP_017894396.1;XP_017894397.1;XP_017894400.1;XP_017894401.1;XP_017894403.1;XP_017894398.1;XP_017894399.1;XP_017894402.1;XP_017894404.1;XP_017903292.1;XP_017903290.1;XP_017903293.1;XP_005680028.2;XP_005680029.2;XP_017897937.1;XP_017897…
GO:0051246	regulation of protein metabolic process	47	201	0.571807	0.972761	XP_017899168.1;XP_017899179.1;XP_017899172.1;XP_017899182.1;XP_017899176.1;XP_005684078.2;XP_005692722.2;XP_005692723.2;XP_005692724.2;XP_005697168.1;XP_005681800.2;XP_017913856.1;XP_017913853.1;XP_017913857.1;XP_017913854.1;XP_017913852.1;XP_017913851.1;XP_013820921.1;XP_017907284.1;XP_017907281.1;XP_017907282.1;XP_017907283.1;XP_005675929.2;XP_013827807.1;XP_017911682.1;XP_017911680.1;XP_017911…
GO:0034508	centromere complex assembly	5	21	0.579866	0.985679	XP_005700206.2;XP_013826772.2;XP_017904996.1;XP_005681710.2;XP_005684225.2
GO:0046486	glycerolipid metabolic process	40	172	0.586161	0.99558	XP_017895214.1;XP_017903909.1;XP_017915098.1;XP_017915505.1;XP_017921106.1;XP_013826081.1;XP_005676353.1;XP_017908902.1;XP_017908903.1;XP_017911116.1;XP_005687050.3;XP_013829509.1;XP_013829502.1;XP_013829497.1;XP_017895447.1;XP_017895448.1;XP_017895449.1;XP_017895450.1;XP_017911998.1;XP_017911994.1;XP_017902690.1;XP_017902799.1;XP_017902850.1;XP_017902637.1;XP_017902751.1;XP_017902584.1;XP_017902…
GO:1901136	carbohydrate derivative catabolic process	10	43	0.587057	0.996303	XP_005690426.2;NP_001272618.1;XP_005678053.1;XP_017902062.1;XP_017901618.1;XP_017901620.1;XP_017901617.1;XP_017901616.1;XP_005677572.2;XP_017903919.1
GO:0046916	cellular transition metal ion homeostasis	7	30	0.589909	1	XP_005675608.2;XP_005675518.2;XP_017904586.1;XP_017904589.1;XP_017904592.1;XP_005683083.2;XP_005689823.1
GO:0016053	organic acid biosynthetic process	25	108	0.59242	1	XP_017910249.1;XP_005675920.1;XP_005675921.1;XP_005687101.2;XP_017910164.1;XP_017910192.1;XP_017910187.1;XP_017897933.1;XP_017897932.1;XP_017897935.1;XP_017897930.1;XP_017897931.1;XP_005685128.1;XP_017908846.1;XP_017909560.1;XP_005686027.2;XP_005675704.2;XP_017907236.1;XP_017907238.1;XP_017915711.1;XP_017915712.1;XP_005686221.2;XP_005675860.2;XP_005689057.2;XP_017915765.1
GO:0046394	carboxylic acid biosynthetic process	25	108	0.59242	1	XP_017910249.1;XP_005675920.1;XP_005675921.1;XP_005687101.2;XP_017910164.1;XP_017910192.1;XP_017910187.1;XP_017897933.1;XP_017897932.1;XP_017897935.1;XP_017897930.1;XP_017897931.1;XP_005685128.1;XP_017908846.1;XP_017909560.1;XP_005686027.2;XP_005675704.2;XP_017907236.1;XP_017907238.1;XP_017915711.1;XP_017915712.1;XP_005686221.2;XP_005675860.2;XP_005689057.2;XP_017915765.1
GO:0001655	urogenital system development	2	8	0.600163	1	XP_017895592.1;XP_017895593.1
GO:0001822	kidney development	2	8	0.600163	1	XP_017895592.1;XP_017895593.1
GO:0002098	tRNA wobble uridine modification	2	8	0.600163	1	XP_013825016.2;XP_017915337.1
GO:0008217	regulation of blood pressure	2	8	0.600163	1	XP_005687101.2;XP_005699430.1
GO:0030149	sphingolipid catabolic process	2	8	0.600163	1	XP_017912346.1;XP_017919510.1
GO:0046466	membrane lipid catabolic process	2	8	0.600163	1	XP_017912346.1;XP_017919510.1
GO:0048814	regulation of dendrite morphogenesis	2	8	0.600163	1	XP_017920462.1;XP_017920461.1
GO:0050773	regulation of dendrite development	2	8	0.600163	1	XP_017920462.1;XP_017920461.1
GO:0072001	renal system development	2	8	0.600163	1	XP_017895592.1;XP_017895593.1
GO:0006560	proline metabolic process	4	17	0.600193	1	XP_017910249.1;XP_017915711.1;XP_017915712.1;XP_005686221.2
GO:0044283	small molecule biosynthetic process	33	143	0.603721	1	XP_017910249.1;XP_005675920.1;XP_005675921.1;XP_005687101.2;XP_017910164.1;XP_017910192.1;XP_017910187.1;XP_017911360.1;XP_017911362.1;XP_017911363.1;XP_017911364.1;XP_017911361.1;XP_005687247.2;XP_017897933.1;XP_017897932.1;XP_017897935.1;XP_017897930.1;XP_017897931.1;XP_005685128.1;XP_017908846.1;XP_017909560.1;XP_005686027.2;XP_005675704.2;XP_017907236.1;XP_017907238.1;NP_001301115.1;XP_017919…
GO:0055080	cation homeostasis	17	74	0.604489	1	XP_005686359.2;XP_017897949.1;XP_017909258.1;XP_017905199.1;XP_005675608.2;XP_005675518.2;XP_017904586.1;XP_017904589.1;XP_017904592.1;XP_005683083.2;XP_005689823.1;XP_005695617.2;XP_005697168.1;XP_017894840.1;XP_017919255.1;XP_017893762.1;XP_017893763.1
GO:0098771	inorganic ion homeostasis	17	74	0.604489	1	XP_005686359.2;XP_017897949.1;XP_017909258.1;XP_017905199.1;XP_005675608.2;XP_005675518.2;XP_017904586.1;XP_017904589.1;XP_017904592.1;XP_005683083.2;XP_005689823.1;XP_005695617.2;XP_005697168.1;XP_017894840.1;XP_017919255.1;XP_017893762.1;XP_017893763.1
GO:0031570	DNA integrity checkpoint	6	26	0.60581	1	XP_013828420.2;XP_017915324.1;XP_017915323.1;XP_017915322.1;XP_017915325.1;XP_017916751.1
GO:0048013	ephrin receptor signaling pathway	6	26	0.60581	1	XP_017910087.1;XP_017910082.1;XP_017910908.1;XP_017910953.1;XP_017910968.1;XP_017910959.1
GO:0048015	phosphatidylinositol-mediated signaling	6	26	0.60581	1	XP_017904103.1;XP_017904098.1;XP_017903909.1;XP_017904109.1;XP_017915098.1;XP_017915505.1
GO:1903034	regulation of response to wounding	6	26	0.60581	1	XP_017894492.1;XP_017894491.1;XP_017897421.1;XP_017897423.1;XP_017897424.1;XP_005681561.2
GO:0045017	glycerolipid biosynthetic process	11	48	0.607256	1	XP_017911116.1;XP_005687050.3;XP_013829509.1;XP_013829502.1;XP_013829497.1;XP_017895447.1;XP_017895448.1;XP_017895449.1;XP_017895450.1;XP_017911998.1;XP_017911994.1
GO:1901565	organonitrogen compound catabolic process	19	83	0.612303	1	XP_017903690.1;XP_017915765.1;XP_005690426.2;NP_001272618.1;XP_005678053.1;XP_017902062.1;XP_017912346.1;XP_017919510.1;XP_017901618.1;XP_017901620.1;XP_017901617.1;XP_017901616.1;XP_005677572.2;XP_005692277.2;XP_005692278.2;NP_001272496.1;XP_005691368.1;XP_013829736.2;XP_017905667.1
GO:0032886	regulation of microtubule-based process	13	57	0.614915	1	XP_017904432.1;XP_017904434.1;XP_017904431.1;XP_017904430.1;XP_017894672.1;XP_013822139.2;XP_013822137.2;XP_013822138.2;XP_017909235.1;XP_017909236.1;XP_017909237.1;XP_017909234.1;XP_017909233.1
GO:0070507	regulation of microtubule cytoskeleton organization	13	57	0.614915	1	XP_017904432.1;XP_017904434.1;XP_017904431.1;XP_017904430.1;XP_017894672.1;XP_013822139.2;XP_013822137.2;XP_013822138.2;XP_017909235.1;XP_017909236.1;XP_017909237.1;XP_017909234.1;XP_017909233.1
GO:0006000	fructose metabolic process	5	22	0.624933	1	XP_013823928.2;XP_017912442.1;XP_017912444.1;XP_017912445.1;XP_017912441.1
GO:0006003	fructose 2,6-bisphosphate metabolic process	5	22	0.624933	1	XP_013823928.2;XP_017912442.1;XP_017912444.1;XP_017912445.1;XP_017912441.1
GO:0046835	carbohydrate phosphorylation	3	13	0.627396	1	XP_017906121.1;XP_017906119.1;XP_017906120.1
GO:0050795	regulation of behavior	3	13	0.627396	1	XP_005696099.2;XP_005694706.1;XP_017911005.1
GO:0046467	membrane lipid biosynthetic process	9	40	0.632102	1	XP_013829509.1;XP_013829502.1;XP_013829497.1;XP_017895447.1;XP_017895448.1;XP_017895449.1;XP_017895450.1;XP_017911998.1;XP_017911994.1
GO:0061564	axon development	16	71	0.637739	1	XP_017915527.1;XP_017915529.1;XP_017915528.1;XP_017898223.1;XP_017912559.1;XP_017912560.1;XP_017912561.1;XP_017912562.1;XP_017915511.1;XP_017915512.1;XP_017915514.1;XP_017915516.1;XP_017915515.1;XP_017915513.1;XP_017915519.1;XP_017915518.1
GO:0006351	transcription, DNA-templated	78	339	0.64192	1	XP_005693050.2;XP_005695350.2;XP_005697679.2;XP_013820103.2;XP_013820244.1;XP_013821132.2;XP_013821134.2;XP_013821138.2;XP_013821136.2;XP_013821137.2;XP_013821135.2;XP_013821133.2;XP_013824565.2;XP_013830609.2;XP_013830603.2;XP_013830608.2;XP_013830604.2;XP_013830606.2;XP_017897046.1;XP_017897045.1;XP_005678580.2;XP_005678579.2;XP_005678581.2;XP_017904982.1;XP_017904981.1;XP_017904983.1;XP_017904…
GO:0097659	nucleic acid-templated transcription	78	339	0.64192	1	XP_005693050.2;XP_005695350.2;XP_005697679.2;XP_013820103.2;XP_013820244.1;XP_013821132.2;XP_013821134.2;XP_013821138.2;XP_013821136.2;XP_013821137.2;XP_013821135.2;XP_013821133.2;XP_013824565.2;XP_013830609.2;XP_013830603.2;XP_013830608.2;XP_013830604.2;XP_013830606.2;XP_017897046.1;XP_017897045.1;XP_005678580.2;XP_005678579.2;XP_005678581.2;XP_017904982.1;XP_017904981.1;XP_017904983.1;XP_017904…
GO:0051247	positive regulation of protein metabolic process	13	58	0.642154	1	XP_005684078.2;XP_005692722.2;XP_005692723.2;XP_005692724.2;XP_017906009.1;NP_001272469.1;XP_017897060.1;XP_017897059.1;XP_017904636.1;XP_017904635.1;XP_005676006.2;XP_017920229.1;XP_017920246.1
GO:0003333	amino acid transmembrane transport	18	80	0.643488	1	XP_005692994.2;XP_013824816.2;XP_013827091.2;XP_013827097.2;XP_013827072.1;XP_013827090.2;XP_017903335.1;XP_017918774.1;XP_017918718.1;XP_017918506.1;XP_017918505.1;XP_017918518.1;XP_017918517.1;XP_017918521.1;XP_017918711.1;XP_017918512.1;XP_017918719.1;XP_005689328.3
GO:0006650	glycerophospholipid metabolic process	38	167	0.644685	1	XP_017895214.1;XP_017903909.1;XP_017915098.1;XP_017915505.1;XP_017921106.1;XP_013826081.1;XP_005676353.1;XP_017908902.1;XP_017908903.1;XP_013829509.1;XP_013829502.1;XP_013829497.1;XP_017895447.1;XP_017895448.1;XP_017895449.1;XP_017895450.1;XP_017911998.1;XP_017911994.1;XP_017902690.1;XP_017902799.1;XP_017902850.1;XP_017902637.1;XP_017902751.1;XP_017902584.1;XP_017902947.1;XP_017903090.1;XP_017903…
GO:0007205	protein kinase C-activating G-protein coupled receptor signaling pathway	8	36	0.646778	1	XP_005693234.3;XP_017896539.1;XP_017896525.1;XP_017896532.1;XP_017919577.1;XP_017919579.1;XP_017919578.1;XP_017919580.1
GO:0000079	regulation of cyclin-dependent protein serine/threonine kinase activity	4	18	0.648824	1	XP_013831936.2;XP_013831937.2;XP_017899463.1;XP_017899462.1
GO:0006013	mannose metabolic process	4	18	0.648824	1	NP_001276035.1;XP_017905445.1;XP_017905446.1;XP_017905245.1
GO:0006739	NADP metabolic process	4	18	0.648824	1	XP_017915986.1;XP_017915987.1;XP_017915877.1;XP_017915876.1
GO:0010968	regulation of microtubule nucleation	4	18	0.648824	1	XP_017904432.1;XP_017904434.1;XP_017904431.1;XP_017904430.1
GO:0031113	regulation of microtubule polymerization	4	18	0.648824	1	XP_017904432.1;XP_017904434.1;XP_017904431.1;XP_017904430.1
GO:0031577	spindle checkpoint	4	18	0.648824	1	XP_017910303.1;XP_017910302.1;XP_017910304.1;XP_005685540.2
GO:0051340	regulation of ligase activity	4	18	0.648824	1	XP_017910303.1;XP_017910302.1;XP_017910304.1;XP_005685540.2
GO:0051438	regulation of ubiquitin-protein transferase activity	4	18	0.648824	1	XP_017910303.1;XP_017910302.1;XP_017910304.1;XP_005685540.2
GO:0051983	regulation of chromosome segregation	4	18	0.648824	1	XP_017910303.1;XP_017910302.1;XP_017910304.1;XP_005685540.2
GO:0090150	establishment of protein localization to membrane	4	18	0.648824	1	XP_005675679.1;XP_013820166.2;XP_017905050.1;XP_005685334.1
GO:1904029	regulation of cyclin-dependent protein kinase activity	4	18	0.648824	1	XP_013831936.2;XP_013831937.2;XP_017899463.1;XP_017899462.1
GO:0015849	organic acid transport	37	163	0.649939	1	XP_005692994.2;XP_013824816.2;XP_013827091.2;XP_013827097.2;XP_013827072.1;XP_013827090.2;XP_017903335.1;XP_017918774.1;XP_017918718.1;XP_017918506.1;XP_017918505.1;XP_017918518.1;XP_017918517.1;XP_017918521.1;XP_017918711.1;XP_017918512.1;XP_017918719.1;XP_005689328.3;XP_017906777.1;XP_017906776.1;XP_017906775.1;XP_017907514.1;XP_013824581.2;XP_013824595.2;XP_013824584.2;XP_013824589.2;XP_013824…
GO:0046942	carboxylic acid transport	37	163	0.649939	1	XP_005692994.2;XP_013824816.2;XP_013827091.2;XP_013827097.2;XP_013827072.1;XP_013827090.2;XP_017903335.1;XP_017918774.1;XP_017918718.1;XP_017918506.1;XP_017918505.1;XP_017918518.1;XP_017918517.1;XP_017918521.1;XP_017918711.1;XP_017918512.1;XP_017918719.1;XP_005689328.3;XP_017906777.1;XP_017906776.1;XP_017906775.1;XP_017907514.1;XP_013824581.2;XP_013824595.2;XP_013824584.2;XP_013824589.2;XP_013824…
GO:0050801	ion homeostasis	17	76	0.652321	1	XP_005686359.2;XP_017897949.1;XP_017909258.1;XP_017905199.1;XP_005675608.2;XP_005675518.2;XP_017904586.1;XP_017904589.1;XP_017904592.1;XP_005683083.2;XP_005689823.1;XP_005695617.2;XP_005697168.1;XP_017894840.1;XP_017919255.1;XP_017893762.1;XP_017893763.1
GO:0007275	multicellular organism development	125	542	0.657812	1	XP_005676079.2;XP_017905615.1;XP_017921047.1;XP_013820948.2;XP_017894297.1;XP_017894298.1;XP_017901475.1;XP_017911613.1;XP_017913023.1;XP_005683033.2;XP_017915084.1;XP_017915083.1;XP_017915078.1;XP_017915082.1;XP_017915080.1;XP_017915081.1;XP_017915079.1;XP_017921892.1;XP_005689019.3;XP_017911985.1;XP_017920462.1;XP_017920461.1;XP_017915511.1;XP_017915512.1;XP_017915514.1;XP_017915516.1;XP_017915…
GO:0001894	tissue homeostasis	1	4	0.661398	1	XP_005700276.2
GO:0002200	somatic diversification of immune receptors	1	4	0.661398	1	XP_005690149.2
GO:0002562	somatic diversification of immune receptors via germline recombination within a single locus	1	4	0.661398	1	XP_005690149.2
GO:0002831	regulation of response to biotic stimulus	1	4	0.661398	1	XP_005698251.2
GO:0006120	mitochondrial electron transport, NADH to ubiquinone	1	4	0.661398	1	XP_005698453.2
GO:0006556	S-adenosylmethionine biosynthetic process	1	4	0.661398	1	XP_005699327.2
GO:0006692	prostanoid metabolic process	1	4	0.661398	1	XP_005687101.2
GO:0006693	prostaglandin metabolic process	1	4	0.661398	1	XP_005687101.2
GO:0006787	porphyrin-containing compound catabolic process	1	4	0.661398	1	NP_001272496.1
GO:0007130	synaptonemal complex assembly	1	4	0.661398	1	XP_017918635.1
GO:0008206	bile acid metabolic process	1	4	0.661398	1	XP_005689057.2
GO:0009264	deoxyribonucleotide catabolic process	1	4	0.661398	1	XP_017903919.1
GO:0010951	negative regulation of endopeptidase activity	1	4	0.661398	1	XP_005688647.2
GO:0016444	somatic cell DNA recombination	1	4	0.661398	1	XP_005690149.2
GO:0031055	chromatin remodeling at centromere	1	4	0.661398	1	XP_005684225.2
GO:0033015	tetrapyrrole catabolic process	1	4	0.661398	1	NP_001272496.1
GO:0033151	V(D)J recombination	1	4	0.661398	1	XP_005690149.2
GO:0034080	CENP-A containing nucleosome assembly	1	4	0.661398	1	XP_005684225.2
GO:0045103	intermediate filament-based process	1	4	0.661398	1	XP_017911446.1
GO:0045104	intermediate filament cytoskeleton organization	1	4	0.661398	1	XP_017911446.1
GO:0046500	S-adenosylmethionine metabolic process	1	4	0.661398	1	XP_005699327.2
GO:0048477	oogenesis	1	4	0.661398	1	XP_017911798.1
GO:0048871	multicellular organismal homeostasis	1	4	0.661398	1	XP_005700276.2
GO:0050688	regulation of defense response to virus	1	4	0.661398	1	XP_005698251.2
GO:0061641	CENP-A containing chromatin organization	1	4	0.661398	1	XP_005684225.2
GO:0070193	synaptonemal complex organization	1	4	0.661398	1	XP_017918635.1
GO:0071359	cellular response to dsRNA	1	4	0.661398	1	XP_005698251.2
GO:1902806	regulation of cell cycle G1/S phase transition	1	4	0.661398	1	XP_005693262.2
GO:1902807	negative regulation of cell cycle G1/S phase transition	1	4	0.661398	1	XP_005693262.2
GO:2000045	regulation of G1/S transition of mitotic cell cycle	1	4	0.661398	1	XP_005693262.2
GO:2000134	negative regulation of G1/S transition of mitotic cell cycle	1	4	0.661398	1	XP_005693262.2
GO:0048878	chemical homeostasis	21	94	0.662087	1	XP_005686359.2;XP_017897949.1;XP_017909258.1;XP_017905199.1;XP_017906121.1;XP_017906119.1;XP_017906120.1;XP_005675608.2;XP_005675518.2;XP_017904586.1;XP_017904589.1;XP_017904592.1;XP_005683083.2;XP_005689823.1;XP_005689057.2;XP_005695617.2;XP_005697168.1;XP_017894840.1;XP_017919255.1;XP_017893762.1;XP_017893763.1
GO:0071826	ribonucleoprotein complex subunit organization	7	32	0.663486	1	XP_017903748.1;XP_017921025.1;XP_017921026.1;XP_017921027.1;XP_013821937.2;XP_017908634.1;XP_005692243.1
GO:0031400	negative regulation of protein modification process	9	41	0.663694	1	XP_017911682.1;XP_017911680.1;XP_017911681.1;XP_017911679.1;XP_017911683.1;XP_017910303.1;XP_017910302.1;XP_017910304.1;XP_005685540.2
GO:0034968	histone lysine methylation	11	50	0.665589	1	XP_017912215.1;XP_017917044.1;XP_017917043.1;XP_017922339.1;XP_017922338.1;XP_005687517.2;XP_017907706.1;XP_017915208.1;XP_017915209.1;XP_017915210.1;XP_017915211.1
GO:0007031	peroxisome organization	5	23	0.666951	1	XP_017915970.1;XP_017915969.1;XP_017902918.1;XP_017902919.1;XP_005693261.2
GO:0033014	tetrapyrrole biosynthetic process	5	23	0.666951	1	XP_017895210.1;XP_017920170.1;XP_005701359.2;XP_005678604.2;XP_005678606.2
GO:0002097	tRNA wobble base modification	2	9	0.667817	1	XP_013825016.2;XP_017915337.1
GO:0006098	pentose-phosphate shunt	2	9	0.667817	1	XP_017915877.1;XP_017915876.1
GO:0019682	glyceraldehyde-3-phosphate metabolic process	2	9	0.667817	1	XP_017915877.1;XP_017915876.1
GO:0044341	sodium-dependent phosphate transport	2	9	0.667817	1	XP_013820023.2;XP_005681541.2
GO:0051156	glucose 6-phosphate metabolic process	2	9	0.667817	1	XP_017915877.1;XP_017915876.1
GO:0052547	regulation of peptidase activity	2	9	0.667817	1	XP_005675929.2;XP_005688647.2
GO:0008284	positive regulation of cell proliferation	15	68	0.671584	1	XP_005690937.2;XP_005691126.2;XP_013832348.1;XP_017898579.1;XP_017898576.1;XP_017898577.1;XP_017898580.1;XP_017898581.1;XP_017898578.1;XP_005682805.2;XP_017915446.1;XP_017915448.1;XP_005692722.2;XP_005692723.2;XP_005692724.2
GO:0031399	regulation of protein modification process	33	147	0.672279	1	XP_005684078.2;XP_005692722.2;XP_005692723.2;XP_005692724.2;XP_005697168.1;XP_005681800.2;XP_017913856.1;XP_017913853.1;XP_017913857.1;XP_017913854.1;XP_017913852.1;XP_017913851.1;XP_017907284.1;XP_017907281.1;XP_017907282.1;XP_017907283.1;XP_017911682.1;XP_017911680.1;XP_017911681.1;XP_017911679.1;XP_017911683.1;XP_017906009.1;XP_017910303.1;XP_017910302.1;XP_017910304.1;XP_005685540.2;XP_013831…
GO:0008654	phospholipid biosynthetic process	17	77	0.675072	1	XP_017903661.1;XP_017903663.1;XP_017916429.1;XP_017916432.1;XP_017916431.1;XP_017916428.1;XP_017916430.1;XP_017916427.1;XP_013829509.1;XP_013829502.1;XP_013829497.1;XP_017895447.1;XP_017895448.1;XP_017895449.1;XP_017895450.1;XP_017911998.1;XP_017911994.1
GO:0006790	sulfur compound metabolic process	19	86	0.678697	1	XP_017909483.1;XP_017909482.1;XP_017897933.1;XP_017897932.1;XP_017897935.1;XP_017897930.1;XP_017897931.1;XP_005685128.1;XP_005699327.2;XP_005675704.2;XP_017907236.1;XP_017907238.1;XP_017911707.1;XP_017911726.1;XP_017911697.1;XP_017911717.1;XP_017911733.1;XP_017905667.1;XP_005679306.2
GO:0010498	proteasomal protein catabolic process	3	14	0.680376	1	XP_013830917.1;XP_017897604.1;XP_017897605.1
GO:0015693	magnesium ion transport	3	14	0.680376	1	XP_017905599.1;XP_017905600.1;XP_005681643.2
GO:0043161	proteasome-mediated ubiquitin-dependent protein catabolic process	3	14	0.680376	1	XP_013830917.1;XP_017897604.1;XP_017897605.1
GO:0048008	platelet-derived growth factor receptor signaling pathway	3	14	0.680376	1	XP_013824846.2;XP_017915390.1;XP_005689411.3
GO:0051168	nuclear export	3	14	0.680376	1	XP_005700221.2;XP_013823399.1;XP_005687255.1
GO:0030162	regulation of proteolysis	6	28	0.682839	1	XP_005675929.2;XP_017910303.1;XP_017910302.1;XP_017910304.1;XP_005685540.2;XP_005688647.2
GO:0015711	organic anion transport	50	222	0.687688	1	XP_005692994.2;XP_013824816.2;XP_013827091.2;XP_013827097.2;XP_013827072.1;XP_013827090.2;XP_017903335.1;XP_017918774.1;XP_017918718.1;XP_017918506.1;XP_017918505.1;XP_017918518.1;XP_017918517.1;XP_017918521.1;XP_017918711.1;XP_017918512.1;XP_017918719.1;XP_005689328.3;XP_013821194.2;XP_017904909.1;XP_017904910.1;XP_017904907.1;XP_017904908.1;XP_017905573.1;XP_017907607.1;XP_017907610.1;XP_017907…
GO:0016571	histone methylation	11	51	0.692809	1	XP_017912215.1;XP_017917044.1;XP_017917043.1;XP_017922339.1;XP_017922338.1;XP_005687517.2;XP_017907706.1;XP_017915208.1;XP_017915209.1;XP_017915210.1;XP_017915211.1
GO:0018022	peptidyl-lysine methylation	11	51	0.692809	1	XP_017912215.1;XP_017917044.1;XP_017917043.1;XP_017922339.1;XP_017922338.1;XP_005687517.2;XP_017907706.1;XP_017915208.1;XP_017915209.1;XP_017915210.1;XP_017915211.1
GO:0006040	amino sugar metabolic process	4	19	0.693341	1	XP_005690426.2;NP_001272618.1;XP_005678053.1;XP_017902062.1
GO:0031396	regulation of protein ubiquitination	4	19	0.693341	1	XP_017910303.1;XP_017910302.1;XP_017910304.1;XP_005685540.2
GO:1903320	regulation of protein modification by small protein conjugation or removal	4	19	0.693341	1	XP_017910303.1;XP_017910302.1;XP_017910304.1;XP_005685540.2
GO:0051223	regulation of protein transport	13	60	0.693438	1	XP_017915106.1;XP_017915108.1;XP_017915109.1;XP_017915107.1;NP_001272469.1;XP_017897060.1;XP_017897059.1;XP_017904636.1;XP_017904635.1;XP_005681561.2;XP_005690605.1;XP_017915734.1;XP_017915735.1
GO:0070201	regulation of establishment of protein localization	13	60	0.693438	1	XP_017915106.1;XP_017915108.1;XP_017915109.1;XP_017915107.1;NP_001272469.1;XP_017897060.1;XP_017897059.1;XP_017904636.1;XP_017904635.1;XP_005681561.2;XP_005690605.1;XP_017915734.1;XP_017915735.1
GO:0001934	positive regulation of protein phosphorylation	7	33	0.697064	1	XP_005692722.2;XP_005692723.2;XP_005692724.2;XP_017906009.1;XP_005676006.2;XP_017920229.1;XP_017920246.1
GO:0051188	cofactor biosynthetic process	29	131	0.697072	1	XP_017915986.1;XP_017915987.1;XP_017895210.1;XP_017920170.1;XP_013828231.2;XP_017894383.1;XP_017894382.1;XP_017894384.1;XP_017894905.1;XP_017894907.1;XP_017921084.1;XP_017921085.1;XP_017921083.1;XP_017921363.1;XP_017911360.1;XP_017911362.1;XP_017911363.1;XP_017911364.1;XP_017911361.1;XP_005687247.2;XP_017908846.1;XP_017909560.1;XP_005686027.2;XP_005699327.2;XP_017907269.1;XP_017896405.1;XP_017905…
GO:0006820	anion transport	85	375	0.704046	1	XP_005692994.2;XP_013824816.2;XP_013827091.2;XP_013827097.2;XP_013827072.1;XP_013827090.2;XP_017903335.1;XP_017918774.1;XP_017918718.1;XP_017918506.1;XP_017918505.1;XP_017918518.1;XP_017918517.1;XP_017918521.1;XP_017918711.1;XP_017918512.1;XP_017918719.1;XP_005689328.3;XP_013821194.2;XP_017904909.1;XP_017904910.1;XP_017904907.1;XP_017904908.1;XP_017905573.1;XP_017907607.1;XP_017907610.1;XP_017907…
GO:1903825	organic acid transmembrane transport	18	83	0.708463	1	XP_005692994.2;XP_013824816.2;XP_013827091.2;XP_013827097.2;XP_013827072.1;XP_013827090.2;XP_017903335.1;XP_017918774.1;XP_017918718.1;XP_017918506.1;XP_017918505.1;XP_017918518.1;XP_017918517.1;XP_017918521.1;XP_017918711.1;XP_017918512.1;XP_017918719.1;XP_005689328.3
GO:0031589	cell-substrate adhesion	8	38	0.709986	1	XP_013821355.2;XP_017897955.1;XP_017903173.1;XP_017903172.1;XP_017909832.1;XP_017915130.1;XP_017920462.1;XP_017920461.1
GO:0022613	ribonucleoprotein complex biogenesis	20	92	0.710444	1	XP_005693379.1;XP_005693380.1;XP_005699087.2;XP_005699082.2;XP_005699086.2;XP_005699085.2;XP_017897760.1;XP_017897761.1;XP_017897762.1;XP_017914214.1;XP_017916466.1;XP_017903748.1;XP_005694613.2;XP_017904071.1;XP_005681017.3;XP_005681018.3;XP_005683553.2;XP_013821937.2;XP_017908634.1;XP_005692243.1
GO:0033013	tetrapyrrole metabolic process	6	29	0.717425	1	XP_017895210.1;XP_017920170.1;NP_001272496.1;XP_005701359.2;XP_005678604.2;XP_005678606.2
GO:0003013	circulatory system process	9	43	0.721845	1	XP_005694706.1;XP_017911005.1;XP_017921631.1;XP_017909195.1;XP_017909197.1;XP_017909196.1;XP_005687101.2;XP_005685108.2;XP_005699430.1
GO:0008015	blood circulation	9	43	0.721845	1	XP_005694706.1;XP_017911005.1;XP_017921631.1;XP_017909195.1;XP_017909197.1;XP_017909196.1;XP_005687101.2;XP_005685108.2;XP_005699430.1
GO:0046474	glycerophospholipid biosynthetic process	9	43	0.721845	1	XP_013829509.1;XP_013829502.1;XP_013829497.1;XP_017895447.1;XP_017895448.1;XP_017895449.1;XP_017895450.1;XP_017911998.1;XP_017911994.1
GO:0007610	behavior	2	10	0.725877	1	XP_017897667.1;XP_017919536.1
GO:0006089	lactate metabolic process	3	15	0.727527	1	XP_005676591.2;XP_017915024.1;XP_017915031.1
GO:0006541	glutamine metabolic process	3	15	0.727527	1	XP_017911004.1;XP_017911003.1;XP_005675860.2
GO:0009438	methylglyoxal metabolic process	3	15	0.727527	1	XP_005676591.2;XP_017915024.1;XP_017915031.1
GO:0019243	methylglyoxal catabolic process to D-lactate via S-lactoyl-glutathione	3	15	0.727527	1	XP_005676591.2;XP_017915024.1;XP_017915031.1
GO:0042182	ketone catabolic process	3	15	0.727527	1	XP_005676591.2;XP_017915024.1;XP_017915031.1
GO:0051596	methylglyoxal catabolic process	3	15	0.727527	1	XP_005676591.2;XP_017915024.1;XP_017915031.1
GO:0061727	methylglyoxal catabolic process to lactate	3	15	0.727527	1	XP_005676591.2;XP_017915024.1;XP_017915031.1
GO:0010256	endomembrane system organization	14	66	0.72833	1	XP_017904238.1;XP_017901959.1;XP_017903642.1;XP_017903643.1;XP_017903644.1;XP_017903646.1;XP_017903645.1;XP_005690073.1;XP_017911446.1;XP_005675679.1;XP_017894727.1;XP_017894726.1;XP_017894728.1;XP_017894725.1
GO:0042327	positive regulation of phosphorylation	7	34	0.728369	1	XP_005692722.2;XP_005692723.2;XP_005692724.2;XP_017906009.1;XP_005676006.2;XP_017920229.1;XP_017920246.1
GO:0044282	small molecule catabolic process	18	84	0.728467	1	XP_017903690.1;XP_017915765.1;XP_017912346.1;XP_017919510.1;XP_005692277.2;XP_005692278.2;XP_005689057.2;XP_005702213.2;XP_017911116.1;XP_005687050.3;XP_005691368.1;XP_017905283.1;XP_017910188.1;XP_013829736.2;XP_017905667.1;XP_005676591.2;XP_017915024.1;XP_017915031.1
GO:0007009	plasma membrane organization	12	57	0.729732	1	XP_017904238.1;XP_017901959.1;XP_017903642.1;XP_017903643.1;XP_017903644.1;XP_017903646.1;XP_017903645.1;XP_005690073.1;XP_017894727.1;XP_017894726.1;XP_017894728.1;XP_017894725.1
GO:0032269	negative regulation of cellular protein metabolic process	12	57	0.729732	1	XP_013820921.1;XP_005675929.2;XP_017911682.1;XP_017911680.1;XP_017911681.1;XP_017911679.1;XP_017911683.1;XP_017910303.1;XP_017910302.1;XP_017910304.1;XP_005685540.2;XP_005688647.2
GO:0051248	negative regulation of protein metabolic process	12	57	0.729732	1	XP_013820921.1;XP_005675929.2;XP_017911682.1;XP_017911680.1;XP_017911681.1;XP_017911679.1;XP_017911683.1;XP_017910303.1;XP_017910302.1;XP_017910304.1;XP_005685540.2;XP_005688647.2
GO:0009062	fatty acid catabolic process	4	20	0.733666	1	XP_017911116.1;XP_005687050.3;XP_017905283.1;XP_017910188.1
GO:0019221	cytokine-mediated signaling pathway	4	20	0.733666	1	XP_005677313.2;NP_001272653.1;XP_017904645.1;XP_017905657.1
GO:0072583	clathrin-mediated endocytosis	4	20	0.733666	1	XP_017896036.1;XP_017896038.1;XP_017896035.1;XP_017896037.1
GO:0080135	regulation of cellular response to stress	4	20	0.733666	1	XP_017907284.1;XP_017907281.1;XP_017907282.1;XP_017907283.1
GO:1901617	organic hydroxy compound biosynthetic process	4	20	0.733666	1	XP_017899069.1;NP_001272656.1;XP_017907269.1;XP_005689057.2
GO:0010638	positive regulation of organelle organization	15	71	0.738588	1	XP_017904432.1;XP_017904434.1;XP_017904431.1;XP_017904430.1;XP_017905632.1;XP_017905631.1;XP_017894909.1;XP_017894908.1;XP_017894912.1;XP_017894913.1;XP_017894910.1;XP_017917390.1;XP_017917389.1;XP_017917391.1;XP_017917392.1
GO:0007411	axon guidance	13	62	0.740068	1	XP_017898223.1;XP_017912559.1;XP_017912560.1;XP_017912561.1;XP_017912562.1;XP_017915511.1;XP_017915512.1;XP_017915514.1;XP_017915516.1;XP_017915515.1;XP_017915513.1;XP_017915519.1;XP_017915518.1
GO:0032880	regulation of protein localization	13	62	0.740068	1	XP_017915106.1;XP_017915108.1;XP_017915109.1;XP_017915107.1;NP_001272469.1;XP_017897060.1;XP_017897059.1;XP_017904636.1;XP_017904635.1;XP_005681561.2;XP_005690605.1;XP_017915734.1;XP_017915735.1
GO:0000077	DNA damage checkpoint	5	25	0.741267	1	XP_017915324.1;XP_017915323.1;XP_017915322.1;XP_017915325.1;XP_017916751.1
GO:0009968	negative regulation of signal transduction	25	116	0.741502	1	XP_017909274.1;XP_005690664.2;XP_005690937.2;XP_005691126.2;XP_013832348.1;XP_017915446.1;XP_017915448.1;XP_017903349.1;XP_017903355.1;XP_013822139.2;XP_013822137.2;XP_013822138.2;XP_017909235.1;XP_017909236.1;XP_017909237.1;XP_017909234.1;XP_017909233.1;NP_001272482.1;XP_017895316.1;XP_017895314.1;XP_017895315.1;XP_017895317.1;XP_017895319.1;XP_017895318.1;XP_017895313.1
GO:0010648	negative regulation of cell communication	25	116	0.741502	1	XP_017909274.1;XP_005690664.2;XP_005690937.2;XP_005691126.2;XP_013832348.1;XP_017915446.1;XP_017915448.1;XP_017903349.1;XP_017903355.1;XP_013822139.2;XP_013822137.2;XP_013822138.2;XP_017909235.1;XP_017909236.1;XP_017909237.1;XP_017909234.1;XP_017909233.1;NP_001272482.1;XP_017895316.1;XP_017895314.1;XP_017895315.1;XP_017895317.1;XP_017895319.1;XP_017895318.1;XP_017895313.1
GO:0023057	negative regulation of signaling	25	116	0.741502	1	XP_017909274.1;XP_005690664.2;XP_005690937.2;XP_005691126.2;XP_013832348.1;XP_017915446.1;XP_017915448.1;XP_017903349.1;XP_017903355.1;XP_013822139.2;XP_013822137.2;XP_013822138.2;XP_017909235.1;XP_017909236.1;XP_017909237.1;XP_017909234.1;XP_017909233.1;NP_001272482.1;XP_017895316.1;XP_017895314.1;XP_017895315.1;XP_017895317.1;XP_017895319.1;XP_017895318.1;XP_017895313.1
GO:0006222	UMP biosynthetic process	1	5	0.741717	1	XP_005675101.2
GO:0007029	endoplasmic reticulum organization	1	5	0.741717	1	XP_005675679.1
GO:0007129	synapsis	1	5	0.741717	1	XP_017918635.1
GO:0007189	adenylate cyclase-activating G-protein coupled receptor signaling pathway	1	5	0.741717	1	XP_005685108.2
GO:0007342	fusion of sperm to egg plasma membrane	1	5	0.741717	1	XP_013818892.1
GO:0009173	pyrimidine ribonucleoside monophosphate metabolic process	1	5	0.741717	1	XP_005675101.2
GO:0009174	pyrimidine ribonucleoside monophosphate biosynthetic process	1	5	0.741717	1	XP_005675101.2
GO:0015696	ammonium transport	1	5	0.741717	1	XP_005696455.2
GO:0015804	neutral amino acid transport	1	5	0.741717	1	XP_017912884.1
GO:0015825	L-serine transport	1	5	0.741717	1	XP_017912884.1
GO:0016486	peptide hormone processing	1	5	0.741717	1	XP_017904911.1
GO:0018344	protein geranylgeranylation	1	5	0.741717	1	XP_005690628.2
GO:0032329	serine transport	1	5	0.741717	1	XP_017912884.1
GO:0043486	histone exchange	1	5	0.741717	1	XP_005684225.2
GO:0045026	plasma membrane fusion	1	5	0.741717	1	XP_013818892.1
GO:0045143	homologous chromosome segregation	1	5	0.741717	1	XP_017918635.1
GO:0046049	UMP metabolic process	1	5	0.741717	1	XP_005675101.2
GO:0050852	T cell receptor signaling pathway	1	5	0.741717	1	XP_005691120.2
GO:0072488	ammonium transmembrane transport	1	5	0.741717	1	XP_005696455.2
GO:0090596	sensory organ morphogenesis	1	5	0.741717	1	XP_017903090.1
GO:0051093	negative regulation of developmental process	11	53	0.743027	1	XP_013820103.2;XP_017904982.1;XP_017904981.1;XP_017904983.1;XP_017904984.1;XP_005681702.2;XP_005690937.2;XP_005691126.2;XP_013832348.1;XP_017915446.1;XP_017915448.1
GO:0006725	cellular aromatic compound metabolic process	462	1996	0.743801	1	XP_013831237.2;XP_017915986.1;XP_017915987.1;XP_005677900.2;XP_005677899.2;XP_017915023.1;XP_017915021.1;XP_017915020.1;XP_017915022.1;XP_005689749.1;XP_005689750.1;XP_013823060.2;XP_013829795.1;XP_013829796.1;XP_017895294.1;XP_017895295.1;XP_005676740.1;XP_005676741.1;XP_017897539.1;XP_017897537.1;XP_017897540.1;XP_017897538.1;XP_017904129.1;XP_017904130.1;XP_017909002.1;XP_005681334.2;XP_017913…
GO:0046483	heterocycle metabolic process	465	2009	0.744671	1	XP_013831237.2;XP_017915986.1;XP_017915987.1;XP_005677900.2;XP_005677899.2;XP_017915023.1;XP_017915021.1;XP_017915020.1;XP_017915022.1;XP_005689749.1;XP_005689750.1;XP_013823060.2;XP_013829795.1;XP_013829796.1;XP_017895294.1;XP_017895295.1;XP_005676740.1;XP_005676741.1;XP_017897539.1;XP_017897537.1;XP_017897540.1;XP_017897538.1;XP_017904129.1;XP_017904130.1;XP_017909002.1;XP_005681334.2;XP_017913…
GO:0034329	cell junction assembly	6	30	0.749304	1	XP_017897642.1;XP_017921170.1;XP_017921167.1;XP_017921166.1;XP_017921169.1;XP_017905615.1
GO:0034654	nucleobase-containing compound biosynthetic process	130	575	0.751269	1	XP_017915986.1;XP_017915987.1;XP_005677900.2;XP_005677899.2;XP_017915023.1;XP_017915021.1;XP_017915020.1;XP_017915022.1;XP_005689749.1;XP_005689750.1;XP_017903466.1;XP_005680270.2;XP_013820102.1;XP_013820100.1;XP_017904977.1;XP_017904975.1;XP_017904976.1;XP_005693050.2;XP_005695350.2;XP_005697679.2;XP_013820103.2;XP_013820244.1;XP_013821132.2;XP_013821134.2;XP_013821138.2;XP_013821136.2;XP_013821…
GO:0045595	regulation of cell differentiation	21	99	0.756444	1	XP_017920462.1;XP_017920461.1;XP_013820103.2;XP_017904982.1;XP_017904981.1;XP_017904983.1;XP_017904984.1;XP_005681702.2;XP_017916116.1;XP_017913856.1;XP_017913853.1;XP_017913857.1;XP_017913854.1;XP_017913852.1;XP_017913851.1;XP_017899089.1;XP_005690937.2;XP_005691126.2;XP_013832348.1;XP_017915446.1;XP_017915448.1
GO:0009063	cellular amino acid catabolic process	7	35	0.757365	1	XP_017903690.1;XP_017915765.1;XP_005692277.2;XP_005692278.2;XP_005691368.1;XP_013829736.2;XP_017905667.1
GO:0044087	regulation of cellular component biogenesis	31	144	0.760968	1	XP_017910523.1;XP_017910524.1;XP_017910526.1;XP_017910522.1;XP_017910525.1;XP_017910521.1;XP_017904432.1;XP_017904434.1;XP_017904431.1;XP_017904430.1;XP_017905632.1;XP_017905631.1;XP_005695806.2;XP_017902466.1;XP_017894909.1;XP_017894908.1;XP_017894912.1;XP_017894913.1;XP_017894910.1;XP_017917390.1;XP_017917389.1;XP_017917391.1;XP_017917392.1;XP_017903922.1;XP_017903925.1;XP_017903924.1;XP_017903…
GO:0097485	neuron projection guidance	13	63	0.76155	1	XP_017898223.1;XP_017912559.1;XP_017912560.1;XP_017912561.1;XP_017912562.1;XP_017915511.1;XP_017915512.1;XP_017915514.1;XP_017915516.1;XP_017915515.1;XP_017915513.1;XP_017915519.1;XP_017915518.1
GO:0032101	regulation of response to external stimulus	8	40	0.765268	1	XP_005698251.2;XP_017894492.1;XP_017894491.1;XP_005696099.2;XP_017897421.1;XP_017897423.1;XP_017897424.1;XP_005681561.2
GO:0006414	translational elongation	3	16	0.769027	1	XP_017898229.1;XP_017903491.1;XP_017908996.1
GO:0007507	heart development	3	16	0.769027	1	XP_005676079.2;XP_017905615.1;XP_017921047.1
GO:0014074	response to purine-containing compound	3	16	0.769027	1	XP_005691477.2;XP_013826116.2;XP_017916752.1
GO:0033198	response to ATP	3	16	0.769027	1	XP_005691477.2;XP_013826116.2;XP_017916752.1
GO:0046683	response to organophosphorus	3	16	0.769027	1	XP_005691477.2;XP_013826116.2;XP_017916752.1
GO:1901292	nucleoside phosphate catabolic process	3	16	0.769027	1	XP_017903919.1;XP_017894147.1;XP_017902936.1
GO:0007218	neuropeptide signaling pathway	4	21	0.769855	1	XP_017896645.1;XP_005685516.1;XP_005685517.1;XP_005685518.1
GO:0072657	protein localization to membrane	4	21	0.769855	1	XP_005675679.1;XP_013820166.2;XP_017905050.1;XP_005685334.1
GO:0097190	apoptotic signaling pathway	4	21	0.769855	1	XP_017909055.1;XP_017909056.1;XP_017909057.1;XP_005685218.2
GO:0009108	coenzyme biosynthetic process	25	118	0.772826	1	XP_017915986.1;XP_017915987.1;XP_013828231.2;XP_017894383.1;XP_017894382.1;XP_017894384.1;XP_017894905.1;XP_017894907.1;XP_017921084.1;XP_017921085.1;XP_017921083.1;XP_017921363.1;XP_017911360.1;XP_017911362.1;XP_017911363.1;XP_017911364.1;XP_017911361.1;XP_005687247.2;XP_017908846.1;XP_017909560.1;XP_005686027.2;XP_005699327.2;XP_017907269.1;XP_017896405.1;XP_017905327.1
GO:0031175	neuron projection development	27	127	0.773231	1	XP_017915527.1;XP_017915529.1;XP_017915528.1;XP_017898223.1;XP_017912559.1;XP_017912560.1;XP_017912561.1;XP_017912562.1;XP_017915511.1;XP_017915512.1;XP_017915514.1;XP_017915516.1;XP_017915515.1;XP_017915513.1;XP_017915519.1;XP_017915518.1;XP_017911446.1;XP_017911563.1;XP_017911564.1;XP_017911561.1;XP_017911562.1;XP_017911565.1;XP_017916323.1;XP_017916320.1;XP_017916322.1;XP_017916321.1;XP_017916…
GO:0001525	angiogenesis	5	26	0.773519	1	XP_017912559.1;XP_017912560.1;XP_017912561.1;XP_017912562.1;XP_017920481.1
GO:0022411	cellular component disassembly	5	26	0.773519	1	XP_017921025.1;XP_017921026.1;XP_017921027.1;XP_005690815.2;XP_005687469.1
GO:0048514	blood vessel morphogenesis	5	26	0.773519	1	XP_017912559.1;XP_017912560.1;XP_017912561.1;XP_017912562.1;XP_017920481.1
GO:0006939	smooth muscle contraction	2	11	0.775087	1	XP_017911005.1;XP_017921631.1
GO:0051187	cofactor catabolic process	2	11	0.775087	1	XP_017903690.1;NP_001272496.1
GO:0006508	proteolysis	253	1109	0.776512	1	XP_017917453.1;XP_017922556.1;XP_017897594.1;XP_017897592.1;XP_017897595.1;XP_017898822.1;XP_017894390.1;XP_017894391.1;XP_017917663.1;XP_005690968.2;XP_005692808.1;XP_005696431.2;XP_005694766.2;XP_005694880.2;XP_005696082.1;XP_005694684.2;XP_005695088.3;XP_005696619.2;XP_005696620.2;XP_005699278.2;XP_005699723.2;XP_005698802.2;XP_005699784.2;XP_005699720.2;XP_005699717.2;XP_005699727.2;XP_005699…
GO:1901360	organic cyclic compound metabolic process	479	2078	0.781479	1	XP_013831237.2;XP_017915986.1;XP_017915987.1;XP_005677900.2;XP_005677899.2;XP_017915023.1;XP_017915021.1;XP_017915020.1;XP_017915022.1;XP_005689749.1;XP_005689750.1;XP_013823060.2;XP_013829795.1;XP_013829796.1;XP_017895294.1;XP_017895295.1;XP_005676740.1;XP_005676741.1;XP_017897539.1;XP_017897537.1;XP_017897540.1;XP_017897538.1;XP_017904129.1;XP_017904130.1;XP_017909002.1;XP_005681334.2;XP_017913…
GO:0048699	generation of neurons	45	208	0.784058	1	XP_017920462.1;XP_017920461.1;XP_017894727.1;XP_017894726.1;XP_017894728.1;XP_017894725.1;XP_017898822.1;XP_013820103.2;XP_017904982.1;XP_017904981.1;XP_017904983.1;XP_017904984.1;XP_005681702.2;XP_017916116.1;XP_017915527.1;XP_017915529.1;XP_017915528.1;XP_005689035.2;XP_017897667.1;XP_017909685.1;XP_017909683.1;XP_017898223.1;XP_017912559.1;XP_017912560.1;XP_017912561.1;XP_017912562.1;XP_017915…
GO:0055072	iron ion homeostasis	7	36	0.784059	1	XP_005675608.2;XP_005675518.2;XP_017904586.1;XP_017904589.1;XP_017904592.1;XP_005683083.2;XP_005689823.1
GO:0050953	sensory perception of light stimulus	11	55	0.787423	1	XP_017898826.1;XP_017898825.1;XP_017899082.1;XP_017901271.1;XP_017909132.1;XP_017915846.1;XP_017918644.1;XP_017920455.1;XP_005689316.2;XP_005689035.2;XP_017908158.1
GO:0031401	positive regulation of protein modification process	8	41	0.789892	1	XP_005684078.2;XP_005692722.2;XP_005692723.2;XP_005692724.2;XP_017906009.1;XP_005676006.2;XP_017920229.1;XP_017920246.1
GO:0019438	aromatic compound biosynthetic process	141	630	0.8011	1	XP_017915986.1;XP_017915987.1;XP_005677900.2;XP_005677899.2;XP_017915023.1;XP_017915021.1;XP_017915020.1;XP_017915022.1;XP_005689749.1;XP_005689750.1;XP_017899069.1;XP_017903466.1;XP_005680270.2;XP_017895210.1;XP_017920170.1;XP_013820102.1;XP_013820100.1;XP_017904977.1;XP_017904975.1;XP_017904976.1;XP_005693050.2;XP_005695350.2;XP_005697679.2;XP_013820103.2;XP_013820244.1;XP_013821132.2;XP_013821…
GO:0032147	activation of protein kinase activity	4	22	0.802059	1	XP_017906009.1;XP_005676006.2;XP_017920229.1;XP_017920246.1
GO:0045321	leukocyte activation	4	22	0.802059	1	XP_005681807.2;XP_005694067.2;XP_013827865.2;XP_017920848.1
GO:0045860	positive regulation of protein kinase activity	4	22	0.802059	1	XP_017906009.1;XP_005676006.2;XP_017920229.1;XP_017920246.1
GO:0050727	regulation of inflammatory response	4	22	0.802059	1	XP_017897421.1;XP_017897423.1;XP_017897424.1;XP_005681561.2
GO:0072329	monocarboxylic acid catabolic process	4	22	0.802059	1	XP_017911116.1;XP_005687050.3;XP_017905283.1;XP_017910188.1
GO:0002429	immune response-activating cell surface receptor signaling pathway	1	6	0.802987	1	XP_005691120.2
GO:0007292	female gamete generation	1	6	0.802987	1	XP_017911798.1
GO:0009129	pyrimidine nucleoside monophosphate metabolic process	1	6	0.802987	1	XP_005675101.2
GO:0009130	pyrimidine nucleoside monophosphate biosynthetic process	1	6	0.802987	1	XP_005675101.2
GO:0015908	fatty acid transport	1	6	0.802987	1	XP_017906196.1
GO:0019321	pentose metabolic process	1	6	0.802987	1	XP_017904572.1
GO:0032922	circadian regulation of gene expression	1	6	0.802987	1	XP_005690798.2
GO:0046653	tetrahydrofolate metabolic process	1	6	0.802987	1	XP_017903690.1
GO:0046836	glycolipid transport	1	6	0.802987	1	XP_013827508.2
GO:0046950	cellular ketone body metabolic process	1	6	0.802987	1	XP_005702213.2
GO:0050851	antigen receptor-mediated signaling pathway	1	6	0.802987	1	XP_005691120.2
GO:0071902	positive regulation of protein serine/threonine kinase activity	1	6	0.802987	1	XP_017906009.1
GO:1902224	ketone body metabolic process	1	6	0.802987	1	XP_005702213.2
GO:0042592	homeostatic process	50	232	0.803331	1	XP_005686359.2;XP_005700276.2;XP_005690869.2;XP_013825707.2;XP_013825828.2;XP_017894413.1;XP_017894844.1;XP_017895183.1;XP_017901200.1;XP_005679197.2;XP_017922724.1;XP_017922725.1;XP_017922726.1;XP_017922723.1;XP_017922722.1;XP_017922727.1;XP_017922728.1;XP_005687238.3;XP_017897949.1;XP_017909258.1;XP_017905199.1;XP_017913209.1;XP_005688516.2;XP_017906121.1;XP_017906119.1;XP_017906120.1;XP_005675…
GO:0000041	transition metal ion transport	6	32	0.805023	1	XP_005675518.2;XP_017904586.1;XP_017904589.1;XP_017904592.1;XP_005675608.2;XP_005683083.2
GO:0007283	spermatogenesis	6	32	0.805023	1	XP_017908083.1;XP_005681783.2;XP_017911798.1;XP_017912114.1;XP_017894278.1;XP_017894279.1
GO:0048232	male gamete generation	6	32	0.805023	1	XP_017908083.1;XP_005681783.2;XP_017911798.1;XP_017912114.1;XP_017894278.1;XP_017894279.1
GO:0072525	pyridine-containing compound biosynthetic process	6	32	0.805023	1	XP_017915986.1;XP_017915987.1;XP_017907269.1;XP_017896405.1;XP_017905327.1;XP_017915765.1
GO:0003006	developmental process involved in reproduction	3	17	0.805205	1	XP_017911798.1;XP_017894278.1;XP_017894279.1
GO:0019229	regulation of vasoconstriction	3	17	0.805205	1	XP_017909195.1;XP_017909197.1;XP_017909196.1
GO:0030705	cytoskeleton-dependent intracellular transport	3	17	0.805205	1	XP_017894211.1;XP_017894210.1;XP_017894212.1
GO:0046185	aldehyde catabolic process	3	17	0.805205	1	XP_005676591.2;XP_017915024.1;XP_017915031.1
GO:0016054	organic acid catabolic process	11	56	0.807434	1	XP_017903690.1;XP_017915765.1;XP_005692277.2;XP_005692278.2;XP_017911116.1;XP_005687050.3;XP_005691368.1;XP_017905283.1;XP_017910188.1;XP_013829736.2;XP_017905667.1
GO:0046395	carboxylic acid catabolic process	11	56	0.807434	1	XP_017903690.1;XP_017915765.1;XP_005692277.2;XP_005692278.2;XP_017911116.1;XP_005687050.3;XP_005691368.1;XP_017905283.1;XP_017910188.1;XP_013829736.2;XP_017905667.1
GO:0048666	neuron development	36	170	0.807463	1	XP_017894727.1;XP_017894726.1;XP_017894728.1;XP_017894725.1;XP_017898822.1;XP_017915527.1;XP_017915529.1;XP_017915528.1;XP_005689035.2;XP_017897667.1;XP_017909685.1;XP_017909683.1;XP_017898223.1;XP_017912559.1;XP_017912560.1;XP_017912561.1;XP_017912562.1;XP_017915511.1;XP_017915512.1;XP_017915514.1;XP_017915516.1;XP_017915515.1;XP_017915513.1;XP_017915519.1;XP_017915518.1;XP_017911446.1;XP_017911…
GO:0022008	neurogenesis	46	215	0.811085	1	XP_017911985.1;XP_017920462.1;XP_017920461.1;XP_017894727.1;XP_017894726.1;XP_017894728.1;XP_017894725.1;XP_017898822.1;XP_013820103.2;XP_017904982.1;XP_017904981.1;XP_017904983.1;XP_017904984.1;XP_005681702.2;XP_017916116.1;XP_017915527.1;XP_017915529.1;XP_017915528.1;XP_005689035.2;XP_017897667.1;XP_017909685.1;XP_017909683.1;XP_017898223.1;XP_017912559.1;XP_017912560.1;XP_017912561.1;XP_017912…
GO:0044089	positive regulation of cellular component biogenesis	15	75	0.8131	1	XP_017904432.1;XP_017904434.1;XP_017904431.1;XP_017904430.1;XP_017905632.1;XP_017905631.1;XP_017894909.1;XP_017894908.1;XP_017894912.1;XP_017894913.1;XP_017894910.1;XP_017917390.1;XP_017917389.1;XP_017917391.1;XP_017917392.1
GO:0048585	negative regulation of response to stimulus	25	121	0.814917	1	XP_017909274.1;XP_005690664.2;XP_005690937.2;XP_005691126.2;XP_013832348.1;XP_017915446.1;XP_017915448.1;XP_017903349.1;XP_017903355.1;XP_013822139.2;XP_013822137.2;XP_013822138.2;XP_017909235.1;XP_017909236.1;XP_017909237.1;XP_017909234.1;XP_017909233.1;NP_001272482.1;XP_017895316.1;XP_017895314.1;XP_017895315.1;XP_017895317.1;XP_017895319.1;XP_017895318.1;XP_017895313.1
GO:0000003	reproduction	18	89	0.815143	1	XP_017908083.1;XP_005681783.2;XP_017911798.1;XP_017912114.1;XP_013818892.1;XP_005688381.2;XP_017918635.1;XP_013822771.2;XP_013822772.2;XP_017909449.1;XP_005686147.2;XP_005688374.2;XP_017908995.1;XP_017894278.1;XP_017894279.1;XP_005688642.2;XP_017916635.1;XP_017916640.1
GO:0022414	reproductive process	18	89	0.815143	1	XP_017908083.1;XP_005681783.2;XP_017911798.1;XP_017912114.1;XP_013818892.1;XP_005688381.2;XP_017918635.1;XP_013822771.2;XP_013822772.2;XP_017909449.1;XP_005686147.2;XP_005688374.2;XP_017908995.1;XP_017894278.1;XP_017894279.1;XP_005688642.2;XP_017916635.1;XP_017916640.1
GO:0010769	regulation of cell morphogenesis involved in differentiation	2	12	0.816379	1	XP_017920462.1;XP_017920461.1
GO:0030510	regulation of BMP signaling pathway	2	12	0.816379	1	XP_017909274.1;XP_017902439.1
GO:0032456	endocytic recycling	2	12	0.816379	1	XP_017896119.1;XP_017896121.1
GO:0043122	regulation of I-kappaB kinase/NF-kappaB signaling	2	12	0.816379	1	XP_017916252.1;XP_017916253.1
GO:0043123	positive regulation of I-kappaB kinase/NF-kappaB signaling	2	12	0.816379	1	XP_017916252.1;XP_017916253.1
GO:0051694	pointed-end actin filament capping	2	12	0.816379	1	XP_005695806.2;XP_017902466.1
GO:0044702	single organism reproductive process	17	85	0.824448	1	XP_017908083.1;XP_005681783.2;XP_017911798.1;XP_017912114.1;XP_013818892.1;XP_005688381.2;XP_017918635.1;XP_013822771.2;XP_013822772.2;XP_017909449.1;XP_005686147.2;XP_005688374.2;XP_017908995.1;XP_017894278.1;XP_017894279.1;XP_017916635.1;XP_017916640.1
GO:0046834	lipid phosphorylation	5	28	0.828626	1	XP_017895214.1;XP_017903909.1;XP_017915098.1;XP_017915505.1;XP_017921106.1
GO:0046854	phosphatidylinositol phosphorylation	5	28	0.828626	1	XP_017895214.1;XP_017903909.1;XP_017915098.1;XP_017915505.1;XP_017921106.1
GO:0006986	response to unfolded protein	4	23	0.830503	1	XP_017902036.1;XP_017906346.1;XP_005682625.2;XP_005682624.2
GO:0030522	intracellular receptor signaling pathway	4	23	0.830503	1	XP_017903179.1;XP_017903180.1;XP_017903178.1;XP_017903181.1
GO:0030968	endoplasmic reticulum unfolded protein response	4	23	0.830503	1	XP_017902036.1;XP_017906346.1;XP_005682625.2;XP_005682624.2
GO:0032984	macromolecular complex disassembly	4	23	0.830503	1	XP_017921025.1;XP_017921026.1;XP_017921027.1;XP_005687469.1
GO:0033674	positive regulation of kinase activity	4	23	0.830503	1	XP_017906009.1;XP_005676006.2;XP_017920229.1;XP_017920246.1
GO:0034620	cellular response to unfolded protein	4	23	0.830503	1	XP_017902036.1;XP_017906346.1;XP_005682625.2;XP_005682624.2
GO:0035966	response to topologically incorrect protein	4	23	0.830503	1	XP_017902036.1;XP_017906346.1;XP_005682625.2;XP_005682624.2
GO:0035967	cellular response to topologically incorrect protein	4	23	0.830503	1	XP_017902036.1;XP_017906346.1;XP_005682625.2;XP_005682624.2
GO:0019220	regulation of phosphate metabolic process	26	127	0.832943	1	XP_005684078.2;XP_005692722.2;XP_005692723.2;XP_005692724.2;XP_005697168.1;XP_005681800.2;XP_005685108.2;XP_017907284.1;XP_017907281.1;XP_017907282.1;XP_017907283.1;XP_017894840.1;XP_017919255.1;XP_017911682.1;XP_017911680.1;XP_017911681.1;XP_017911679.1;XP_017911683.1;XP_017906009.1;XP_013831936.2;XP_013831937.2;XP_017899463.1;XP_017899462.1;XP_005676006.2;XP_017920229.1;XP_017920246.1
GO:0051174	regulation of phosphorus metabolic process	26	127	0.832943	1	XP_005684078.2;XP_005692722.2;XP_005692723.2;XP_005692724.2;XP_005697168.1;XP_005681800.2;XP_005685108.2;XP_017907284.1;XP_017907281.1;XP_017907282.1;XP_017907283.1;XP_017894840.1;XP_017919255.1;XP_017911682.1;XP_017911680.1;XP_017911681.1;XP_017911679.1;XP_017911683.1;XP_017906009.1;XP_013831936.2;XP_013831937.2;XP_017899463.1;XP_017899462.1;XP_005676006.2;XP_017920229.1;XP_017920246.1
GO:0045087	innate immune response	8	43	0.833271	1	XP_005698251.2;XP_017897421.1;XP_017897423.1;XP_017897424.1;XP_005681561.2;XP_017914934.1;XP_005688607.2;XP_005688447.2
GO:0006885	regulation of pH	3	18	0.836482	1	XP_005686359.2;XP_017893762.1;XP_017893763.1
GO:0055067	monovalent inorganic cation homeostasis	3	18	0.836482	1	XP_005686359.2;XP_017893762.1;XP_017893763.1
GO:0090305	nucleic acid phosphodiester bond hydrolysis	3	18	0.836482	1	XP_017908995.1;XP_005688374.2;XP_005690815.2
GO:0031347	regulation of defense response	10	53	0.839664	1	NP_001272469.1;XP_017904636.1;XP_017904635.1;XP_005681561.2;XP_017897421.1;XP_017897423.1;XP_017897424.1;XP_017897060.1;XP_017897059.1;XP_005698251.2
GO:0016569	covalent chromatin modification	26	128	0.844551	1	XP_013818365.2;XP_017898719.1;XP_017899255.1;XP_017899253.1;XP_017899259.1;XP_017899260.1;XP_017899254.1;XP_017899257.1;XP_017899256.1;XP_017899258.1;XP_017899261.1;XP_017912215.1;XP_017917044.1;XP_017917043.1;XP_017922339.1;XP_017922338.1;XP_005687517.2;XP_017907706.1;XP_017915324.1;XP_017915323.1;XP_017915322.1;XP_017915325.1;XP_017915208.1;XP_017915209.1;XP_017915210.1;XP_017915211.1
GO:0016570	histone modification	26	128	0.844551	1	XP_013818365.2;XP_017898719.1;XP_017899255.1;XP_017899253.1;XP_017899259.1;XP_017899260.1;XP_017899254.1;XP_017899257.1;XP_017899256.1;XP_017899258.1;XP_017899261.1;XP_017912215.1;XP_017917044.1;XP_017917043.1;XP_017922339.1;XP_017922338.1;XP_005687517.2;XP_017907706.1;XP_017915324.1;XP_017915323.1;XP_017915322.1;XP_017915325.1;XP_017915208.1;XP_017915209.1;XP_017915210.1;XP_017915211.1
GO:0042981	regulation of apoptotic process	57	268	0.846422	1	XP_005690937.2;XP_005691126.2;XP_005695116.2;XP_013832348.1;XP_017894827.1;XP_017915446.1;XP_017915448.1;NP_001301220.1;NP_001272571.1;XP_013827976.2;XP_013828059.2;XP_017897748.1;XP_017897747.1;XP_017897745.1;XP_017897749.1;XP_017897746.1;XP_017902333.1;XP_017904197.1;XP_017904196.1;XP_005679612.3;XP_017909679.1;XP_017909676.1;XP_017909687.1;XP_005680883.2;XP_017911591.1;XP_017911589.1;XP_017911…
GO:0043067	regulation of programmed cell death	57	268	0.846422	1	XP_005690937.2;XP_005691126.2;XP_005695116.2;XP_013832348.1;XP_017894827.1;XP_017915446.1;XP_017915448.1;NP_001301220.1;NP_001272571.1;XP_013827976.2;XP_013828059.2;XP_017897748.1;XP_017897747.1;XP_017897745.1;XP_017897749.1;XP_017897746.1;XP_017902333.1;XP_017904197.1;XP_017904196.1;XP_005679612.3;XP_017909679.1;XP_017909676.1;XP_017909687.1;XP_005680883.2;XP_017911591.1;XP_017911589.1;XP_017911…
GO:0000184	nuclear-transcribed mRNA catabolic process, nonsense-mediated decay	1	7	0.849725	1	XP_017895985.1
GO:0000387	spliceosomal snRNP assembly	1	7	0.849725	1	XP_017903748.1
GO:0002526	acute inflammatory response	1	7	0.849725	1	XP_005688607.2
GO:0006432	phenylalanyl-tRNA aminoacylation	1	7	0.849725	1	XP_005689490.2
GO:0006953	acute-phase response	1	7	0.849725	1	XP_005688607.2
GO:0009081	branched-chain amino acid metabolic process	1	7	0.849725	1	XP_017903882.1
GO:0009109	coenzyme catabolic process	1	7	0.849725	1	XP_017903690.1
GO:0010959	regulation of metal ion transport	1	7	0.849725	1	XP_017897439.1
GO:0019216	regulation of lipid metabolic process	1	7	0.849725	1	XP_017899089.1
GO:0042632	cholesterol homeostasis	1	7	0.849725	1	XP_005689057.2
GO:0051924	regulation of calcium ion transport	1	7	0.849725	1	XP_017897439.1
GO:0055092	sterol homeostasis	1	7	0.849725	1	XP_005689057.2
GO:0006364	rRNA processing	6	34	0.85058	1	XP_005694613.2;XP_017904071.1;XP_005681017.3;XP_005681018.3;XP_017914214.1;XP_005683553.2
GO:0048017	inositol lipid-mediated signaling	6	34	0.85058	1	XP_017904103.1;XP_017904098.1;XP_017903909.1;XP_017904109.1;XP_017915098.1;XP_017915505.1
GO:0006119	oxidative phosphorylation	2	13	0.85074	1	XP_005676471.1;XP_005698453.2
GO:0009166	nucleotide catabolic process	2	13	0.85074	1	XP_017903919.1;XP_017902936.1
GO:0030168	platelet activation	2	13	0.85074	1	XP_005691213.2;XP_005691212.2
GO:0042773	ATP synthesis coupled electron transport	2	13	0.85074	1	XP_005676471.1;XP_005698453.2
GO:0001568	blood vessel development	5	29	0.851793	1	XP_017912559.1;XP_017912560.1;XP_017912561.1;XP_017912562.1;XP_017920481.1
GO:0001944	vasculature development	5	29	0.851793	1	XP_017912559.1;XP_017912560.1;XP_017912561.1;XP_017912562.1;XP_017920481.1
GO:0009451	RNA modification	20	101	0.852451	1	XP_017896546.1;XP_017896545.1;XP_017911359.1;XP_005687242.2;XP_017913211.1;XP_005688522.1;XP_005688523.1;XP_017909149.1;XP_005685361.3;XP_013825016.2;XP_017915337.1;XP_005688232.2;XP_013824647.2;XP_017913992.1;XP_005689043.2;XP_005689041.2;XP_017897130.1;XP_017897133.1;XP_017897134.1;XP_017897131.1
GO:0006644	phospholipid metabolic process	49	233	0.852802	1	XP_017903661.1;XP_017903663.1;XP_017916429.1;XP_017916432.1;XP_017916431.1;XP_017916428.1;XP_017916430.1;XP_017916427.1;XP_017912346.1;XP_017919510.1;XP_017895214.1;XP_017903909.1;XP_017915098.1;XP_017915505.1;XP_017921106.1;XP_013826081.1;XP_005676353.1;XP_017908902.1;XP_017908903.1;XP_017909891.1;XP_013829509.1;XP_013829502.1;XP_013829497.1;XP_017895447.1;XP_017895448.1;XP_017895449.1;XP_017895…
GO:0048278	vesicle docking	4	24	0.855453	1	XP_005681668.2;XP_017903117.1;XP_005679881.2;XP_005679880.2
GO:0051348	negative regulation of transferase activity	4	24	0.855453	1	XP_017910303.1;XP_017910302.1;XP_017910304.1;XP_005685540.2
GO:0007601	visual perception	10	54	0.856416	1	XP_017898826.1;XP_017898825.1;XP_017899082.1;XP_017901271.1;XP_017909132.1;XP_017915846.1;XP_017918644.1;XP_017920455.1;XP_005689316.2;XP_005689035.2
GO:0045454	cell redox homeostasis	16	83	0.8615	1	XP_005690869.2;XP_013825707.2;XP_013825828.2;XP_017894413.1;XP_017894844.1;XP_017895183.1;XP_017901200.1;XP_005679197.2;XP_017922724.1;XP_017922725.1;XP_017922726.1;XP_017922723.1;XP_017922722.1;XP_017922727.1;XP_017922728.1;XP_005687238.3
GO:0010941	regulation of cell death	57	270	0.861609	1	XP_005690937.2;XP_005691126.2;XP_005695116.2;XP_013832348.1;XP_017894827.1;XP_017915446.1;XP_017915448.1;NP_001301220.1;NP_001272571.1;XP_013827976.2;XP_013828059.2;XP_017897748.1;XP_017897747.1;XP_017897745.1;XP_017897749.1;XP_017897746.1;XP_017902333.1;XP_017904197.1;XP_017904196.1;XP_005679612.3;XP_017909679.1;XP_017909676.1;XP_017909687.1;XP_005680883.2;XP_017911591.1;XP_017911589.1;XP_017911…
GO:0090288	negative regulation of cellular response to growth factor stimulus	3	19	0.863321	1	XP_017909274.1;XP_017903349.1;XP_017903355.1
GO:0003018	vascular process in circulatory system	7	40	0.869043	1	XP_005694706.1;XP_017911005.1;XP_017921631.1;XP_017909195.1;XP_017909197.1;XP_017909196.1;XP_005685108.2
GO:0006898	receptor-mediated endocytosis	7	40	0.869043	1	XP_017896036.1;XP_017896038.1;XP_017896035.1;XP_017896037.1;XP_005698834.2;XP_005698833.2;XP_005688035.2
GO:0009064	glutamine family amino acid metabolic process	7	40	0.869043	1	XP_017910249.1;XP_017911004.1;XP_017911003.1;XP_017915711.1;XP_017915712.1;XP_005686221.2;XP_005675860.2
GO:0010563	negative regulation of phosphorus metabolic process	7	40	0.869043	1	XP_017894840.1;XP_017919255.1;XP_017911682.1;XP_017911680.1;XP_017911681.1;XP_017911679.1;XP_017911683.1
GO:0035150	regulation of tube size	7	40	0.869043	1	XP_005694706.1;XP_017911005.1;XP_017921631.1;XP_017909195.1;XP_017909197.1;XP_017909196.1;XP_005685108.2
GO:0045936	negative regulation of phosphate metabolic process	7	40	0.869043	1	XP_017894840.1;XP_017919255.1;XP_017911682.1;XP_017911680.1;XP_017911681.1;XP_017911679.1;XP_017911683.1
GO:0050880	regulation of blood vessel size	7	40	0.869043	1	XP_005694706.1;XP_017911005.1;XP_017921631.1;XP_017909195.1;XP_017909197.1;XP_017909196.1;XP_005685108.2
GO:0009894	regulation of catabolic process	8	45	0.869287	1	XP_017899089.1;XP_013827807.1;XP_017908431.1;XP_017913308.1;XP_017910303.1;XP_017910302.1;XP_017910304.1;XP_005685540.2
GO:0072358	cardiovascular system development	8	45	0.869287	1	XP_005676079.2;XP_017905615.1;XP_017921047.1;XP_017912559.1;XP_017912560.1;XP_017912561.1;XP_017912562.1;XP_017920481.1
GO:0072359	circulatory system development	8	45	0.869287	1	XP_005676079.2;XP_017905615.1;XP_017921047.1;XP_017912559.1;XP_017912560.1;XP_017912561.1;XP_017912562.1;XP_017920481.1
GO:0006730	one-carbon metabolic process	6	35	0.869866	1	XP_017903690.1;XP_005685732.2;XP_005685734.2;XP_005685733.2;XP_005685736.2;XP_005685731.2
GO:0051241	negative regulation of multicellular organismal process	6	35	0.869866	1	XP_013820103.2;XP_017904982.1;XP_017904981.1;XP_017904983.1;XP_017904984.1;XP_005681702.2
GO:0008285	negative regulation of cell proliferation	9	50	0.870263	1	XP_013822139.2;XP_013822137.2;XP_013822138.2;XP_013831758.2;XP_017909235.1;XP_017909236.1;XP_017909237.1;XP_017909234.1;XP_017909233.1
GO:0051240	positive regulation of multicellular organismal process	15	79	0.870803	1	XP_017909195.1;XP_017909197.1;XP_017909196.1;XP_017894492.1;XP_017894491.1;XP_017897421.1;XP_017897423.1;XP_017897424.1;NP_001272469.1;XP_017897060.1;XP_017897059.1;XP_017904636.1;XP_017904635.1;XP_005690426.2;NP_001272618.1
GO:0048812	neuron projection morphogenesis	16	84	0.873835	1	XP_017915527.1;XP_017915529.1;XP_017915528.1;XP_017898223.1;XP_017912559.1;XP_017912560.1;XP_017912561.1;XP_017912562.1;XP_017915511.1;XP_017915512.1;XP_017915514.1;XP_017915516.1;XP_017915515.1;XP_017915513.1;XP_017915519.1;XP_017915518.1
GO:0080134	regulation of response to stress	16	84	0.873835	1	NP_001272469.1;XP_017904636.1;XP_017904635.1;XP_005681561.2;XP_017897421.1;XP_017897423.1;XP_017897424.1;XP_017907284.1;XP_017907281.1;XP_017907282.1;XP_017907283.1;XP_017897060.1;XP_017897059.1;XP_005698251.2;XP_017894492.1;XP_017894491.1
GO:0006635	fatty acid beta-oxidation	2	14	0.879134	1	XP_017905283.1;XP_017910188.1
GO:0007076	mitotic chromosome condensation	2	14	0.879134	1	XP_017904816.1;XP_005681513.1
GO:0019395	fatty acid oxidation	2	14	0.879134	1	XP_017905283.1;XP_017910188.1
GO:0030261	chromosome condensation	2	14	0.879134	1	XP_017904816.1;XP_005681513.1
GO:0034440	lipid oxidation	2	14	0.879134	1	XP_017905283.1;XP_017910188.1
GO:0044743	intracellular protein transmembrane import	2	14	0.879134	1	XP_017915970.1;XP_017915969.1
GO:0065002	intracellular protein transmembrane transport	2	14	0.879134	1	XP_017915970.1;XP_017915969.1
GO:0071806	protein transmembrane transport	2	14	0.879134	1	XP_017915970.1;XP_017915969.1
GO:0090407	organophosphate biosynthetic process	60	286	0.87914	1	XP_017915986.1;XP_017915987.1;XP_005677900.2;XP_005677899.2;XP_017915023.1;XP_017915021.1;XP_017915020.1;XP_017915022.1;XP_005689749.1;XP_005689750.1;XP_013820102.1;XP_013820100.1;XP_017904977.1;XP_017904975.1;XP_017904976.1;XP_017903661.1;XP_017903663.1;XP_017916429.1;XP_017916432.1;XP_017916431.1;XP_017916428.1;XP_017916430.1;XP_017916427.1;XP_013828231.2;XP_017894383.1;XP_017894382.1;XP_017894…
GO:0030182	neuron differentiation	36	178	0.884083	1	XP_017894727.1;XP_017894726.1;XP_017894728.1;XP_017894725.1;XP_017898822.1;XP_017915527.1;XP_017915529.1;XP_017915528.1;XP_005689035.2;XP_017897667.1;XP_017909685.1;XP_017909683.1;XP_017898223.1;XP_017912559.1;XP_017912560.1;XP_017912561.1;XP_017912562.1;XP_017915511.1;XP_017915512.1;XP_017915514.1;XP_017915516.1;XP_017915515.1;XP_017915513.1;XP_017915519.1;XP_017915518.1;XP_017911446.1;XP_017911…
GO:0055076	transition metal ion homeostasis	7	41	0.885338	1	XP_005675608.2;XP_005675518.2;XP_017904586.1;XP_017904589.1;XP_017904592.1;XP_005683083.2;XP_005689823.1
GO:0002688	regulation of leukocyte chemotaxis	1	8	0.885376	1	XP_005696099.2
GO:0006336	DNA replication-independent nucleosome assembly	1	8	0.885376	1	XP_005684225.2
GO:0006658	phosphatidylserine metabolic process	1	8	0.885376	1	XP_017912884.1
GO:0006750	glutathione biosynthetic process	1	8	0.885376	1	XP_005679306.2
GO:0010452	histone H3-K36 methylation	1	8	0.885376	1	XP_017907706.1
GO:0019184	nonribosomal peptide biosynthetic process	1	8	0.885376	1	XP_005679306.2
GO:0030091	protein repair	1	8	0.885376	1	XP_017912579.1
GO:0030595	leukocyte chemotaxis	1	8	0.885376	1	XP_005681807.2
GO:0034724	DNA replication-independent nucleosome organization	1	8	0.885376	1	XP_005684225.2
GO:0050920	regulation of chemotaxis	1	8	0.885376	1	XP_005696099.2
GO:0052548	regulation of endopeptidase activity	1	8	0.885376	1	XP_005688647.2
GO:0071214	cellular response to abiotic stimulus	1	8	0.885376	1	XP_017901800.1
GO:0050708	regulation of protein secretion	10	56	0.885729	1	XP_017915106.1;XP_017915108.1;XP_017915109.1;XP_017915107.1;NP_001272469.1;XP_017897060.1;XP_017897059.1;XP_017904636.1;XP_017904635.1;XP_005681561.2
GO:0009395	phospholipid catabolic process	3	20	0.886201	1	XP_017912346.1;XP_017919510.1;XP_017909891.1
GO:0051050	positive regulation of transport	3	20	0.886201	1	XP_005690605.1;XP_017915734.1;XP_017915735.1
GO:0006139	nucleobase-containing compound metabolic process	427	1888	0.88658	1	XP_013831237.2;XP_017915986.1;XP_017915987.1;XP_005677900.2;XP_005677899.2;XP_017915023.1;XP_017915021.1;XP_017915020.1;XP_017915022.1;XP_005689749.1;XP_005689750.1;XP_013823060.2;XP_013829795.1;XP_013829796.1;XP_017895294.1;XP_017895295.1;XP_005676740.1;XP_005676741.1;XP_017897539.1;XP_017897537.1;XP_017897540.1;XP_017897538.1;XP_017904129.1;XP_017904130.1;XP_017909002.1;XP_005681334.2;XP_017913…
GO:0001775	cell activation	6	36	0.887028	1	XP_005691213.2;XP_005691212.2;XP_005681807.2;XP_005694067.2;XP_013827865.2;XP_017920848.1
GO:0007160	cell-matrix adhesion	6	36	0.887028	1	XP_013821355.2;XP_017897955.1;XP_017903173.1;XP_017903172.1;XP_017909832.1;XP_017915130.1
GO:0022900	electron transport chain	5	31	0.89033	1	XP_005676471.1;XP_005694067.2;XP_013827865.2;XP_017920848.1;XP_005698453.2
GO:0009059	macromolecule biosynthetic process	247	1111	0.891526	1	XP_013831237.2;XP_005699175.2;XP_017909113.1;XP_017909114.1;XP_017909110.1;XP_017909112.1;XP_017909111.1;XP_017903466.1;XP_005680270.2;XP_005695049.2;XP_005696470.2;XP_013820042.2;XP_013820043.2;XP_013821945.2;XP_013823967.2;XP_013828420.2;XP_013830358.2;XP_013830359.2;XP_013830356.2;XP_013830357.2;XP_013830361.2;XP_013830360.2;XP_013832091.2;XP_017896396.1;XP_017896397.1;XP_017897539.1;XP_017897…
GO:0006865	amino acid transport	19	101	0.902223	1	XP_005692994.2;XP_013824816.2;XP_013827091.2;XP_013827097.2;XP_013827072.1;XP_013827090.2;XP_017903335.1;XP_017918774.1;XP_017918718.1;XP_017918506.1;XP_017918505.1;XP_017918518.1;XP_017918517.1;XP_017918521.1;XP_017918711.1;XP_017918512.1;XP_017918719.1;XP_005689328.3;XP_017912884.1
GO:0010975	regulation of neuron projection development	2	15	0.902458	1	XP_017920462.1;XP_017920461.1
GO:0042439	ethanolamine-containing compound metabolic process	2	15	0.902458	1	XP_017912346.1;XP_017919510.1
GO:0048489	synaptic vesicle transport	2	15	0.902458	1	XP_017911023.1;XP_017911446.1
GO:0097479	synaptic vesicle localization	2	15	0.902458	1	XP_017911023.1;XP_017911446.1
GO:0097480	establishment of synaptic vesicle localization	2	15	0.902458	1	XP_017911023.1;XP_017911446.1
GO:0006479	protein methylation	15	82	0.90407	1	XP_017906573.1;XP_017906571.1;XP_017906575.1;XP_017908254.1;XP_017912215.1;XP_017917044.1;XP_017917043.1;XP_017922339.1;XP_017922338.1;XP_005687517.2;XP_017907706.1;XP_017915208.1;XP_017915209.1;XP_017915210.1;XP_017915211.1
GO:0008213	protein alkylation	15	82	0.90407	1	XP_017906573.1;XP_017906571.1;XP_017906575.1;XP_017908254.1;XP_017912215.1;XP_017917044.1;XP_017917043.1;XP_017922339.1;XP_017922338.1;XP_005687517.2;XP_017907706.1;XP_017915208.1;XP_017915209.1;XP_017915210.1;XP_017915211.1
GO:0034645	cellular macromolecule biosynthetic process	243	1098	0.904823	1	XP_013831237.2;XP_005699175.2;XP_017909113.1;XP_017909114.1;XP_017909110.1;XP_017909112.1;XP_017909111.1;XP_017903466.1;XP_005680270.2;XP_005695049.2;XP_005696470.2;XP_013820042.2;XP_013820043.2;XP_013821945.2;XP_013823967.2;XP_013828420.2;XP_013830358.2;XP_013830359.2;XP_013830356.2;XP_013830357.2;XP_013830361.2;XP_013830360.2;XP_013832091.2;XP_017896396.1;XP_017896397.1;XP_017897539.1;XP_017897…
GO:0042559	pteridine-containing compound biosynthetic process	3	21	0.905592	1	XP_017908846.1;XP_017909560.1;XP_005686027.2
GO:0006289	nucleotide-excision repair	5	32	0.906127	1	XP_013823829.2;XP_017907322.1;XP_017907323.1;XP_017922375.1;XP_005687832.3
GO:0031123	RNA 3'-end processing	5	32	0.906127	1	XP_017917548.1;XP_017917549.1;XP_017917551.1;XP_017917550.1;XP_013830246.2
GO:0001932	regulation of protein phosphorylation	17	92	0.907383	1	XP_005692722.2;XP_005692723.2;XP_005692724.2;XP_005697168.1;XP_005681800.2;XP_017907284.1;XP_017907281.1;XP_017907282.1;XP_017907283.1;XP_017906009.1;XP_013831936.2;XP_013831937.2;XP_017899463.1;XP_017899462.1;XP_005676006.2;XP_017920229.1;XP_017920246.1
GO:0019439	aromatic compound catabolic process	17	92	0.907383	1	XP_017903690.1;XP_017895985.1;XP_017915765.1;XP_005694779.2;XP_005692277.2;XP_005692278.2;XP_017903919.1;XP_005697533.1;XP_013830299.1;XP_017895732.1;XP_017894147.1;NP_001272496.1;XP_005691368.1;XP_005688374.2;XP_005694759.2;XP_017902936.1;XP_005690815.2
GO:0006935	chemotaxis	22	116	0.908592	1	XP_017912559.1;XP_017912560.1;XP_017912561.1;XP_017912562.1;XP_005681807.2;XP_005692722.2;XP_005692723.2;XP_005692724.2;XP_005695616.2;XP_005695617.2;XP_005696099.2;XP_013822104.2;XP_017893890.1;XP_017898223.1;XP_017915511.1;XP_017915512.1;XP_017915514.1;XP_017915516.1;XP_017915515.1;XP_017915513.1;XP_017915519.1;XP_017915518.1
GO:0042330	taxis	22	116	0.908592	1	XP_017912559.1;XP_017912560.1;XP_017912561.1;XP_017912562.1;XP_005681807.2;XP_005692722.2;XP_005692723.2;XP_005692724.2;XP_005695616.2;XP_005695617.2;XP_005696099.2;XP_013822104.2;XP_017893890.1;XP_017898223.1;XP_017915511.1;XP_017915512.1;XP_017915514.1;XP_017915516.1;XP_017915515.1;XP_017915513.1;XP_017915519.1;XP_017915518.1
GO:0050793	regulation of developmental process	41	205	0.91188	1	XP_005678112.1;XP_017908068.1;XP_017908067.1;XP_017908064.1;XP_017908066.1;XP_017901475.1;XP_017911613.1;XP_017920462.1;XP_017920461.1;XP_017895092.1;XP_017895093.1;XP_017895126.1;XP_017895127.1;XP_017908685.1;XP_005684789.2;XP_005684788.2;XP_013820103.2;XP_017904982.1;XP_017904981.1;XP_017904983.1;XP_017904984.1;XP_005681702.2;XP_017916116.1;XP_017913856.1;XP_017913853.1;XP_017913857.1;XP_017913…
GO:0022406	membrane docking	4	27	0.912309	1	XP_005681668.2;XP_017903117.1;XP_005679881.2;XP_005679880.2
GO:0000160	phosphorelay signal transduction system	1	9	0.912571	1	XP_017908712.1
GO:0001654	eye development	1	9	0.912571	1	XP_017921047.1
GO:0002697	regulation of immune effector process	1	9	0.912571	1	XP_005698251.2
GO:0006144	purine nucleobase metabolic process	1	9	0.912571	1	XP_005678225.1
GO:0006182	cGMP biosynthetic process	1	9	0.912571	1	XP_017919525.1
GO:0006636	unsaturated fatty acid biosynthetic process	1	9	0.912571	1	XP_005687101.2
GO:0006662	glycerol ether metabolic process	1	9	0.912571	1	XP_017894844.1
GO:0010038	response to metal ion	1	9	0.912571	1	XP_017920053.1
GO:0017148	negative regulation of translation	1	9	0.912571	1	XP_013820921.1
GO:0018904	ether metabolic process	1	9	0.912571	1	XP_017894844.1
GO:0022407	regulation of cell-cell adhesion	1	9	0.912571	1	XP_017902980.1
GO:0030513	positive regulation of BMP signaling pathway	1	9	0.912571	1	XP_017902439.1
GO:0034249	negative regulation of cellular amide metabolic process	1	9	0.912571	1	XP_013820921.1
GO:0042775	mitochondrial ATP synthesis coupled electron transport	1	9	0.912571	1	XP_005698453.2
GO:0043248	proteasome assembly	1	9	0.912571	1	XP_005684414.2
GO:0043900	regulation of multi-organism process	1	9	0.912571	1	XP_005698251.2
GO:0046068	cGMP metabolic process	1	9	0.912571	1	XP_017919525.1
GO:0046456	icosanoid biosynthetic process	1	9	0.912571	1	XP_005687101.2
GO:0055088	lipid homeostasis	1	9	0.912571	1	XP_005689057.2
GO:0090100	positive regulation of transmembrane receptor protein serine/threonine kinase signaling pathway	1	9	0.912571	1	XP_017902439.1
GO:1901570	fatty acid derivative biosynthetic process	1	9	0.912571	1	XP_005687101.2
GO:0016055	Wnt signaling pathway	24	126	0.912745	1	XP_013818430.2;XP_013818428.1;XP_013822139.2;XP_013822137.2;XP_013820948.2;XP_013822138.2;XP_017897593.1;XP_017897628.1;XP_017897600.1;XP_017897615.1;XP_017897609.1;XP_017897606.1;XP_017897630.1;XP_017897633.1;XP_005678723.2;XP_005678724.1;XP_017909235.1;XP_017909236.1;XP_017909237.1;XP_017909234.1;XP_017909233.1;XP_017913821.1;XP_017913822.1;XP_005683033.2
GO:0051960	regulation of nervous system development	9	54	0.921012	1	XP_017920462.1;XP_017920461.1;XP_013820103.2;XP_017904982.1;XP_017904981.1;XP_017904983.1;XP_017904984.1;XP_005681702.2;XP_017916116.1
GO:0006637	acyl-CoA metabolic process	2	16	0.921519	1	XP_017909483.1;XP_017909482.1
GO:0016226	iron-sulfur cluster assembly	2	16	0.921519	1	XP_005697560.2;XP_017907538.1
GO:0031163	metallo-sulfur cluster assembly	2	16	0.921519	1	XP_005697560.2;XP_017907538.1
GO:0035383	thioester metabolic process	2	16	0.921519	1	XP_017909483.1;XP_017909482.1
GO:1902476	chloride transmembrane transport	2	16	0.921519	1	XP_017898826.1;XP_017898825.1
GO:0007420	brain development	3	22	0.921939	1	XP_017897463.1;XP_017897462.1;XP_017897464.1
GO:0031032	actomyosin structure organization	3	22	0.921939	1	XP_017904890.1;XP_017904888.1;XP_017904889.1
GO:0051180	vitamin transport	3	22	0.921939	1	XP_017905048.1;XP_005690391.2;XP_005691691.2
GO:0060322	head development	3	22	0.921939	1	XP_017897463.1;XP_017897462.1;XP_017897464.1
GO:0009152	purine ribonucleotide biosynthetic process	21	113	0.921999	1	XP_005677900.2;XP_005677899.2;XP_017915023.1;XP_017915021.1;XP_017915020.1;XP_017915022.1;XP_005689749.1;XP_005689750.1;XP_013820102.1;XP_013820100.1;XP_017904977.1;XP_017904975.1;XP_017904976.1;XP_017917433.1;XP_017917432.1;XP_017917431.1;XP_017917430.1;XP_017917429.1;XP_017919525.1;XP_005676740.1;XP_005676741.1
GO:0009260	ribonucleotide biosynthetic process	22	118	0.923546	1	XP_005677900.2;XP_005677899.2;XP_017915023.1;XP_017915021.1;XP_017915020.1;XP_017915022.1;XP_005689749.1;XP_005689750.1;XP_013820102.1;XP_013820100.1;XP_017904977.1;XP_017904975.1;XP_017904976.1;XP_017917433.1;XP_017917432.1;XP_017917431.1;XP_017917430.1;XP_017917429.1;XP_005675101.2;XP_017919525.1;XP_005676740.1;XP_005676741.1
GO:0046390	ribose phosphate biosynthetic process	22	118	0.923546	1	XP_005677900.2;XP_005677899.2;XP_017915023.1;XP_017915021.1;XP_017915020.1;XP_017915022.1;XP_005689749.1;XP_005689750.1;XP_013820102.1;XP_013820100.1;XP_017904977.1;XP_017904975.1;XP_017904976.1;XP_017917433.1;XP_017917432.1;XP_017917431.1;XP_017917430.1;XP_017917429.1;XP_005675101.2;XP_017919525.1;XP_005676740.1;XP_005676741.1
GO:0072524	pyridine-containing compound metabolic process	17	94	0.924063	1	XP_017915986.1;XP_017915987.1;XP_017906121.1;XP_017906119.1;XP_017906120.1;XP_013825444.2;XP_013825446.2;XP_013825453.1;XP_013825457.2;XP_013825451.1;XP_005676257.2;XP_017907269.1;XP_017896405.1;XP_017905327.1;XP_017915877.1;XP_017915876.1;XP_017915765.1
GO:0007399	nervous system development	59	290	0.925422	1	XP_017911985.1;XP_017920462.1;XP_017920461.1;XP_017915511.1;XP_017915512.1;XP_017915514.1;XP_017915516.1;XP_017915515.1;XP_017915513.1;XP_017915519.1;XP_017915518.1;XP_017915527.1;XP_017915529.1;XP_017915528.1;XP_017894727.1;XP_017894726.1;XP_017894728.1;XP_017894725.1;XP_017898822.1;XP_013820103.2;XP_017904982.1;XP_017904981.1;XP_017904983.1;XP_017904984.1;XP_005681702.2;XP_017916116.1;XP_005696…
GO:0043044	ATP-dependent chromatin remodeling	4	28	0.926256	1	XP_017920526.1;XP_017920528.1;XP_017920527.1;XP_005684225.2
GO:0090287	regulation of cellular response to growth factor stimulus	4	28	0.926256	1	XP_017909274.1;XP_017902439.1;XP_017903349.1;XP_017903355.1
GO:0016072	rRNA metabolic process	6	39	0.927406	1	XP_005694613.2;XP_017904071.1;XP_005681017.3;XP_005681018.3;XP_017914214.1;XP_005683553.2
GO:0031329	regulation of cellular catabolic process	6	39	0.927406	1	XP_017908431.1;XP_017913308.1;XP_017910303.1;XP_017910302.1;XP_017910304.1;XP_005685540.2
GO:0032268	regulation of cellular protein metabolic process	36	185	0.929641	1	XP_005684078.2;XP_005692722.2;XP_005692723.2;XP_005692724.2;XP_005697168.1;XP_005681800.2;XP_017913856.1;XP_017913853.1;XP_017913857.1;XP_017913854.1;XP_017913852.1;XP_017913851.1;XP_013820921.1;XP_017907284.1;XP_017907281.1;XP_017907282.1;XP_017907283.1;XP_005675929.2;XP_017911682.1;XP_017911680.1;XP_017911681.1;XP_017911679.1;XP_017911683.1;XP_017906009.1;XP_017910303.1;XP_017910302.1;XP_017910…
GO:0042127	regulation of cell proliferation	30	157	0.93027	1	XP_005690937.2;XP_005691126.2;XP_013832348.1;XP_017898579.1;XP_017898576.1;XP_017898577.1;XP_017898580.1;XP_017898581.1;XP_017898578.1;XP_005682805.2;XP_017915446.1;XP_017915448.1;XP_005679219.1;XP_017908171.1;XP_017908168.1;XP_017908169.1;XP_017908170.1;XP_017921892.1;XP_005692722.2;XP_005692723.2;XP_005692724.2;XP_013822139.2;XP_013822137.2;XP_013822138.2;XP_013831758.2;XP_017909235.1;XP_017909…
GO:0045944	positive regulation of transcription from RNA polymerase II promoter	8	50	0.932198	1	XP_005697127.2;XP_005697126.2;XP_013829741.2;XP_017894965.1;XP_017902036.1;XP_017906346.1;XP_005682625.2;XP_005682624.2
GO:0000279	M phase	1	10	0.933315	1	XP_017918635.1
GO:0008277	regulation of G-protein coupled receptor protein signaling pathway	1	10	0.933315	1	XP_005690664.2
GO:0022403	cell cycle phase	1	10	0.933315	1	XP_017918635.1
GO:0034599	cellular response to oxidative stress	1	10	0.933315	1	XP_013824129.1
GO:0044848	biological phase	1	10	0.933315	1	XP_017918635.1
GO:0051249	regulation of lymphocyte activation	1	10	0.933315	1	XP_017915417.1
GO:0097529	myeloid leukocyte migration	1	10	0.933315	1	XP_005681807.2
GO:0044242	cellular lipid catabolic process	7	45	0.934477	1	XP_017912346.1;XP_017919510.1;XP_017909891.1;XP_017911116.1;XP_005687050.3;XP_017905283.1;XP_017910188.1
GO:0006006	glucose metabolic process	3	23	0.935654	1	XP_017905177.1;XP_017915877.1;XP_017915876.1
GO:0006486	protein glycosylation	30	158	0.935734	1	XP_013820187.2;XP_013825148.2;XP_017905085.1;XP_017905087.1;XP_017905088.1;XP_017905089.1;XP_017905086.1;XP_017909999.1;XP_005681840.2;XP_017911504.1;XP_017911503.1;XP_017911502.1;XP_017911506.1;XP_017911505.1;XP_005694164.1;XP_017906891.1;XP_017906890.1;XP_017910897.1;XP_017910898.1;XP_017911707.1;XP_017911726.1;XP_017911697.1;XP_017911717.1;XP_017911733.1;XP_017911923.1;XP_017912370.1;XP_017919…
GO:0043413	macromolecule glycosylation	30	158	0.935734	1	XP_013820187.2;XP_013825148.2;XP_017905085.1;XP_017905087.1;XP_017905088.1;XP_017905089.1;XP_017905086.1;XP_017909999.1;XP_005681840.2;XP_017911504.1;XP_017911503.1;XP_017911502.1;XP_017911506.1;XP_017911505.1;XP_005694164.1;XP_017906891.1;XP_017906890.1;XP_017910897.1;XP_017910898.1;XP_017911707.1;XP_017911726.1;XP_017911697.1;XP_017911717.1;XP_017911733.1;XP_017911923.1;XP_017912370.1;XP_017919…
GO:0006164	purine nucleotide biosynthetic process	22	120	0.936415	1	XP_005677900.2;XP_005677899.2;XP_017915023.1;XP_017915021.1;XP_017915020.1;XP_017915022.1;XP_005689749.1;XP_005689750.1;XP_013820102.1;XP_013820100.1;XP_017904977.1;XP_017904975.1;XP_017904976.1;XP_017917433.1;XP_017917432.1;XP_017917431.1;XP_017917430.1;XP_017917429.1;XP_017914349.1;XP_017919525.1;XP_005676740.1;XP_005676741.1
GO:0006817	phosphate ion transport	2	17	0.937028	1	XP_013820023.2;XP_005681541.2
GO:0022904	respiratory electron transport chain	2	17	0.937028	1	XP_005676471.1;XP_005698453.2
GO:0046434	organophosphate catabolic process	6	40	0.937706	1	XP_017912346.1;XP_017919510.1;XP_017909891.1;XP_017903919.1;XP_017894147.1;XP_017902936.1
GO:0019359	nicotinamide nucleotide biosynthetic process	4	29	0.938171	1	XP_017915986.1;XP_017915987.1;XP_017896405.1;XP_017905327.1
GO:0019363	pyridine nucleotide biosynthetic process	4	29	0.938171	1	XP_017915986.1;XP_017915987.1;XP_017896405.1;XP_017905327.1
GO:0022618	ribonucleoprotein complex assembly	4	29	0.938171	1	XP_017903748.1;XP_013821937.2;XP_017908634.1;XP_005692243.1
GO:0051347	positive regulation of transferase activity	4	29	0.938171	1	XP_017906009.1;XP_005676006.2;XP_017920229.1;XP_017920246.1
GO:0022603	regulation of anatomical structure morphogenesis	13	77	0.943717	1	XP_005678112.1;XP_017908068.1;XP_017908067.1;XP_017908064.1;XP_017908066.1;XP_017920462.1;XP_017920461.1;XP_017918583.1;XP_017918601.1;XP_017918607.1;XP_017918592.1;XP_005690426.2;NP_001272618.1
GO:0051130	positive regulation of cellular component organization	18	102	0.944794	1	XP_017904432.1;XP_017904434.1;XP_017904431.1;XP_017904430.1;XP_017905632.1;XP_017905631.1;XP_017894909.1;XP_017894908.1;XP_017894912.1;XP_017894913.1;XP_017894910.1;XP_017917390.1;XP_017917389.1;XP_017917391.1;XP_017917392.1;XP_005690605.1;XP_017915734.1;XP_017915735.1
GO:1901361	organic cyclic compound catabolic process	18	102	0.944794	1	XP_017903690.1;XP_017895985.1;XP_017915765.1;XP_005694779.2;XP_005692277.2;XP_005692278.2;XP_017903919.1;XP_005697533.1;XP_013830299.1;XP_017895732.1;XP_017894147.1;XP_005689057.2;NP_001272496.1;XP_005691368.1;XP_005688374.2;XP_005694759.2;XP_017902936.1;XP_005690815.2
GO:0006694	steroid biosynthetic process	3	24	0.947112	1	XP_013830446.2;XP_013830891.2;XP_005689057.2
GO:0006413	translational initiation	4	30	0.948306	1	XP_013823112.1;XP_017915582.1;XP_005686670.1;XP_005686672.1
GO:0006473	protein acetylation	4	30	0.948306	1	XP_013818365.2;XP_017898719.1;XP_017895074.1;XP_017895075.1
GO:0019674	NAD metabolic process	4	30	0.948306	1	XP_017915986.1;XP_017915987.1;XP_017896405.1;XP_017905327.1
GO:0032270	positive regulation of cellular protein metabolic process	8	52	0.948754	1	XP_005684078.2;XP_005692722.2;XP_005692723.2;XP_005692724.2;XP_017906009.1;XP_005676006.2;XP_017920229.1;XP_017920246.1
GO:0006801	superoxide metabolic process	1	11	0.949138	1	XP_017909079.1
GO:0010035	response to inorganic substance	1	11	0.949138	1	XP_017920053.1
GO:0015807	L-amino acid transport	1	11	0.949138	1	XP_017912884.1
GO:0043631	RNA polyadenylation	2	18	0.949596	1	XP_013830246.2;XP_017905719.1
GO:0042325	regulation of phosphorylation	17	98	0.949953	1	XP_005692722.2;XP_005692723.2;XP_005692724.2;XP_005697168.1;XP_005681800.2;XP_017907284.1;XP_017907281.1;XP_017907282.1;XP_017907283.1;XP_017906009.1;XP_013831936.2;XP_013831937.2;XP_017899463.1;XP_017899462.1;XP_005676006.2;XP_017920229.1;XP_017920246.1
GO:0070085	glycosylation	30	161	0.950024	1	XP_013820187.2;XP_013825148.2;XP_017905085.1;XP_017905087.1;XP_017905088.1;XP_017905089.1;XP_017905086.1;XP_017909999.1;XP_005681840.2;XP_017911504.1;XP_017911503.1;XP_017911502.1;XP_017911506.1;XP_017911505.1;XP_005694164.1;XP_017906891.1;XP_017906890.1;XP_017910897.1;XP_017910898.1;XP_017911707.1;XP_017911726.1;XP_017911697.1;XP_017911717.1;XP_017911733.1;XP_017911923.1;XP_017912370.1;XP_017919…
GO:0051262	protein tetramerization	7	47	0.951227	1	XP_017907550.1;XP_005683780.2;XP_005683786.2;XP_005683801.2;XP_005683800.2;XP_005683782.2;XP_005683789.2
GO:0032259	methylation	27	147	0.951524	1	XP_005709668.3;XP_013829795.1;XP_013829796.1;XP_017895294.1;XP_017895295.1;XP_017906573.1;XP_017906571.1;XP_017906575.1;XP_017908254.1;XP_017912215.1;XP_017917044.1;XP_017917043.1;XP_017922339.1;XP_017922338.1;XP_005687517.2;XP_017907706.1;XP_013825016.2;XP_017915337.1;XP_005688232.2;XP_017915208.1;XP_017915209.1;XP_017915210.1;XP_017915211.1;XP_013824647.2;XP_017913992.1;XP_005689043.2;XP_005689…
GO:0043414	macromolecule methylation	22	123	0.95227	1	XP_017906573.1;XP_017906571.1;XP_017906575.1;XP_017908254.1;XP_017912215.1;XP_017917044.1;XP_017917043.1;XP_017922339.1;XP_017922338.1;XP_005687517.2;XP_017907706.1;XP_013825016.2;XP_017915337.1;XP_005688232.2;XP_017915208.1;XP_017915209.1;XP_017915210.1;XP_017915211.1;XP_013824647.2;XP_017913992.1;XP_005689043.2;XP_005689041.2
GO:0044270	cellular nitrogen compound catabolic process	15	89	0.955069	1	XP_017903690.1;XP_017895985.1;XP_017915765.1;XP_005694779.2;XP_017903919.1;XP_005697533.1;XP_013830299.1;XP_017895732.1;XP_017894147.1;NP_001272496.1;XP_005691368.1;XP_005688374.2;XP_005694759.2;XP_017902936.1;XP_005690815.2
GO:0016192	vesicle-mediated transport	111	535	0.95582	1	XP_005681668.2;XP_017905960.1;XP_017905964.1;XP_017905963.1;XP_017905962.1;XP_017905961.1;XP_005679190.2;XP_017911110.1;XP_017911109.1;XP_017894909.1;XP_017894908.1;XP_017894912.1;XP_017894913.1;XP_017894910.1;XP_017896202.1;XP_017896119.1;XP_017896121.1;XP_017899561.1;XP_017899551.1;XP_017899588.1;XP_017899478.1;XP_017899517.1;XP_017901955.1;XP_017901956.1;XP_005677130.2;XP_017904222.1;XP_017905…
GO:0044711	single-organism biosynthetic process	117	562	0.955836	1	XP_017910249.1;XP_017915986.1;XP_017915987.1;XP_005677900.2;XP_005677899.2;XP_017915023.1;XP_017915021.1;XP_017915020.1;XP_017915022.1;XP_005689749.1;XP_005689750.1;XP_017895210.1;XP_017920170.1;XP_013820102.1;XP_013820100.1;XP_017904977.1;XP_017904975.1;XP_017904976.1;XP_017903661.1;XP_017903663.1;XP_017916429.1;XP_017916432.1;XP_017916431.1;XP_017916428.1;XP_017916430.1;XP_017916427.1;XP_005675…
GO:0000122	negative regulation of transcription from RNA polymerase II promoter	3	25	0.956645	1	XP_017902079.1;XP_017903349.1;XP_017903355.1
GO:0006665	sphingolipid metabolic process	4	31	0.956895	1	XP_017912346.1;XP_017919510.1;XP_017905264.1;XP_017912884.1
GO:1901566	organonitrogen compound biosynthetic process	162	766	0.960876	1	XP_013831237.2;XP_017910249.1;XP_017915986.1;XP_017915987.1;XP_005677900.2;XP_005677899.2;XP_017915023.1;XP_017915021.1;XP_017915020.1;XP_017915022.1;XP_005689749.1;XP_005689750.1;XP_017899069.1;XP_017915652.1;XP_005689490.2;XP_017895210.1;XP_017920170.1;XP_017902598.1;XP_017898229.1;XP_017903491.1;XP_017908996.1;XP_013820102.1;XP_013820100.1;XP_017904977.1;XP_017904975.1;XP_017904976.1;XP_005675…
GO:0008203	cholesterol metabolic process	1	12	0.961207	1	XP_005689057.2
GO:0016079	synaptic vesicle exocytosis	1	12	0.961207	1	XP_017911023.1
GO:0035058	nonmotile primary cilium assembly	1	12	0.961207	1	XP_017917496.1
GO:0051181	cofactor transport	1	12	0.961207	1	XP_005689823.1
GO:1902652	secondary alcohol metabolic process	1	12	0.961207	1	XP_005689057.2
GO:0044712	single-organism catabolic process	42	221	0.961332	1	XP_017903690.1;XP_017915765.1;XP_017912346.1;XP_017919510.1;XP_005692277.2;XP_005692278.2;XP_017909891.1;XP_017903919.1;XP_017906121.1;XP_017906119.1;XP_017906120.1;XP_017894147.1;XP_005689057.2;XP_005691389.2;XP_005699239.1;XP_005699240.1;XP_005676970.2;XP_005676972.2;XP_005676973.2;XP_005676963.1;XP_005676971.2;XP_005676962.2;XP_017909945.1;XP_017909946.1;XP_017910437.1;XP_017913594.1;XP_017922…
GO:0009101	glycoprotein biosynthetic process	30	164	0.961519	1	XP_017911707.1;XP_017911726.1;XP_017911697.1;XP_017911717.1;XP_017911733.1;XP_013820187.2;XP_013825148.2;XP_017905085.1;XP_017905087.1;XP_017905088.1;XP_017905089.1;XP_017905086.1;XP_017909999.1;XP_005681840.2;XP_017911504.1;XP_017911503.1;XP_017911502.1;XP_017911506.1;XP_017911505.1;XP_005694164.1;XP_017906891.1;XP_017906890.1;XP_017910897.1;XP_017910898.1;XP_017911923.1;XP_017912370.1;XP_017919…
GO:0051186	cofactor metabolic process	39	207	0.961832	1	XP_017915986.1;XP_017915987.1;XP_017903690.1;XP_017909483.1;XP_017909482.1;XP_017895210.1;XP_017920170.1;XP_013828231.2;XP_017894383.1;XP_017894382.1;XP_017894384.1;XP_017894905.1;XP_017894907.1;XP_017921084.1;XP_017921085.1;XP_017921083.1;XP_017921363.1;XP_017906121.1;XP_017906119.1;XP_017906120.1;XP_017911360.1;XP_017911362.1;XP_017911363.1;XP_017911364.1;XP_017911361.1;XP_005687247.2;NP_001272…
GO:0001522	pseudouridine synthesis	4	32	0.964148	1	XP_017896546.1;XP_017896545.1;XP_017911359.1;XP_005687242.2
GO:0051258	protein polymerization	3	26	0.964548	1	XP_005675058.2;XP_005691213.2;XP_005691212.2
GO:0044249	cellular biosynthetic process	357	1628	0.964624	1	XP_013831237.2;XP_017910249.1;XP_017915986.1;XP_017915987.1;XP_005677900.2;XP_005677899.2;XP_017915023.1;XP_017915021.1;XP_017915020.1;XP_017915022.1;XP_005689749.1;XP_005689750.1;XP_005699175.2;XP_017899069.1;XP_017909113.1;XP_017909114.1;XP_017909110.1;XP_017909112.1;XP_017909111.1;XP_017903466.1;XP_005680270.2;XP_005695049.2;XP_005696470.2;XP_013820042.2;XP_013820043.2;XP_013821945.2;XP_013823…
GO:0007276	gamete generation	6	44	0.967056	1	XP_017908083.1;XP_005681783.2;XP_017911798.1;XP_017912114.1;XP_017894278.1;XP_017894279.1
GO:0045934	negative regulation of nucleobase-containing compound metabolic process	19	112	0.967701	1	XP_005690937.2;XP_005691126.2;XP_013818365.2;XP_013832348.1;XP_017898719.1;XP_017909415.1;XP_017911114.1;XP_017915446.1;XP_017915448.1;XP_017909113.1;XP_017909114.1;XP_017909110.1;XP_017909112.1;XP_017909111.1;XP_017894840.1;XP_017919255.1;XP_017902079.1;XP_017903349.1;XP_017903355.1
GO:0002520	immune system development	2	20	0.967918	1	XP_005690149.2;XP_017912082.1
GO:0006826	iron ion transport	2	20	0.967918	1	XP_005675608.2;XP_005683083.2
GO:0008299	isoprenoid biosynthetic process	2	20	0.967918	1	NP_001272669.1;XP_017902846.1
GO:0030212	hyaluronan metabolic process	2	20	0.967918	1	XP_017912452.1;XP_005687903.2
GO:1903510	mucopolysaccharide metabolic process	2	20	0.967918	1	XP_017912452.1;XP_005687903.2
GO:0072522	purine-containing compound biosynthetic process	23	132	0.968255	1	XP_005677900.2;XP_005677899.2;XP_017915023.1;XP_017915021.1;XP_017915020.1;XP_017915022.1;XP_005689749.1;XP_005689750.1;XP_013820102.1;XP_013820100.1;XP_017904977.1;XP_017904975.1;XP_017904976.1;XP_017917433.1;XP_017917432.1;XP_017917431.1;XP_017917430.1;XP_017917429.1;XP_017914349.1;XP_005699327.2;XP_017919525.1;XP_005676740.1;XP_005676741.1
GO:0018205	peptidyl-lysine modification	14	87	0.968795	1	XP_013818365.2;XP_017898719.1;XP_017912215.1;XP_017917044.1;XP_017917043.1;XP_017922339.1;XP_017922338.1;XP_005687517.2;XP_017907706.1;XP_017915208.1;XP_017915209.1;XP_017915210.1;XP_017915211.1;XP_017912103.1
GO:0032504	multicellular organism reproduction	7	50	0.969215	1	XP_017908083.1;XP_005681783.2;XP_017911798.1;XP_017912114.1;XP_013818892.1;XP_017894278.1;XP_017894279.1
GO:0048268	clathrin coat assembly	4	33	0.970251	1	XP_017896036.1;XP_017896038.1;XP_017896035.1;XP_017896037.1
GO:0006446	regulation of translational initiation	1	13	0.970412	1	XP_013820921.1
GO:0019915	lipid storage	1	13	0.970412	1	XP_005688629.2
GO:0030041	actin filament polymerization	1	13	0.970412	1	XP_005675058.2
GO:0009100	glycoprotein metabolic process	30	167	0.970655	1	XP_017911707.1;XP_017911726.1;XP_017911697.1;XP_017911717.1;XP_017911733.1;XP_013820187.2;XP_013825148.2;XP_017905085.1;XP_017905087.1;XP_017905088.1;XP_017905089.1;XP_017905086.1;XP_017909999.1;XP_005681840.2;XP_017911504.1;XP_017911503.1;XP_017911502.1;XP_017911506.1;XP_017911505.1;XP_005694164.1;XP_017906891.1;XP_017906890.1;XP_017910897.1;XP_017910898.1;XP_017911923.1;XP_017912370.1;XP_017919…
GO:0031324	negative regulation of cellular metabolic process	31	172	0.971075	1	XP_005690937.2;XP_005691126.2;XP_013818365.2;XP_013832348.1;XP_017898719.1;XP_017909415.1;XP_017911114.1;XP_017915446.1;XP_017915448.1;XP_017909113.1;XP_017909114.1;XP_017909110.1;XP_017909112.1;XP_017909111.1;XP_013820921.1;XP_005675929.2;XP_017894840.1;XP_017919255.1;XP_017911682.1;XP_017911680.1;XP_017911681.1;XP_017911679.1;XP_017911683.1;XP_017902079.1;XP_017903349.1;XP_017903355.1;XP_017910…
GO:0034655	nucleobase-containing compound catabolic process	11	72	0.971118	1	XP_017895985.1;XP_005694779.2;XP_017903919.1;XP_005697533.1;XP_013830299.1;XP_017895732.1;XP_017894147.1;XP_005688374.2;XP_005694759.2;XP_017902936.1;XP_005690815.2
GO:0043547	positive regulation of GTPase activity	11	72	0.971118	1	NP_001272482.1;XP_017895316.1;XP_017895314.1;XP_017895315.1;XP_017895317.1;XP_017895319.1;XP_017895318.1;XP_017895313.1;XP_017919759.1;XP_017919758.1;XP_017919757.1
GO:0051302	regulation of cell division	11	72	0.971118	1	XP_005698259.2;XP_013830531.2;XP_017894432.1;XP_017894431.1;XP_017897081.1;XP_017897083.1;XP_017897082.1;XP_017910303.1;XP_017910302.1;XP_017910304.1;XP_005685540.2
GO:0010817	regulation of hormone levels	6	45	0.972068	1	XP_005694706.1;XP_017908229.1;XP_017909629.1;XP_017909628.1;XP_017909627.1;XP_017904911.1
GO:0048609	multicellular organismal reproductive process	6	45	0.972068	1	XP_017908083.1;XP_005681783.2;XP_017911798.1;XP_017912114.1;XP_017894278.1;XP_017894279.1
GO:0072528	pyrimidine-containing compound biosynthetic process	6	45	0.972068	1	XP_005692254.2;XP_013826587.2;XP_013826588.2;XP_005675101.2;XP_017911004.1;XP_017911003.1
GO:0006807	nitrogen compound metabolic process	591	2655	0.972716	1	XP_013831237.2;XP_017910249.1;XP_017915986.1;XP_017915987.1;XP_005677900.2;XP_005677899.2;XP_017915023.1;XP_017915021.1;XP_017915020.1;XP_017915022.1;XP_005689749.1;XP_005689750.1;XP_013823060.2;XP_013829795.1;XP_013829796.1;XP_017895294.1;XP_017895295.1;XP_005676740.1;XP_005676741.1;XP_017897539.1;XP_017897537.1;XP_017897540.1;XP_017897538.1;XP_017904129.1;XP_017904130.1;XP_017909002.1;XP_005681…
GO:0019318	hexose metabolic process	12	78	0.97382	1	XP_013823928.2;XP_017912442.1;XP_017912444.1;XP_017912445.1;XP_017912441.1;XP_017905177.1;XP_017915877.1;XP_017915876.1;NP_001276035.1;XP_017905445.1;XP_017905446.1;XP_017905245.1
GO:0044271	cellular nitrogen compound biosynthetic process	230	1078	0.973838	1	XP_013831237.2;XP_017915986.1;XP_017915987.1;XP_005677900.2;XP_005677899.2;XP_017915023.1;XP_017915021.1;XP_017915020.1;XP_017915022.1;XP_005689749.1;XP_005689750.1;XP_017903466.1;XP_005680270.2;XP_017915652.1;XP_005689490.2;XP_017895210.1;XP_017920170.1;XP_017902598.1;XP_017898229.1;XP_017903491.1;XP_017908996.1;XP_013820102.1;XP_013820100.1;XP_017904977.1;XP_017904975.1;XP_017904976.1;XP_005675…
GO:0009126	purine nucleoside monophosphate metabolic process	20	119	0.974013	1	XP_005677900.2;XP_005677899.2;XP_017915023.1;XP_017915021.1;XP_017915020.1;XP_017915022.1;XP_005689749.1;XP_005689750.1;XP_005676471.1;XP_013820102.1;XP_013820100.1;XP_017904977.1;XP_017904975.1;XP_017904976.1;XP_017906121.1;XP_017906119.1;XP_017906120.1;XP_005676740.1;XP_005676741.1;XP_005698453.2
GO:0009167	purine ribonucleoside monophosphate metabolic process	20	119	0.974013	1	XP_005677900.2;XP_005677899.2;XP_017915023.1;XP_017915021.1;XP_017915020.1;XP_017915022.1;XP_005689749.1;XP_005689750.1;XP_005676471.1;XP_013820102.1;XP_013820100.1;XP_017904977.1;XP_017904975.1;XP_017904976.1;XP_017906121.1;XP_017906119.1;XP_017906120.1;XP_005676740.1;XP_005676741.1;XP_005698453.2
GO:0070588	calcium ion transmembrane transport	24	139	0.97426	1	XP_005693794.2;XP_005693793.2;XP_017897949.1;XP_017903342.1;XP_017903344.1;XP_017903343.1;XP_017904185.1;XP_017904190.1;XP_017904187.1;XP_017904184.1;XP_017904181.1;XP_017904183.1;XP_017904189.1;XP_017904180.1;XP_017904182.1;XP_017904188.1;XP_017904186.1;XP_017904284.1;XP_017909258.1;XP_005680794.2;XP_017915631.1;XP_017915632.1;XP_017915630.1;XP_017920482.1
GO:0009892	negative regulation of metabolic process	33	183	0.974345	1	XP_005690937.2;XP_005691126.2;XP_013818365.2;XP_013832348.1;XP_017898719.1;XP_017909415.1;XP_017911114.1;XP_017915446.1;XP_017915448.1;XP_017909113.1;XP_017909114.1;XP_017909110.1;XP_017909112.1;XP_017909111.1;XP_013820921.1;XP_005675929.2;XP_017894840.1;XP_017919255.1;XP_017911682.1;XP_017911680.1;XP_017911681.1;XP_017911679.1;XP_017911683.1;XP_017902079.1;XP_017903349.1;XP_017903355.1;XP_017910…
GO:1901615	organic hydroxy compound metabolic process	15	94	0.975139	1	XP_017899069.1;XP_017904782.1;XP_017904777.1;XP_017908229.1;XP_017909629.1;XP_017909628.1;XP_017909627.1;XP_017912346.1;XP_017919510.1;XP_005689057.2;NP_001272656.1;XP_017907269.1;XP_005676591.2;XP_017915024.1;XP_017915031.1
GO:0051338	regulation of transferase activity	13	84	0.976292	1	XP_005681800.2;XP_017906009.1;XP_017910303.1;XP_017910302.1;XP_017910304.1;XP_005685540.2;XP_013831936.2;XP_013831937.2;XP_017899463.1;XP_017899462.1;XP_005676006.2;XP_017920229.1;XP_017920246.1
GO:0010970	establishment of localization by movement along microtubule	3	28	0.976456	1	XP_017894211.1;XP_017894210.1;XP_017894212.1
GO:1901606	alpha-amino acid catabolic process	3	28	0.976456	1	XP_017903690.1;XP_017915765.1;XP_005691368.1
GO:0006366	transcription from RNA polymerase II promoter	9	63	0.97734	1	XP_005686638.2;XP_017894288.1;XP_017894290.1;XP_017894289.1;XP_017914743.1;XP_017914742.1;XP_017914740.1;XP_017914741.1;XP_005690143.1
GO:0006690	icosanoid metabolic process	1	14	0.977434	1	XP_005687101.2
GO:0007034	vacuolar transport	1	14	0.977434	1	XP_005689384.2
GO:0007623	circadian rhythm	1	14	0.977434	1	XP_005690798.2
GO:0016049	cell growth	1	14	0.977434	1	XP_005686198.1
GO:0016125	sterol metabolic process	1	14	0.977434	1	XP_005689057.2
GO:0033559	unsaturated fatty acid metabolic process	1	14	0.977434	1	XP_005687101.2
GO:0035329	hippo signaling	1	14	0.977434	1	XP_017905473.1
GO:0035385	Roundabout signaling pathway	1	14	0.977434	1	XP_017898223.1
GO:0099504	synaptic vesicle cycle	1	14	0.977434	1	XP_017911023.1
GO:1901568	fatty acid derivative metabolic process	1	14	0.977434	1	XP_005687101.2
GO:0010605	negative regulation of macromolecule metabolic process	29	165	0.977598	1	XP_005690937.2;XP_005691126.2;XP_013818365.2;XP_013832348.1;XP_017898719.1;XP_017909415.1;XP_017911114.1;XP_017915446.1;XP_017915448.1;XP_017909113.1;XP_017909114.1;XP_017909110.1;XP_017909112.1;XP_017909111.1;XP_013820921.1;XP_005675929.2;XP_017911682.1;XP_017911680.1;XP_017911681.1;XP_017911679.1;XP_017911683.1;XP_017902079.1;XP_017903349.1;XP_017903355.1;XP_017910303.1;XP_017910302.1;XP_017910…
GO:0009123	nucleoside monophosphate metabolic process	22	131	0.979027	1	XP_005677900.2;XP_005677899.2;XP_017915023.1;XP_017915021.1;XP_017915020.1;XP_017915022.1;XP_005689749.1;XP_005689750.1;XP_005676471.1;XP_013820102.1;XP_013820100.1;XP_017904977.1;XP_017904975.1;XP_017904976.1;XP_017906121.1;XP_017906119.1;XP_017906120.1;XP_017894147.1;XP_005675101.2;XP_005676740.1;XP_005676741.1;XP_005698453.2
GO:0006099	tricarboxylic acid cycle	2	22	0.979732	1	XP_017910172.1;XP_017910171.1
GO:0010506	regulation of autophagy	2	22	0.979732	1	XP_017908431.1;XP_017913308.1
GO:0016573	histone acetylation	2	22	0.979732	1	XP_013818365.2;XP_017898719.1
GO:0032784	regulation of DNA-templated transcription, elongation	2	22	0.979732	1	XP_017913998.1;XP_017913999.1
GO:0051336	regulation of hydrolase activity	32	181	0.980268	1	NP_001272482.1;XP_017895316.1;XP_017895314.1;XP_017895315.1;XP_017895317.1;XP_017895319.1;XP_017895318.1;XP_017895313.1;XP_017919759.1;XP_017919758.1;XP_017919757.1;XP_005675929.2;XP_017911682.1;XP_017911680.1;XP_017911681.1;XP_017911679.1;XP_017911683.1;XP_005690542.1;XP_013818081.2;XP_013818084.2;XP_013818083.2;XP_013818078.2;XP_013818082.2;XP_013818080.2;XP_013818079.2;XP_017895883.1;XP_017895…
GO:0045859	regulation of protein kinase activity	9	64	0.980469	1	XP_005681800.2;XP_017906009.1;XP_013831936.2;XP_013831937.2;XP_017899463.1;XP_017899462.1;XP_005676006.2;XP_017920229.1;XP_017920246.1
GO:0005996	monosaccharide metabolic process	13	86	0.981754	1	XP_013823928.2;XP_017912442.1;XP_017912444.1;XP_017912445.1;XP_017912441.1;XP_017904572.1;XP_017905177.1;XP_017915877.1;XP_017915876.1;NP_001276035.1;XP_017905445.1;XP_017905446.1;XP_017905245.1
GO:0070838	divalent metal ion transport	31	177	0.981866	1	XP_017904284.1;XP_017894623.1;XP_005693794.2;XP_005693793.2;XP_017897949.1;XP_017903342.1;XP_017903344.1;XP_017903343.1;XP_017904185.1;XP_017904190.1;XP_017904187.1;XP_017904184.1;XP_017904181.1;XP_017904183.1;XP_017904189.1;XP_017904180.1;XP_017904182.1;XP_017904188.1;XP_017904186.1;XP_017909258.1;XP_005680794.2;XP_017915631.1;XP_017915632.1;XP_017915630.1;XP_017920482.1;XP_017905599.1;XP_017905…
GO:0072511	divalent inorganic cation transport	31	177	0.981866	1	XP_017904284.1;XP_017894623.1;XP_005693794.2;XP_005693793.2;XP_017897949.1;XP_017903342.1;XP_017903344.1;XP_017903343.1;XP_017904185.1;XP_017904190.1;XP_017904187.1;XP_017904184.1;XP_017904181.1;XP_017904183.1;XP_017904189.1;XP_017904180.1;XP_017904182.1;XP_017904188.1;XP_017904186.1;XP_017909258.1;XP_005680794.2;XP_017915631.1;XP_017915632.1;XP_017915630.1;XP_017920482.1;XP_017905599.1;XP_017905…
GO:0006914	autophagy	8	59	0.982019	1	XP_005690664.2;XP_005695424.2;XP_005697223.3;XP_017895055.1;XP_017898818.1;XP_017898817.1;XP_017914934.1;XP_017921630.1
GO:0006732	coenzyme metabolic process	33	187	0.982233	1	XP_017915986.1;XP_017915987.1;XP_017903690.1;XP_017909483.1;XP_017909482.1;XP_013828231.2;XP_017894383.1;XP_017894382.1;XP_017894384.1;XP_017894905.1;XP_017894907.1;XP_017921084.1;XP_017921085.1;XP_017921083.1;XP_017921363.1;XP_017906121.1;XP_017906119.1;XP_017906120.1;XP_017911360.1;XP_017911362.1;XP_017911363.1;XP_017911364.1;XP_017911361.1;XP_005687247.2;XP_017908846.1;XP_017909560.1;XP_005686…
GO:0010824	regulation of centrosome duplication	1	15	0.982789	1	XP_017894672.1
GO:0017156	calcium ion regulated exocytosis	1	15	0.982789	1	XP_017911023.1
GO:0046605	regulation of centrosome cycle	1	15	0.982789	1	XP_017894672.1
GO:0048511	rhythmic process	1	15	0.982789	1	XP_005690798.2
GO:0052646	alditol phosphate metabolic process	1	15	0.982789	1	XP_017912884.1
GO:0006733	oxidoreduction coenzyme metabolic process	15	97	0.982886	1	XP_017915986.1;XP_017915987.1;XP_017906121.1;XP_017906119.1;XP_017906120.1;XP_017911360.1;XP_017911362.1;XP_017911363.1;XP_017911364.1;XP_017911361.1;XP_005687247.2;XP_017896405.1;XP_017905327.1;XP_017915877.1;XP_017915876.1
GO:0046700	heterocycle catabolic process	15	97	0.982886	1	XP_017903690.1;XP_017895985.1;XP_017915765.1;XP_005694779.2;XP_017903919.1;XP_005697533.1;XP_013830299.1;XP_017895732.1;XP_017894147.1;NP_001272496.1;XP_005691368.1;XP_005688374.2;XP_005694759.2;XP_017902936.1;XP_005690815.2
GO:0006915	apoptotic process	24	143	0.983038	1	XP_017909055.1;XP_017909056.1;XP_017909057.1;XP_005685218.2;NP_001272571.1;NP_001301164.1;XP_017895628.1;XP_017896036.1;XP_017896038.1;XP_017896035.1;XP_017896037.1;XP_017896582.1;XP_017902333.1;XP_005679612.3;XP_017907284.1;XP_017907281.1;XP_017907282.1;XP_017907283.1;XP_017909679.1;XP_017909676.1;XP_017909687.1;XP_005682287.1;XP_017914422.1;XP_005690815.2
GO:0012501	programmed cell death	24	143	0.983038	1	XP_005682287.1;XP_017909055.1;XP_017909056.1;XP_017909057.1;XP_005685218.2;NP_001272571.1;NP_001301164.1;XP_017895628.1;XP_017896036.1;XP_017896038.1;XP_017896035.1;XP_017896037.1;XP_017896582.1;XP_017902333.1;XP_005679612.3;XP_017907284.1;XP_017907281.1;XP_017907282.1;XP_017907283.1;XP_017909679.1;XP_017909676.1;XP_017909687.1;XP_017914422.1;XP_005690815.2
GO:0032012	regulation of ARF protein signal transduction	6	48	0.983187	1	XP_017897352.1;XP_017897350.1;XP_017897349.1;XP_017897348.1;XP_017897347.1;XP_005688694.2
GO:0006816	calcium ion transport	28	163	0.983194	1	XP_017904284.1;XP_017894623.1;XP_005693794.2;XP_005693793.2;XP_017897949.1;XP_017903342.1;XP_017903344.1;XP_017903343.1;XP_017904185.1;XP_017904190.1;XP_017904187.1;XP_017904184.1;XP_017904181.1;XP_017904183.1;XP_017904189.1;XP_017904180.1;XP_017904182.1;XP_017904188.1;XP_017904186.1;XP_017909258.1;XP_005680794.2;XP_017915631.1;XP_017915632.1;XP_017915630.1;XP_017920482.1;XP_017902337.1;XP_017902…
GO:0009161	ribonucleoside monophosphate metabolic process	21	128	0.983238	1	XP_005677900.2;XP_005677899.2;XP_017915023.1;XP_017915021.1;XP_017915020.1;XP_017915022.1;XP_005689749.1;XP_005689750.1;XP_005676471.1;XP_013820102.1;XP_013820100.1;XP_017904977.1;XP_017904975.1;XP_017904976.1;XP_017906121.1;XP_017906119.1;XP_017906120.1;XP_005675101.2;XP_005676740.1;XP_005676741.1;XP_005698453.2
GO:0051345	positive regulation of hydrolase activity	11	76	0.983383	1	NP_001272482.1;XP_017895316.1;XP_017895314.1;XP_017895315.1;XP_017895317.1;XP_017895319.1;XP_017895318.1;XP_017895313.1;XP_017919759.1;XP_017919758.1;XP_017919757.1
GO:0006284	base-excision repair	2	23	0.98393	1	XP_017907322.1;XP_017907323.1
GO:2000026	regulation of multicellular organismal development	24	144	0.98476	1	XP_017920462.1;XP_017920461.1;XP_017895092.1;XP_017895093.1;XP_017895126.1;XP_017895127.1;XP_017908685.1;XP_005684789.2;XP_005684788.2;XP_013820103.2;XP_017904982.1;XP_017904981.1;XP_017904983.1;XP_017904984.1;XP_005681702.2;XP_017916116.1;XP_017913856.1;XP_017913853.1;XP_017913857.1;XP_017913854.1;XP_017913852.1;XP_017913851.1;XP_005690426.2;NP_001272618.1
GO:0031327	negative regulation of cellular biosynthetic process	20	124	0.985189	1	XP_005690937.2;XP_005691126.2;XP_013818365.2;XP_013832348.1;XP_017898719.1;XP_017909415.1;XP_017911114.1;XP_017915446.1;XP_017915448.1;XP_017909113.1;XP_017909114.1;XP_017909110.1;XP_017909112.1;XP_017909111.1;XP_013820921.1;XP_017894840.1;XP_017919255.1;XP_017902079.1;XP_017903349.1;XP_017903355.1
GO:0051172	negative regulation of nitrogen compound metabolic process	20	124	0.985189	1	XP_005690937.2;XP_005691126.2;XP_013818365.2;XP_013832348.1;XP_017898719.1;XP_017909415.1;XP_017911114.1;XP_017915446.1;XP_017915448.1;XP_017909113.1;XP_017909114.1;XP_017909110.1;XP_017909112.1;XP_017909111.1;XP_013820921.1;XP_017894840.1;XP_017919255.1;XP_017902079.1;XP_017903349.1;XP_017903355.1
GO:0060341	regulation of cellular localization	14	93	0.985447	1	XP_017915106.1;XP_017915108.1;XP_017915109.1;XP_017915107.1;XP_005694706.1;NP_001272469.1;XP_017897060.1;XP_017897059.1;XP_017904636.1;XP_017904635.1;XP_005681561.2;XP_005690605.1;XP_017915734.1;XP_017915735.1
GO:0043549	regulation of kinase activity	9	66	0.985568	1	XP_005681800.2;XP_017906009.1;XP_013831936.2;XP_013831937.2;XP_017899463.1;XP_017899462.1;XP_005676006.2;XP_017920229.1;XP_017920246.1
GO:0010564	regulation of cell cycle process	18	114	0.985651	1	XP_005698259.2;XP_013830531.2;XP_017894432.1;XP_017894431.1;XP_017897081.1;XP_017897083.1;XP_017897082.1;XP_017894672.1;XP_017910303.1;XP_017910302.1;XP_017910304.1;XP_005685540.2;XP_013828420.2;XP_005693262.2;XP_013831936.2;XP_013831937.2;XP_017899463.1;XP_017899462.1
GO:0051239	regulation of multicellular organismal process	43	238	0.9858	1	XP_017909195.1;XP_017909197.1;XP_017909196.1;XP_017899168.1;XP_017899179.1;XP_017899172.1;XP_017899182.1;XP_017899176.1;XP_017920462.1;XP_017920461.1;XP_017895092.1;XP_017895093.1;XP_017895126.1;XP_017895127.1;XP_017908685.1;XP_005684789.2;XP_005684788.2;XP_013820103.2;XP_017904982.1;XP_017904981.1;XP_017904983.1;XP_017904984.1;XP_005681702.2;XP_017916116.1;XP_017913856.1;XP_017913853.1;XP_017913…
GO:0043543	protein acylation	4	37	0.986199	1	XP_013818365.2;XP_017898719.1;XP_017895074.1;XP_017895075.1
GO:0009890	negative regulation of biosynthetic process	20	125	0.986813	1	XP_005690937.2;XP_005691126.2;XP_013818365.2;XP_013832348.1;XP_017898719.1;XP_017909415.1;XP_017911114.1;XP_017915446.1;XP_017915448.1;XP_017909113.1;XP_017909114.1;XP_017909110.1;XP_017909112.1;XP_017909111.1;XP_013820921.1;XP_017894840.1;XP_017919255.1;XP_017902079.1;XP_017903349.1;XP_017903355.1
GO:0006749	glutathione metabolic process	1	16	0.986874	1	XP_005679306.2
GO:0009262	deoxyribonucleotide metabolic process	1	16	0.986874	1	XP_017903919.1
GO:0030335	positive regulation of cell migration	1	16	0.986874	1	XP_005696099.2
GO:0040017	positive regulation of locomotion	1	16	0.986874	1	XP_005696099.2
GO:0051272	positive regulation of cellular component movement	1	16	0.986874	1	XP_005696099.2
GO:2000147	positive regulation of cell motility	1	16	0.986874	1	XP_005696099.2
GO:0009060	aerobic respiration	2	24	0.987277	1	XP_017910172.1;XP_017910171.1
GO:0009435	NAD biosynthetic process	2	24	0.987277	1	XP_017896405.1;XP_017905327.1
GO:0015074	DNA integration	2	24	0.987277	1	XP_013827769.1;XP_013827768.1
GO:0010558	negative regulation of macromolecule biosynthetic process	18	115	0.987287	1	XP_005690937.2;XP_005691126.2;XP_013818365.2;XP_013832348.1;XP_017898719.1;XP_017909415.1;XP_017911114.1;XP_017915446.1;XP_017915448.1;XP_017909113.1;XP_017909114.1;XP_017909110.1;XP_017909112.1;XP_017909111.1;XP_013820921.1;XP_017902079.1;XP_017903349.1;XP_017903355.1
GO:2000113	negative regulation of cellular macromolecule biosynthetic process	18	115	0.987287	1	XP_005690937.2;XP_005691126.2;XP_013818365.2;XP_013832348.1;XP_017898719.1;XP_017909415.1;XP_017911114.1;XP_017915446.1;XP_017915448.1;XP_017909113.1;XP_017909114.1;XP_017909110.1;XP_017909112.1;XP_017909111.1;XP_013820921.1;XP_017902079.1;XP_017903349.1;XP_017903355.1
GO:0009987	cellular process	3086	13289	0.987581	1	XP_013831237.2;XP_005695049.2;XP_017897539.1;XP_017897537.1;XP_017897540.1;XP_017897538.1;XP_017897933.1;XP_017897932.1;XP_017897935.1;XP_017897930.1;XP_017897931.1;XP_017907838.1;XP_017907846.1;XP_017907832.1;XP_013829760.2;XP_017912559.1;XP_017912560.1;XP_017912561.1;XP_017912562.1;XP_017905098.1;XP_017905100.1;XP_017905099.1;XP_017905096.1;XP_017910249.1;XP_005681668.2;XP_005691213.2;XP_005691…
XP_013823928.2;XP_017912442.1;XP_017912444.1;XP_017912445.1;XP_017912441.1;XP_017897642.1;XP_017921170.1;XP_017921167.1;XP_017921166.1;XP_017921169.1;XP_017908864.1;XP_017908867.1;XP_017908865.1;XP_017908859.1;XP_017908858.1;XP_017908862.1;XP_017908870.1;XP_017908866.1;XP_017908860.1;XP_017908861.1;XP_017908863.1;XP_017908868.1;XP_017908869.1;XP_017909569.1;XP_017911707.1;XP_017911726.1;XP_017911…
GO:0006082	organic acid metabolic process	100	509	0.988622	1	XP_013831237.2;XP_017910249.1;XP_017903690.1;XP_017915765.1;XP_013829916.2;XP_017915652.1;XP_005689490.2;XP_017902598.1;XP_005693671.1;XP_017920259.1;XP_017920256.1;XP_005675920.1;XP_005675921.1;XP_005687101.2;XP_005692277.2;XP_005692278.2;XP_017910164.1;XP_017910192.1;XP_017910187.1;XP_017906121.1;XP_017906119.1;XP_017906120.1;XP_005680340.2;XP_005680339.2;XP_017903882.1;XP_005696107.2;XP_005696…
GO:0043436	oxoacid metabolic process	100	509	0.988622	1	XP_013831237.2;XP_017910249.1;XP_017903690.1;XP_017915765.1;XP_013829916.2;XP_017915652.1;XP_005689490.2;XP_017902598.1;XP_005693671.1;XP_017920259.1;XP_017920256.1;XP_005675920.1;XP_005675921.1;XP_005687101.2;XP_005692277.2;XP_005692278.2;XP_017910164.1;XP_017910192.1;XP_017910187.1;XP_017906121.1;XP_017906119.1;XP_017906120.1;XP_005680340.2;XP_005680339.2;XP_017903882.1;XP_005696107.2;XP_005696…
GO:0009165	nucleotide biosynthetic process	32	187	0.98895	1	XP_017915986.1;XP_017915987.1;XP_005677900.2;XP_005677899.2;XP_017915023.1;XP_017915021.1;XP_017915020.1;XP_017915022.1;XP_005689749.1;XP_005689750.1;XP_013820102.1;XP_013820100.1;XP_017904977.1;XP_017904975.1;XP_017904976.1;XP_017917433.1;XP_017917432.1;XP_017917431.1;XP_017917430.1;XP_017917429.1;NP_001272603.1;XP_017894744.1;XP_017896218.1;XP_017903938.1;XP_017907266.1;XP_017919525.1;XP_017914…
GO:0007229	integrin-mediated signaling pathway	2	25	0.989941	1	XP_017903173.1;XP_017903172.1
GO:0031344	regulation of cell projection organization	2	25	0.989941	1	XP_017920462.1;XP_017920461.1
GO:0006415	translational termination	1	17	0.989989	1	XP_005687469.1
GO:0007338	single fertilization	1	17	0.989989	1	XP_013818892.1
GO:0070509	calcium ion import	1	17	0.989989	1	XP_017904284.1
GO:0006629	lipid metabolic process	115	582	0.990998	1	XP_017903661.1;XP_017903663.1;XP_017916429.1;XP_017916432.1;XP_017916431.1;XP_017916428.1;XP_017916430.1;XP_017916427.1;XP_017912346.1;XP_017919510.1;XP_017895214.1;XP_017903909.1;XP_017915098.1;XP_017915505.1;XP_017921106.1;XP_013826081.1;XP_005676353.1;XP_017908902.1;XP_017908903.1;XP_005687101.2;XP_017909891.1;XP_017905264.1;XP_017912884.1;XP_005689057.2;XP_017911116.1;XP_005687050.3;XP_005691…
GO:0043087	regulation of GTPase activity	25	154	0.991133	1	NP_001272482.1;XP_017895316.1;XP_017895314.1;XP_017895315.1;XP_017895317.1;XP_017895319.1;XP_017895318.1;XP_017895313.1;XP_017919759.1;XP_017919758.1;XP_017919757.1;XP_005690542.1;XP_013818081.2;XP_013818084.2;XP_013818083.2;XP_013818078.2;XP_013818082.2;XP_013818080.2;XP_013818079.2;XP_017895883.1;XP_017895882.1;XP_017901251.1;XP_017901253.1;XP_017901250.1;XP_005677399.2
GO:1901576	organic substance biosynthetic process	360	1683	0.991608	1	XP_013831237.2;XP_017910249.1;XP_017915986.1;XP_017915987.1;XP_005677900.2;XP_005677899.2;XP_017915023.1;XP_017915021.1;XP_017915020.1;XP_017915022.1;XP_005689749.1;XP_005689750.1;XP_005699175.2;XP_017899069.1;XP_017909113.1;XP_017909114.1;XP_017909110.1;XP_017909112.1;XP_017909111.1;XP_017903466.1;XP_005680270.2;XP_005695049.2;XP_005696470.2;XP_013820042.2;XP_013820043.2;XP_013821945.2;XP_013823…
GO:0019953	sexual reproduction	8	64	0.991952	1	XP_017908083.1;XP_005681783.2;XP_017911798.1;XP_017912114.1;XP_013818892.1;XP_017894278.1;XP_017894279.1;XP_005688642.2
GO:0044703	multi-organism reproductive process	8	64	0.991952	1	XP_017908083.1;XP_005681783.2;XP_017911798.1;XP_017912114.1;XP_013818892.1;XP_017894278.1;XP_017894279.1;XP_005688642.2
GO:0006720	isoprenoid metabolic process	2	26	0.992057	1	NP_001272669.1;XP_017902846.1
GO:0008643	carbohydrate transport	2	26	0.992057	1	XP_017901303.1;XP_017905771.1
GO:0008219	cell death	24	150	0.992166	1	XP_005682287.1;XP_017909055.1;XP_017909056.1;XP_017909057.1;XP_005685218.2;NP_001272571.1;NP_001301164.1;XP_017895628.1;XP_017896036.1;XP_017896038.1;XP_017896035.1;XP_017896037.1;XP_017896582.1;XP_017902333.1;XP_005679612.3;XP_017907284.1;XP_017907281.1;XP_017907282.1;XP_017907283.1;XP_017909679.1;XP_017909676.1;XP_017909687.1;XP_017914422.1;XP_005690815.2
GO:0016265	death	24	150	0.992166	1	XP_005682287.1;XP_017909055.1;XP_017909056.1;XP_017909057.1;XP_005685218.2;NP_001272571.1;NP_001301164.1;XP_017895628.1;XP_017896036.1;XP_017896038.1;XP_017896035.1;XP_017896037.1;XP_017896582.1;XP_017902333.1;XP_005679612.3;XP_017907284.1;XP_017907281.1;XP_017907282.1;XP_017907283.1;XP_017909679.1;XP_017909676.1;XP_017909687.1;XP_017914422.1;XP_005690815.2
GO:0030097	hemopoiesis	1	18	0.992365	1	XP_017912082.1
GO:0046777	protein autophosphorylation	1	18	0.992365	1	XP_017901800.1
GO:0050900	leukocyte migration	1	18	0.992365	1	XP_005681807.2
GO:0071804	cellular potassium ion transport	1	18	0.992365	1	XP_005698675.2
GO:0071805	potassium ion transmembrane transport	1	18	0.992365	1	XP_005698675.2
GO:0045333	cellular respiration	4	40	0.992395	1	XP_005676471.1;XP_017910172.1;XP_017910171.1;XP_005698453.2
GO:1901293	nucleoside phosphate biosynthetic process	32	191	0.99263	1	XP_017915986.1;XP_017915987.1;XP_005677900.2;XP_005677899.2;XP_017915023.1;XP_017915021.1;XP_017915020.1;XP_017915022.1;XP_005689749.1;XP_005689750.1;XP_013820102.1;XP_013820100.1;XP_017904977.1;XP_017904975.1;XP_017904976.1;XP_017917433.1;XP_017917432.1;XP_017917431.1;XP_017917430.1;XP_017917429.1;NP_001272603.1;XP_017894744.1;XP_017896218.1;XP_017903938.1;XP_017907266.1;XP_017919525.1;XP_017914…
GO:0007169	transmembrane receptor protein tyrosine kinase signaling pathway	34	201	0.992647	1	XP_017910087.1;XP_017910082.1;XP_017910908.1;XP_017910953.1;XP_017910968.1;XP_017910959.1;XP_013824846.2;XP_017915390.1;XP_005689411.3;NP_001272653.1;XP_017893889.1;XP_005676552.2;XP_005676551.2;XP_005676549.2;XP_005676550.2;XP_017901800.1;XP_017904645.1;XP_017905657.1;XP_017907117.1;XP_017907118.1;XP_005681686.2;XP_017912082.1;XP_017922533.1;XP_017912559.1;XP_017912560.1;XP_017912561.1;XP_017912…
GO:0050790	regulation of catalytic activity	53	294	0.992701	1	XP_005681800.2;XP_017894924.1;XP_017894922.1;XP_017894923.1;XP_005685108.2;NP_001272482.1;XP_017895316.1;XP_017895314.1;XP_017895315.1;XP_017895317.1;XP_017895319.1;XP_017895318.1;XP_017895313.1;XP_017919759.1;XP_017919758.1;XP_017919757.1;XP_005675929.2;XP_017894840.1;XP_017919255.1;XP_017911682.1;XP_017911680.1;XP_017911681.1;XP_017911679.1;XP_017911683.1;XP_005690542.1;XP_013818081.2;XP_013818…
GO:0006101	citrate metabolic process	2	27	0.993736	1	XP_017910172.1;XP_017910171.1
GO:0007416	synapse assembly	2	27	0.993736	1	XP_017902774.1;XP_017922155.1
GO:0017038	protein import	2	27	0.993736	1	XP_017915970.1;XP_017915969.1
GO:0006904	vesicle docking involved in exocytosis	1	19	0.994178	1	XP_005681668.2
GO:0009566	fertilization	1	19	0.994178	1	XP_013818892.1
GO:0048534	hematopoietic or lymphoid organ development	1	19	0.994178	1	XP_017912082.1
GO:0007417	central nervous system development	6	54	0.994205	1	XP_017915527.1;XP_017915529.1;XP_017915528.1;XP_017897463.1;XP_017897462.1;XP_017897464.1
GO:0009135	purine nucleoside diphosphate metabolic process	5	48	0.994442	1	XP_017906121.1;XP_017906119.1;XP_017906120.1;XP_005676740.1;XP_005676741.1
GO:0009179	purine ribonucleoside diphosphate metabolic process	5	48	0.994442	1	XP_017906121.1;XP_017906119.1;XP_017906120.1;XP_005676740.1;XP_005676741.1
GO:0009185	ribonucleoside diphosphate metabolic process	5	48	0.994442	1	XP_017906121.1;XP_017906119.1;XP_017906120.1;XP_005676740.1;XP_005676741.1
GO:0046031	ADP metabolic process	5	48	0.994442	1	XP_017906121.1;XP_017906119.1;XP_017906120.1;XP_005676740.1;XP_005676741.1
GO:0006475	internal protein amino acid acetylation	2	28	0.995065	1	XP_013818365.2;XP_017898719.1
GO:0018393	internal peptidyl-lysine acetylation	2	28	0.995065	1	XP_013818365.2;XP_017898719.1
GO:0018394	peptidyl-lysine acetylation	2	28	0.995065	1	XP_013818365.2;XP_017898719.1
GO:0097164	ammonium ion metabolic process	2	28	0.995065	1	XP_017912346.1;XP_017919510.1
GO:1902578	single-organism localization	487	2259	0.995365	1	XP_005681668.2;XP_017904284.1;XP_017915970.1;XP_017915969.1;XP_005692045.1;XP_017905649.1;XP_017905650.1;XP_017917489.1;XP_013818653.2;XP_005675070.2;XP_005675071.2;XP_017916898.1;XP_017905960.1;XP_017905964.1;XP_017905963.1;XP_017905962.1;XP_017905961.1;XP_017908847.1;XP_017908848.1;XP_005689823.1;XP_005679190.2;XP_017910523.1;XP_017910524.1;XP_017910526.1;XP_017910522.1;XP_017910525.1;XP_017910…
GO:0006367	transcription initiation from RNA polymerase II promoter	1	20	0.99556	1	XP_005686638.2
GO:0043241	protein complex disassembly	1	20	0.99556	1	XP_005687469.1
GO:0043624	cellular protein complex disassembly	1	20	0.99556	1	XP_005687469.1
GO:0016051	carbohydrate biosynthetic process	3	36	0.995745	1	XP_017895290.1;XP_005683962.2;XP_005685666.3
GO:0043085	positive regulation of catalytic activity	16	113	0.99583	1	XP_005685108.2;NP_001272482.1;XP_017895316.1;XP_017895314.1;XP_017895315.1;XP_017895317.1;XP_017895319.1;XP_017895318.1;XP_017895313.1;XP_017919759.1;XP_017919758.1;XP_017919757.1;XP_017906009.1;XP_005676006.2;XP_017920229.1;XP_017920246.1
GO:0009058	biosynthetic process	378	1781	0.995872	1	XP_013831237.2;XP_017910249.1;XP_017915986.1;XP_017915987.1;XP_005677900.2;XP_005677899.2;XP_017915023.1;XP_017915021.1;XP_017915020.1;XP_017915022.1;XP_005689749.1;XP_005689750.1;XP_005699175.2;XP_017899069.1;XP_017909113.1;XP_017909114.1;XP_017909110.1;XP_017909112.1;XP_017909111.1;XP_017903466.1;XP_005680270.2;XP_005695049.2;XP_005696470.2;XP_013820042.2;XP_013820043.2;XP_013821945.2;XP_013823…
GO:0019752	carboxylic acid metabolic process	93	492	0.996	1	XP_013831237.2;XP_017910249.1;XP_017903690.1;XP_017915765.1;XP_013829916.2;XP_017915652.1;XP_005689490.2;XP_017902598.1;XP_005693671.1;XP_017920259.1;XP_017920256.1;XP_005675920.1;XP_005675921.1;XP_005687101.2;XP_005692277.2;XP_005692278.2;XP_017910164.1;XP_017910192.1;XP_017910187.1;XP_017906121.1;XP_017906119.1;XP_017906120.1;XP_005680340.2;XP_005680339.2;XP_017903882.1;XP_005696107.2;XP_005696…
GO:0065004	protein-DNA complex assembly	14	103	0.996353	1	XP_005700206.2;XP_013826772.2;XP_017904996.1;XP_005681710.2;XP_005684225.2;XP_017904159.1;XP_017904161.1;XP_017904160.1;XP_017904162.1;XP_005709674.3;XP_013823713.2;XP_013829528.2;XP_017894041.1;XP_017894042.1
GO:0006814	sodium ion transport	12	92	0.996443	1	XP_005691549.3;XP_005693310.3;XP_013824660.2;XP_013824682.2;XP_013827404.2;XP_017893885.1;XP_017893972.1;XP_017893887.1;XP_017893886.1;XP_017902253.1;XP_017919536.1;XP_005686359.2
GO:1903522	regulation of blood circulation	3	37	0.996587	1	XP_017909195.1;XP_017909197.1;XP_017909196.1
GO:0046883	regulation of hormone secretion	1	21	0.996614	1	XP_005694706.1
GO:1903530	regulation of secretion by cell	11	87	0.9968	1	XP_017915106.1;XP_017915108.1;XP_017915109.1;XP_017915107.1;XP_005694706.1;NP_001272469.1;XP_017897060.1;XP_017897059.1;XP_017904636.1;XP_017904635.1;XP_005681561.2
GO:0071824	protein-DNA complex subunit organization	14	104	0.996847	1	XP_005700206.2;XP_013826772.2;XP_017904996.1;XP_005681710.2;XP_005684225.2;XP_017904159.1;XP_017904161.1;XP_017904160.1;XP_017904162.1;XP_005709674.3;XP_013823713.2;XP_013829528.2;XP_017894041.1;XP_017894042.1
GO:0000956	nuclear-transcribed mRNA catabolic process	2	30	0.996946	1	XP_017895985.1;XP_005694779.2
GO:0007166	cell surface receptor signaling pathway	138	706	0.996984	1	XP_017903173.1;XP_017903172.1;XP_005677313.2;XP_013822663.2;XP_017902488.1;XP_017905206.1;XP_017905208.1;XP_017905205.1;XP_017905207.1;XP_005681950.3;XP_017910087.1;XP_017910082.1;XP_017910908.1;XP_017910953.1;XP_017910968.1;XP_017910959.1;XP_013824846.2;XP_017915390.1;XP_005689411.3;XP_017914617.1;XP_017914619.1;XP_017914618.1;NP_001272653.1;XP_017893889.1;XP_005676552.2;XP_005676551.2;XP_005676…
GO:0034220	ion transmembrane transport	67	373	0.997223	1	XP_005692994.2;XP_013824816.2;XP_013827091.2;XP_013827097.2;XP_013827072.1;XP_013827090.2;XP_017903335.1;XP_017918774.1;XP_017918718.1;XP_017918506.1;XP_017918505.1;XP_017918518.1;XP_017918517.1;XP_017918521.1;XP_017918711.1;XP_017918512.1;XP_017918719.1;XP_005689328.3;XP_017907435.1;XP_017907550.1;XP_005683780.2;XP_005683786.2;XP_005683801.2;XP_005683800.2;XP_005683782.2;XP_005683789.2;XP_017898…
GO:0072527	pyrimidine-containing compound metabolic process	6	58	0.99724	1	XP_005692254.2;XP_013826587.2;XP_013826588.2;XP_005675101.2;XP_017911004.1;XP_017911003.1
GO:0019637	organophosphate metabolic process	112	587	0.997339	1	XP_017915986.1;XP_017915987.1;XP_005677900.2;XP_005677899.2;XP_017915023.1;XP_017915021.1;XP_017915020.1;XP_017915022.1;XP_005689749.1;XP_005689750.1;XP_005676471.1;XP_013823328.2;XP_013823329.2;XP_005687038.2;XP_013820102.1;XP_013820100.1;XP_017904977.1;XP_017904975.1;XP_017904976.1;XP_017903661.1;XP_017903663.1;XP_017916429.1;XP_017916432.1;XP_017916431.1;XP_017916428.1;XP_017916430.1;XP_017916…
GO:0051259	protein oligomerization	20	138	0.997374	1	XP_013819729.2;NP_001301176.1;XP_005676394.2;XP_005677979.2;XP_017912392.1;XP_017915645.1;XP_017915643.1;XP_017915644.1;XP_017915646.1;XP_017916648.1;XP_005687057.3;XP_005688215.2;XP_005688214.2;XP_017907550.1;XP_005683780.2;XP_005683786.2;XP_005683801.2;XP_005683800.2;XP_005683782.2;XP_005683789.2
GO:0006412	translation	72	399	0.997631	1	XP_013831237.2;XP_017915652.1;XP_005689490.2;XP_017902598.1;XP_017898229.1;XP_017903491.1;XP_017908996.1;XP_005680340.2;XP_005680339.2;XP_005696107.2;XP_005696106.2;XP_005694881.2;XP_005696690.2;XP_013817889.2;XP_017894364.1;XP_017894363.1;XP_017894362.1;XP_017894361.1;XP_017896203.1;XP_017898438.1;XP_017898437.1;XP_017901524.1;XP_005677726.2;XP_017915657.1;XP_005684216.2;XP_013823112.1;XP_017915…
GO:0009891	positive regulation of biosynthetic process	18	128	0.997637	1	XP_005697127.2;XP_005697126.2;XP_013829741.2;XP_017894965.1;XP_017902036.1;XP_017906346.1;XP_005682625.2;XP_005682624.2;XP_005685108.2;XP_005678580.2;XP_005678579.2;XP_005678581.2;XP_017916609.1;NP_001272469.1;XP_017897060.1;XP_017897059.1;XP_017904636.1;XP_017904635.1
GO:0031328	positive regulation of cellular biosynthetic process	18	128	0.997637	1	XP_005697127.2;XP_005697126.2;XP_013829741.2;XP_017894965.1;XP_017902036.1;XP_017906346.1;XP_005682625.2;XP_005682624.2;XP_005685108.2;XP_005678580.2;XP_005678579.2;XP_005678581.2;XP_017916609.1;NP_001272469.1;XP_017897060.1;XP_017897059.1;XP_017904636.1;XP_017904635.1
GO:0008152	metabolic process	1933	8509	0.997746	1	XP_013831237.2;XP_005695049.2;XP_017897539.1;XP_017897537.1;XP_017897540.1;XP_017897538.1;XP_017897933.1;XP_017897932.1;XP_017897935.1;XP_017897930.1;XP_017897931.1;XP_017907838.1;XP_017907846.1;XP_017907832.1;XP_017910249.1;XP_017915986.1;XP_017915987.1;XP_017912579.1;XP_005677900.2;XP_005677899.2;XP_017915023.1;XP_017915021.1;XP_017915020.1;XP_017915022.1;XP_005689749.1;XP_005689750.1;XP_013823…
GO:0045892	negative regulation of transcription, DNA-templated	12	95	0.99776	1	XP_005690937.2;XP_005691126.2;XP_013818365.2;XP_013832348.1;XP_017898719.1;XP_017909415.1;XP_017911114.1;XP_017915446.1;XP_017915448.1;XP_017902079.1;XP_017903349.1;XP_017903355.1
GO:0051253	negative regulation of RNA metabolic process	12	95	0.99776	1	XP_005690937.2;XP_005691126.2;XP_013818365.2;XP_013832348.1;XP_017898719.1;XP_017909415.1;XP_017911114.1;XP_017915446.1;XP_017915448.1;XP_017902079.1;XP_017903349.1;XP_017903355.1
GO:1902679	negative regulation of RNA biosynthetic process	12	95	0.99776	1	XP_005690937.2;XP_005691126.2;XP_013818365.2;XP_013832348.1;XP_017898719.1;XP_017909415.1;XP_017911114.1;XP_017915446.1;XP_017915448.1;XP_017902079.1;XP_017903349.1;XP_017903355.1
GO:1903507	negative regulation of nucleic acid-templated transcription	12	95	0.99776	1	XP_005690937.2;XP_005691126.2;XP_013818365.2;XP_013832348.1;XP_017898719.1;XP_017909415.1;XP_017911114.1;XP_017915446.1;XP_017915448.1;XP_017902079.1;XP_017903349.1;XP_017903355.1
GO:0034641	cellular nitrogen compound metabolic process	512	2390	0.997837	1	XP_013831237.2;XP_017915986.1;XP_017915987.1;XP_005677900.2;XP_005677899.2;XP_017915023.1;XP_017915021.1;XP_017915020.1;XP_017915022.1;XP_005689749.1;XP_005689750.1;XP_013823060.2;XP_013829795.1;XP_013829796.1;XP_017895294.1;XP_017895295.1;XP_005676740.1;XP_005676741.1;XP_017897539.1;XP_017897537.1;XP_017897540.1;XP_017897538.1;XP_017904129.1;XP_017904130.1;XP_017909002.1;XP_005681334.2;XP_017913…
GO:0006352	DNA-templated transcription, initiation	7	66	0.998001	1	XP_005686638.2;XP_005690970.2;XP_013829528.2;XP_013829783.2;XP_017894041.1;XP_017894042.1;XP_005685985.2
GO:0043604	amide biosynthetic process	78	430	0.998015	1	XP_013831237.2;XP_017915652.1;XP_005689490.2;XP_017902598.1;XP_017898229.1;XP_017903491.1;XP_017908996.1;XP_005675920.1;XP_005675921.1;XP_005680340.2;XP_005680339.2;XP_005696107.2;XP_005696106.2;XP_005694881.2;XP_005696690.2;XP_013817889.2;XP_017894364.1;XP_017894363.1;XP_017894362.1;XP_017894361.1;XP_017896203.1;XP_017898438.1;XP_017898437.1;XP_017901524.1;XP_005677726.2;XP_017915657.1;XP_005684…
GO:0044801	single-organism membrane fusion	1	23	0.998031	1	XP_013818892.1
GO:0061025	membrane fusion	1	23	0.998031	1	XP_013818892.1
GO:0072350	tricarboxylic acid metabolic process	2	32	0.998118	1	XP_017910172.1;XP_017910171.1
GO:1901137	carbohydrate derivative biosynthetic process	65	368	0.998138	1	XP_005677900.2;XP_005677899.2;XP_017915023.1;XP_017915021.1;XP_017915020.1;XP_017915022.1;XP_005689749.1;XP_005689750.1;XP_013820102.1;XP_013820100.1;XP_017904977.1;XP_017904975.1;XP_017904976.1;XP_017896320.1;XP_017909078.1;XP_017909077.1;XP_017911707.1;XP_017911726.1;XP_017911697.1;XP_017911717.1;XP_017911733.1;XP_017917433.1;XP_017917432.1;XP_017917431.1;XP_017917430.1;XP_017917429.1;XP_005699…
GO:0006796	phosphate-containing compound metabolic process	516	2415	0.998361	1	XP_017915986.1;XP_017915987.1;XP_005677900.2;XP_005677899.2;XP_017915023.1;XP_017915021.1;XP_017915020.1;XP_017915022.1;XP_005689749.1;XP_005689750.1;XP_005676471.1;XP_013823328.2;XP_013823329.2;XP_005687038.2;XP_013820102.1;XP_013820100.1;XP_017904977.1;XP_017904975.1;XP_017904976.1;XP_017903661.1;XP_017903663.1;XP_017916429.1;XP_017916432.1;XP_017916431.1;XP_017916428.1;XP_017916430.1;XP_017916…
GO:0043043	peptide biosynthetic process	73	409	0.998461	1	XP_013831237.2;XP_017915652.1;XP_005689490.2;XP_017902598.1;XP_017898229.1;XP_017903491.1;XP_017908996.1;XP_005680340.2;XP_005680339.2;XP_005696107.2;XP_005696106.2;XP_005694881.2;XP_005696690.2;XP_013817889.2;XP_017894364.1;XP_017894363.1;XP_017894362.1;XP_017894361.1;XP_017896203.1;XP_017898438.1;XP_017898437.1;XP_017901524.1;XP_005677726.2;XP_017915657.1;XP_005684216.2;XP_013823112.1;XP_017915…
GO:0006417	regulation of translation	1	24	0.998498	1	XP_013820921.1
GO:0007187	G-protein coupled receptor signaling pathway, coupled to cyclic nucleotide second messenger	1	24	0.998498	1	XP_005685108.2
GO:0007188	adenylate cyclase-modulating G-protein coupled receptor signaling pathway	1	24	0.998498	1	XP_005685108.2
GO:0034248	regulation of cellular amide metabolic process	1	24	0.998498	1	XP_013820921.1
GO:0010557	positive regulation of macromolecule biosynthetic process	17	126	0.998547	1	XP_005697127.2;XP_005697126.2;XP_013829741.2;XP_017894965.1;XP_017902036.1;XP_017906346.1;XP_005682625.2;XP_005682624.2;XP_005678580.2;XP_005678579.2;XP_005678581.2;XP_017916609.1;NP_001272469.1;XP_017897060.1;XP_017897059.1;XP_017904636.1;XP_017904635.1
GO:0051046	regulation of secretion	11	92	0.998565	1	XP_017915106.1;XP_017915108.1;XP_017915109.1;XP_017915107.1;XP_005694706.1;NP_001272469.1;XP_017897060.1;XP_017897059.1;XP_017904636.1;XP_017904635.1;XP_005681561.2
GO:0006793	phosphorus metabolic process	518	2430	0.998707	1	XP_017915986.1;XP_017915987.1;XP_005677900.2;XP_005677899.2;XP_017915023.1;XP_017915021.1;XP_017915020.1;XP_017915022.1;XP_005689749.1;XP_005689750.1;XP_005676471.1;XP_017909483.1;XP_017909482.1;XP_013823328.2;XP_013823329.2;XP_005687038.2;XP_013820102.1;XP_013820100.1;XP_017904977.1;XP_017904975.1;XP_017904976.1;XP_017903661.1;XP_017903663.1;XP_017916429.1;XP_017916432.1;XP_017916431.1;XP_017916…
GO:1901564	organonitrogen compound metabolic process	225	1120	0.998729	1	XP_013831237.2;XP_017910249.1;XP_017915986.1;XP_017915987.1;XP_005677900.2;XP_005677899.2;XP_017915023.1;XP_017915021.1;XP_017915020.1;XP_017915022.1;XP_005689749.1;XP_005689750.1;XP_017899069.1;XP_017903690.1;XP_017915765.1;XP_005676471.1;XP_017915652.1;XP_005690426.2;NP_001272618.1;XP_005678053.1;XP_017902062.1;XP_005689490.2;XP_017895210.1;XP_017920170.1;XP_017902598.1;XP_017908229.1;XP_017909…
GO:0071822	protein complex subunit organization	105	565	0.998781	1	XP_005675058.2;XP_017921047.1;XP_017894396.1;XP_017894397.1;XP_017894400.1;XP_017894401.1;XP_017894403.1;XP_017894398.1;XP_017894399.1;XP_017894402.1;XP_017894404.1;XP_013819729.2;NP_001301176.1;XP_005676394.2;XP_005677979.2;XP_017912392.1;XP_017915645.1;XP_017915643.1;XP_017915644.1;XP_017915646.1;XP_017916648.1;XP_005687057.3;XP_005688215.2;XP_005688214.2;XP_017915291.1;XP_013820316.2;XP_013821…
GO:0009218	pyrimidine ribonucleotide metabolic process	1	25	0.998855	1	XP_005675101.2
GO:0009220	pyrimidine ribonucleotide biosynthetic process	1	25	0.998855	1	XP_005675101.2
GO:0046132	pyrimidine ribonucleoside biosynthetic process	1	25	0.998855	1	XP_005675101.2
GO:0046134	pyrimidine nucleoside biosynthetic process	1	25	0.998855	1	XP_005675101.2
GO:0006066	alcohol metabolic process	5	56	0.998858	1	XP_017904782.1;XP_017904777.1;XP_017912346.1;XP_017919510.1;XP_005689057.2
GO:0051260	protein homooligomerization	13	106	0.999017	1	XP_013819729.2;NP_001301176.1;XP_005676394.2;XP_005677979.2;XP_017912392.1;XP_017915645.1;XP_017915643.1;XP_017915644.1;XP_017915646.1;XP_017916648.1;XP_005687057.3;XP_005688215.2;XP_005688214.2
GO:0019693	ribose phosphate metabolic process	29	194	0.999074	1	XP_005677900.2;XP_005677899.2;XP_017915023.1;XP_017915021.1;XP_017915020.1;XP_017915022.1;XP_005689749.1;XP_005689750.1;XP_005676471.1;XP_013820102.1;XP_013820100.1;XP_017904977.1;XP_017904975.1;XP_017904976.1;XP_017906121.1;XP_017906119.1;XP_017906120.1;XP_017917433.1;XP_017917432.1;XP_017917431.1;XP_017917430.1;XP_017917429.1;XP_005675101.2;XP_017919525.1;XP_005676740.1;XP_005676741.1;XP_017915…
GO:0006213	pyrimidine nucleoside metabolic process	1	26	0.999127	1	XP_005675101.2
GO:0031532	actin cytoskeleton reorganization	1	26	0.999127	1	XP_005690598.2
GO:0046131	pyrimidine ribonucleoside metabolic process	1	26	0.999127	1	XP_005675101.2
GO:0006338	chromatin remodeling	6	64	0.999129	1	XP_017920526.1;XP_017920528.1;XP_017920527.1;XP_005684225.2;XP_013818365.2;XP_017898719.1
GO:0009259	ribonucleotide metabolic process	27	185	0.99924	1	XP_005677900.2;XP_005677899.2;XP_017915023.1;XP_017915021.1;XP_017915020.1;XP_017915022.1;XP_005689749.1;XP_005689750.1;XP_005676471.1;XP_013820102.1;XP_013820100.1;XP_017904977.1;XP_017904975.1;XP_017904976.1;XP_017906121.1;XP_017906119.1;XP_017906120.1;XP_017917433.1;XP_017917432.1;XP_017917431.1;XP_017917430.1;XP_017917429.1;XP_005675101.2;XP_017919525.1;XP_005676740.1;XP_005676741.1;XP_005698…
GO:0009150	purine ribonucleotide metabolic process	26	180	0.999272	1	XP_005677900.2;XP_005677899.2;XP_017915023.1;XP_017915021.1;XP_017915020.1;XP_017915022.1;XP_005689749.1;XP_005689750.1;XP_005676471.1;XP_013820102.1;XP_013820100.1;XP_017904977.1;XP_017904975.1;XP_017904976.1;XP_017906121.1;XP_017906119.1;XP_017906120.1;XP_017917433.1;XP_017917432.1;XP_017917431.1;XP_017917430.1;XP_017917429.1;XP_017919525.1;XP_005676740.1;XP_005676741.1;XP_005698453.2
GO:0006401	RNA catabolic process	3	44	0.999294	1	XP_017895985.1;XP_005694779.2;XP_005694759.2
GO:0008202	steroid metabolic process	3	44	0.999294	1	XP_005689057.2;XP_013830446.2;XP_013830891.2
GO:0051641	cellular localization	160	831	0.999298	1	XP_005681668.2;XP_017915970.1;XP_017915969.1;XP_017921294.1;XP_017908847.1;XP_017908848.1;XP_005679190.2;XP_017910523.1;XP_017910524.1;XP_017910526.1;XP_017910522.1;XP_017910525.1;XP_017910521.1;XP_005688247.2;XP_005688246.2;XP_005700221.2;XP_017911110.1;XP_017911109.1;XP_017894623.1;XP_013823399.1;XP_005687255.1;XP_017897435.1;XP_017897434.1;XP_017897436.1;XP_017897431.1;XP_017897432.1;XP_017897…
GO:0010604	positive regulation of macromolecule metabolic process	25	176	0.999391	1	XP_005697127.2;XP_005697126.2;XP_013829741.2;XP_017894965.1;XP_017902036.1;XP_017906346.1;XP_005682625.2;XP_005682624.2;XP_005684078.2;XP_005692722.2;XP_005692723.2;XP_005692724.2;XP_005678580.2;XP_005678579.2;XP_005678581.2;XP_017916609.1;XP_017906009.1;NP_001272469.1;XP_017897060.1;XP_017897059.1;XP_017904636.1;XP_017904635.1;XP_005676006.2;XP_017920229.1;XP_017920246.1
GO:0010629	negative regulation of gene expression	13	109	0.999391	1	XP_005690937.2;XP_005691126.2;XP_013818365.2;XP_013832348.1;XP_017898719.1;XP_017909415.1;XP_017911114.1;XP_017915446.1;XP_017915448.1;XP_013820921.1;XP_017902079.1;XP_017903349.1;XP_017903355.1
GO:0019362	pyridine nucleotide metabolic process	9	85	0.999393	1	XP_017915986.1;XP_017915987.1;XP_017906121.1;XP_017906119.1;XP_017906120.1;XP_017896405.1;XP_017905327.1;XP_017915877.1;XP_017915876.1
GO:0046496	nicotinamide nucleotide metabolic process	9	85	0.999393	1	XP_017915986.1;XP_017915987.1;XP_017906121.1;XP_017906119.1;XP_017906120.1;XP_017896405.1;XP_017905327.1;XP_017915877.1;XP_017915876.1
GO:0031325	positive regulation of cellular metabolic process	26	182	0.999438	1	XP_005697127.2;XP_005697126.2;XP_013829741.2;XP_017894965.1;XP_017902036.1;XP_017906346.1;XP_005682625.2;XP_005682624.2;XP_005684078.2;XP_005692722.2;XP_005692723.2;XP_005692724.2;XP_005685108.2;XP_005678580.2;XP_005678579.2;XP_005678581.2;XP_017916609.1;XP_017906009.1;NP_001272469.1;XP_017897060.1;XP_017897059.1;XP_017904636.1;XP_017904635.1;XP_005676006.2;XP_017920229.1;XP_017920246.1
GO:0016485	protein processing	3	45	0.999439	1	XP_017904911.1;XP_005691515.2;XP_017897476.1
GO:0051604	protein maturation	3	45	0.999439	1	XP_017904911.1;XP_005691515.2;XP_017897476.1
GO:0006402	mRNA catabolic process	2	37	0.999446	1	XP_017895985.1;XP_005694779.2
GO:0008610	lipid biosynthetic process	25	177	0.999466	1	XP_017903661.1;XP_017903663.1;XP_017916429.1;XP_017916432.1;XP_017916431.1;XP_017916428.1;XP_017916430.1;XP_017916427.1;XP_005687101.2;XP_017911116.1;XP_005687050.3;XP_013829509.1;XP_013829502.1;XP_013829497.1;XP_017895447.1;XP_017895448.1;XP_017895449.1;XP_017895450.1;XP_017911998.1;XP_017911994.1;XP_013830446.2;XP_013830891.2;XP_005689057.2;NP_001272669.1;XP_017902846.1
GO:0006096	glycolytic process	3	46	0.999554	1	XP_017906121.1;XP_017906119.1;XP_017906120.1
GO:0006757	ATP generation from ADP	3	46	0.999554	1	XP_017906121.1;XP_017906119.1;XP_017906120.1
GO:0044085	cellular component biogenesis	133	712	0.99958	1	XP_005675058.2;XP_017921047.1;XP_005700206.2;XP_013819729.2;NP_001301176.1;XP_005676394.2;XP_005677979.2;XP_017912392.1;XP_017915645.1;XP_017915643.1;XP_017915644.1;XP_017915646.1;XP_017916648.1;XP_005687057.3;XP_005688215.2;XP_005688214.2;XP_017915291.1;XP_017917496.1;XP_017917272.1;XP_013820316.2;XP_013821349.2;XP_013829856.2;XP_017905313.1;XP_017918809.1;XP_017907550.1;XP_005683780.2;XP_005683…
GO:0006518	peptide metabolic process	76	439	0.999598	1	XP_013831237.2;XP_017915652.1;XP_005689490.2;XP_017902598.1;XP_017898229.1;XP_017903491.1;XP_017908996.1;XP_005680340.2;XP_005680339.2;XP_005696107.2;XP_005696106.2;XP_005694881.2;XP_005696690.2;XP_013817889.2;XP_017894364.1;XP_017894363.1;XP_017894362.1;XP_017894361.1;XP_017896203.1;XP_017898438.1;XP_017898437.1;XP_017901524.1;XP_005677726.2;XP_017915657.1;XP_005684216.2;XP_013823112.1;XP_017915…
GO:0010608	posttranscriptional regulation of gene expression	1	29	0.999613	1	XP_013820921.1
GO:0016579	protein deubiquitination	31	212	0.99963	1	XP_005699265.2;XP_005699266.2;XP_005699264.2;XP_005700446.1;XP_013818477.2;XP_013831060.2;XP_013831062.2;XP_013831063.2;XP_013831069.2;XP_017896502.1;XP_017896491.1;XP_017896495.1;XP_017897691.1;XP_017897692.1;XP_017897694.1;XP_017897699.1;XP_017897696.1;XP_017897693.1;XP_017897695.1;XP_017898561.1;XP_017902950.1;XP_017904663.1;XP_017910819.1;XP_017910813.1;XP_017910806.1;XP_017910817.1;XP_005685…
GO:0048518	positive regulation of biological process	116	634	0.999656	1	XP_005690937.2;XP_005691126.2;XP_013832348.1;XP_017898579.1;XP_017898576.1;XP_017898577.1;XP_017898580.1;XP_017898581.1;XP_017898578.1;XP_005682805.2;XP_017915446.1;XP_017915448.1;XP_005697127.2;XP_005697126.2;XP_013829741.2;XP_017894965.1;XP_017902036.1;XP_017906346.1;XP_005682625.2;XP_005682624.2;XP_017909195.1;XP_017909197.1;XP_017909196.1;NP_001272469.1;XP_017904636.1;XP_017904635.1;XP_005681…
GO:0006163	purine nucleotide metabolic process	27	192	0.999693	1	XP_005677900.2;XP_005677899.2;XP_017915023.1;XP_017915021.1;XP_017915020.1;XP_017915022.1;XP_005689749.1;XP_005689750.1;XP_005676471.1;XP_013820102.1;XP_013820100.1;XP_017904977.1;XP_017904975.1;XP_017904976.1;XP_017906121.1;XP_017906119.1;XP_017906120.1;XP_017917433.1;XP_017917432.1;XP_017917431.1;XP_017917430.1;XP_017917429.1;XP_017914349.1;XP_017919525.1;XP_005676740.1;XP_005676741.1;XP_005698…
GO:0009132	nucleoside diphosphate metabolic process	7	76	0.999698	1	XP_005691874.2;XP_017917230.1;XP_017906121.1;XP_017906119.1;XP_017906120.1;XP_005676740.1;XP_005676741.1
GO:0055086	nucleobase-containing small molecule metabolic process	54	333	0.99971	1	XP_017915986.1;XP_017915987.1;XP_005677900.2;XP_005677899.2;XP_017915023.1;XP_017915021.1;XP_017915020.1;XP_017915022.1;XP_005689749.1;XP_005689750.1;XP_005676471.1;XP_013823328.2;XP_013823329.2;XP_005687038.2;XP_005678225.1;XP_013820102.1;XP_013820100.1;XP_017904977.1;XP_017904975.1;XP_017904976.1;XP_005691874.2;XP_017917230.1;XP_017903919.1;XP_005675101.2;XP_017902936.1;XP_017906121.1;XP_017906…
GO:0044057	regulation of system process	3	48	0.999719	1	XP_017909195.1;XP_017909197.1;XP_017909196.1
GO:0070646	protein modification by small protein removal	32	221	0.999767	1	XP_017912103.1;XP_005699265.2;XP_005699266.2;XP_005699264.2;XP_005700446.1;XP_013818477.2;XP_013831060.2;XP_013831062.2;XP_013831063.2;XP_013831069.2;XP_017896502.1;XP_017896491.1;XP_017896495.1;XP_017897691.1;XP_017897692.1;XP_017897694.1;XP_017897699.1;XP_017897696.1;XP_017897693.1;XP_017897695.1;XP_017898561.1;XP_017902950.1;XP_017904663.1;XP_017910819.1;XP_017910813.1;XP_017910806.1;XP_017910…
GO:0032879	regulation of localization	29	205	0.99977	1	XP_017915106.1;XP_017915108.1;XP_017915109.1;XP_017915107.1;XP_005694706.1;XP_017897439.1;XP_005674971.2;XP_013832685.2;XP_017911806.1;NP_001272469.1;XP_017897060.1;XP_017897059.1;XP_017904636.1;XP_017904635.1;XP_005681561.2;XP_005690605.1;XP_017915734.1;XP_017915735.1;XP_005696099.2;XP_017895092.1;XP_017895093.1;XP_017895126.1;XP_017895127.1;XP_017908685.1;XP_005684789.2;XP_005684788.2;XP_017920…
GO:0043269	regulation of ion transport	1	31	0.999775	1	XP_017897439.1
GO:0016052	carbohydrate catabolic process	3	49	0.999777	1	XP_017906121.1;XP_017906119.1;XP_017906120.1
GO:0044724	single-organism carbohydrate catabolic process	3	49	0.999777	1	XP_017906121.1;XP_017906119.1;XP_017906120.1
GO:0043603	cellular amide metabolic process	84	485	0.999782	1	XP_013831237.2;XP_017903690.1;XP_017915652.1;XP_005689490.2;XP_017902598.1;XP_017898229.1;XP_017903491.1;XP_017908996.1;XP_017912346.1;XP_017919510.1;XP_005675920.1;XP_005675921.1;XP_005680340.2;XP_005680339.2;XP_005696107.2;XP_005696106.2;XP_005694881.2;XP_005696690.2;XP_013817889.2;XP_017894364.1;XP_017894363.1;XP_017894362.1;XP_017894361.1;XP_017896203.1;XP_017898438.1;XP_017898437.1;XP_017901…
GO:0065009	regulation of molecular function	53	331	0.99979	1	XP_005681800.2;XP_017894924.1;XP_017894922.1;XP_017894923.1;XP_005685108.2;NP_001272482.1;XP_017895316.1;XP_017895314.1;XP_017895315.1;XP_017895317.1;XP_017895319.1;XP_017895318.1;XP_017895313.1;XP_017919759.1;XP_017919758.1;XP_017919757.1;XP_005675929.2;XP_017894840.1;XP_017919255.1;XP_017911682.1;XP_017911680.1;XP_017911681.1;XP_017911679.1;XP_017911683.1;XP_005690542.1;XP_013818081.2;XP_013818…
GO:0006468	protein phosphorylation	302	1504	0.999793	1	XP_017915324.1;XP_017915323.1;XP_017915322.1;XP_017915325.1;XP_017901800.1;XP_005690598.2;XP_005693316.2;XP_005694218.2;XP_005695667.2;XP_005694747.2;XP_005695486.2;XP_005695485.2;XP_005695668.2;XP_005695487.2;XP_005695488.2;XP_005695922.2;XP_005695484.2;XP_005695687.2;XP_005697103.2;XP_005699037.3;XP_005700948.1;XP_013818338.2;XP_013818357.2;XP_013819444.2;XP_013821476.2;XP_013823871.2;XP_013823…
GO:0045765	regulation of angiogenesis	2	41	0.999794	1	XP_005690426.2;NP_001272618.1
GO:1901342	regulation of vasculature development	2	41	0.999794	1	XP_005690426.2;NP_001272618.1
GO:0044093	positive regulation of molecular function	16	134	0.999815	1	XP_005685108.2;NP_001272482.1;XP_017895316.1;XP_017895314.1;XP_017895315.1;XP_017895317.1;XP_017895319.1;XP_017895318.1;XP_017895313.1;XP_017919759.1;XP_017919758.1;XP_017919757.1;XP_017906009.1;XP_005676006.2;XP_017920229.1;XP_017920246.1
GO:0014070	response to organic cyclic compound	20	157	0.999816	1	XP_005691253.2;XP_013825956.2;XP_005677217.2;XP_017903179.1;XP_017903180.1;XP_017903178.1;XP_017903181.1;XP_017913880.1;XP_017915369.1;XP_017917077.1;XP_017918346.1;XP_017918345.1;XP_005689164.2;XP_005698251.2;XP_005691477.2;XP_013826116.2;XP_017916752.1;XP_017897421.1;XP_017897423.1;XP_017897424.1
GO:0072521	purine-containing compound metabolic process	29	207	0.999823	1	XP_005677900.2;XP_005677899.2;XP_017915023.1;XP_017915021.1;XP_017915020.1;XP_017915022.1;XP_005689749.1;XP_005689750.1;XP_005676471.1;XP_005678225.1;XP_013820102.1;XP_013820100.1;XP_017904977.1;XP_017904975.1;XP_017904976.1;XP_017906121.1;XP_017906119.1;XP_017906120.1;XP_017917433.1;XP_017917432.1;XP_017917431.1;XP_017917430.1;XP_017917429.1;XP_017914349.1;XP_005699327.2;XP_017919525.1;XP_005676…
GO:0044262	cellular carbohydrate metabolic process	3	50	0.999824	1	XP_017906121.1;XP_017906119.1;XP_017906120.1
GO:0043170	macromolecule metabolic process	1221	5553	0.999824	1	XP_013831237.2;XP_017912579.1;XP_017896546.1;XP_017896545.1;XP_017911359.1;XP_005687242.2;XP_005699175.2;XP_017897394.1;XP_017897395.1;XP_017897396.1;XP_017895985.1;XP_017903748.1;XP_017909113.1;XP_017909114.1;XP_017909110.1;XP_017909112.1;XP_017909111.1;XP_017913962.1;XP_017913961.1;XP_017913960.1;XP_017913959.1;XP_017903466.1;XP_005680270.2;XP_005695049.2;XP_005696470.2;XP_013820042.2;XP_013820…
GO:0016070	RNA metabolic process	191	997	0.99983	1	XP_013831237.2;XP_017896546.1;XP_017896545.1;XP_017911359.1;XP_005687242.2;XP_005699175.2;XP_017895985.1;XP_017903748.1;XP_017903466.1;XP_005680270.2;XP_017915652.1;XP_005689490.2;XP_017913211.1;XP_005688522.1;XP_005688523.1;XP_017902598.1;XP_005695847.2;XP_005695846.2;XP_005695848.2;XP_017904404.1;XP_017904405.1;XP_005682328.2;XP_005682327.2;XP_005682326.2;XP_017921337.1;XP_017922262.1;XP_017913…
GO:0032870	cellular response to hormone stimulus	19	152	0.999834	1	XP_005691253.2;XP_013825956.2;XP_005677217.2;XP_017903179.1;XP_017903180.1;XP_017903178.1;XP_017903181.1;XP_017913880.1;XP_017915369.1;XP_017917077.1;XP_017918346.1;XP_017918345.1;XP_005689164.2;XP_013830561.2;XP_013830559.1;XP_013830557.1;XP_013830558.1;XP_017896680.1;XP_017896679.1
GO:0040007	growth	2	42	0.999839	1	XP_017913249.1;XP_005686198.1
GO:0022607	cellular component assembly	117	649	0.999846	1	XP_005675058.2;XP_017921047.1;XP_005700206.2;XP_013819729.2;NP_001301176.1;XP_005676394.2;XP_005677979.2;XP_017912392.1;XP_017915645.1;XP_017915643.1;XP_017915644.1;XP_017915646.1;XP_017916648.1;XP_005687057.3;XP_005688215.2;XP_005688214.2;XP_017915291.1;XP_017917496.1;XP_017917272.1;XP_013820316.2;XP_013821349.2;XP_013829856.2;XP_017905313.1;XP_017918809.1;XP_017907550.1;XP_005683780.2;XP_005683…
GO:0006631	fatty acid metabolic process	5	66	0.999858	1	XP_005687101.2;XP_017911116.1;XP_005687050.3;XP_017905283.1;XP_017910188.1
GO:0007269	neurotransmitter secretion	1	33	0.999869	1	XP_017911023.1
GO:0099531	presynaptic process involved in synaptic transmission	1	33	0.999869	1	XP_017911023.1
GO:0006753	nucleoside phosphate metabolic process	47	305	0.999876	1	XP_017915986.1;XP_017915987.1;XP_005677900.2;XP_005677899.2;XP_017915023.1;XP_017915021.1;XP_017915020.1;XP_017915022.1;XP_005689749.1;XP_005689750.1;XP_005676471.1;XP_013823328.2;XP_013823329.2;XP_005687038.2;XP_013820102.1;XP_013820100.1;XP_017904977.1;XP_017904975.1;XP_017904976.1;XP_005691874.2;XP_017917230.1;XP_017903919.1;XP_017906121.1;XP_017906119.1;XP_017906120.1;XP_017894147.1;XP_017917…
GO:0009725	response to hormone	19	154	0.999878	1	XP_005691253.2;XP_013825956.2;XP_005677217.2;XP_017903179.1;XP_017903180.1;XP_017903178.1;XP_017903181.1;XP_017913880.1;XP_017915369.1;XP_017917077.1;XP_017918346.1;XP_017918345.1;XP_005689164.2;XP_013830561.2;XP_013830559.1;XP_013830557.1;XP_013830558.1;XP_017896680.1;XP_017896679.1
GO:0071103	DNA conformation change	11	107	0.99989	1	XP_017904816.1;XP_005681513.1;XP_017897394.1;XP_017897395.1;XP_017897396.1;XP_005684225.2;XP_005709674.3;XP_013823713.2;XP_013829528.2;XP_017894041.1;XP_017894042.1
GO:0044765	single-organism transport	452	2194	0.999893	1	XP_005681668.2;XP_017904284.1;XP_017915970.1;XP_017915969.1;XP_005692045.1;XP_017905649.1;XP_017905650.1;XP_017917489.1;XP_013818653.2;XP_005675070.2;XP_005675071.2;XP_017916898.1;XP_017905960.1;XP_017905964.1;XP_017905963.1;XP_017905962.1;XP_017905961.1;XP_017908847.1;XP_017908848.1;XP_005689823.1;XP_005679190.2;XP_017910523.1;XP_017910524.1;XP_017910526.1;XP_017910522.1;XP_017910525.1;XP_017910…
GO:0006090	pyruvate metabolic process	4	60	0.999894	1	XP_017906121.1;XP_017906119.1;XP_017906120.1;XP_017915273.1
GO:0015980	energy derivation by oxidation of organic compounds	4	60	0.999894	1	XP_005676471.1;XP_017910172.1;XP_017910171.1;XP_005698453.2
GO:0016567	protein ubiquitination	22	173	0.999908	1	XP_013821297.2;XP_013821302.2;XP_017919226.1;XP_017919087.1;XP_017919052.1;XP_017919159.1;XP_005697457.2;XP_013828006.2;XP_017894432.1;XP_017894431.1;XP_017898831.1;XP_017898799.1;XP_017898816.1;XP_017899719.1;XP_017905473.1;XP_005680216.2;XP_017908630.1;XP_017914717.1;XP_017914716.1;XP_017915371.1;XP_017916252.1;XP_017916253.1
GO:0055085	transmembrane transport	221	1146	0.999908	1	XP_017915970.1;XP_017915969.1;XP_005692994.2;XP_013824816.2;XP_013827091.2;XP_013827097.2;XP_013827072.1;XP_013827090.2;XP_017903335.1;XP_017918774.1;XP_017918718.1;XP_017918506.1;XP_017918505.1;XP_017918518.1;XP_017918517.1;XP_017918521.1;XP_017918711.1;XP_017918512.1;XP_017918719.1;XP_005689328.3;XP_017907435.1;XP_017907550.1;XP_005683780.2;XP_005683786.2;XP_005683801.2;XP_005683800.2;XP_005683…
GO:0045893	positive regulation of transcription, DNA-templated	12	115	0.99992	1	XP_005697127.2;XP_005697126.2;XP_013829741.2;XP_017894965.1;XP_017902036.1;XP_017906346.1;XP_005682625.2;XP_005682624.2;XP_005678580.2;XP_005678579.2;XP_005678581.2;XP_017916609.1
GO:0051254	positive regulation of RNA metabolic process	12	115	0.99992	1	XP_005697127.2;XP_005697126.2;XP_013829741.2;XP_017894965.1;XP_017902036.1;XP_017906346.1;XP_005682625.2;XP_005682624.2;XP_005678580.2;XP_005678579.2;XP_005678581.2;XP_017916609.1
GO:1902680	positive regulation of RNA biosynthetic process	12	115	0.99992	1	XP_005697127.2;XP_005697126.2;XP_013829741.2;XP_017894965.1;XP_017902036.1;XP_017906346.1;XP_005682625.2;XP_005682624.2;XP_005678580.2;XP_005678579.2;XP_005678581.2;XP_017916609.1
GO:1903508	positive regulation of nucleic acid-templated transcription	12	115	0.99992	1	XP_005697127.2;XP_005697126.2;XP_013829741.2;XP_017894965.1;XP_017902036.1;XP_017906346.1;XP_005682625.2;XP_005682624.2;XP_005678580.2;XP_005678579.2;XP_005678581.2;XP_017916609.1
GO:0098660	inorganic ion transmembrane transport	36	251	0.999922	1	XP_017898826.1;XP_017898825.1;XP_013824753.2;XP_005693794.2;XP_005693793.2;XP_017897949.1;XP_017903342.1;XP_017903344.1;XP_017903343.1;XP_017904185.1;XP_017904190.1;XP_017904187.1;XP_017904184.1;XP_017904181.1;XP_017904183.1;XP_017904189.1;XP_017904180.1;XP_017904182.1;XP_017904188.1;XP_017904186.1;XP_017904284.1;XP_017909258.1;XP_005680794.2;XP_017915631.1;XP_017915632.1;XP_017915630.1;XP_017920…
GO:0008154	actin polymerization or depolymerization	1	35	0.999924	1	XP_005675058.2
GO:0010033	response to organic substance	53	341	0.99993	1	XP_005677313.2;XP_005698251.2;XP_017914617.1;XP_017914619.1;XP_017914618.1;XP_017912559.1;XP_017912560.1;XP_017912561.1;XP_017912562.1;XP_005682805.2;XP_005691253.2;XP_013825956.2;XP_005677217.2;XP_017903179.1;XP_017903180.1;XP_017903178.1;XP_017903181.1;XP_017913880.1;XP_017915369.1;XP_017917077.1;XP_017918346.1;XP_017918345.1;XP_005689164.2;XP_013830917.1;XP_017897604.1;XP_017897605.1;XP_013830…
GO:0006897	endocytosis	16	140	0.99993	1	XP_017905960.1;XP_017905964.1;XP_017905963.1;XP_017905962.1;XP_017905961.1;XP_017896036.1;XP_017896038.1;XP_017896035.1;XP_017896037.1;XP_017908031.1;XP_017908032.1;XP_005684322.2;XP_005684320.2;XP_005698834.2;XP_005698833.2;XP_005688035.2
GO:0019538	protein metabolic process	879	4093	0.999931	1	XP_013831237.2;XP_017912579.1;XP_017913962.1;XP_017913961.1;XP_017913960.1;XP_017913959.1;XP_017915652.1;XP_005689490.2;XP_017902598.1;XP_017898229.1;XP_017903491.1;XP_017908996.1;XP_017917453.1;XP_013818365.2;XP_017898719.1;XP_017922556.1;XP_013819562.2;XP_017903751.1;XP_017903750.1;XP_017903753.1;XP_017903752.1;XP_017903766.1;XP_017903768.1;XP_017903770.1;XP_017903767.1;XP_017903769.1;XP_017903…
GO:0009117	nucleotide metabolic process	44	295	0.999936	1	XP_017915986.1;XP_017915987.1;XP_005677900.2;XP_005677899.2;XP_017915023.1;XP_017915021.1;XP_017915020.1;XP_017915022.1;XP_005689749.1;XP_005689750.1;XP_005676471.1;XP_013823328.2;XP_013823329.2;XP_005687038.2;XP_013820102.1;XP_013820100.1;XP_017904977.1;XP_017904975.1;XP_017904976.1;XP_017903919.1;XP_017906121.1;XP_017906119.1;XP_017906120.1;XP_017917433.1;XP_017917432.1;XP_017917431.1;XP_017917…
GO:0045935	positive regulation of nucleobase-containing compound metabolic process	13	123	0.999942	1	XP_005697127.2;XP_005697126.2;XP_013829741.2;XP_017894965.1;XP_017902036.1;XP_017906346.1;XP_005682625.2;XP_005682624.2;XP_005685108.2;XP_005678580.2;XP_005678579.2;XP_005678581.2;XP_017916609.1
GO:0006839	mitochondrial transport	1	36	0.999942	1	XP_017894623.1
GO:0060627	regulation of vesicle-mediated transport	3	55	0.999946	1	XP_005690605.1;XP_017915734.1;XP_017915735.1
GO:0009893	positive regulation of metabolic process	37	260	0.999951	1	XP_005697127.2;XP_005697126.2;XP_013829741.2;XP_017894965.1;XP_017902036.1;XP_017906346.1;XP_005682625.2;XP_005682624.2;XP_005684078.2;XP_005692722.2;XP_005692723.2;XP_005692724.2;XP_005685108.2;XP_005678580.2;XP_005678579.2;XP_005678581.2;XP_017916609.1;NP_001272482.1;XP_017895316.1;XP_017895314.1;XP_017895315.1;XP_017895317.1;XP_017895319.1;XP_017895318.1;XP_017895313.1;XP_017919759.1;XP_017919…
GO:0010628	positive regulation of gene expression	12	118	0.999953	1	XP_005697127.2;XP_005697126.2;XP_013829741.2;XP_017894965.1;XP_017902036.1;XP_017906346.1;XP_005682625.2;XP_005682624.2;XP_005678580.2;XP_005678579.2;XP_005678581.2;XP_017916609.1
GO:0001505	regulation of neurotransmitter levels	1	37	0.999956	1	XP_017911023.1
GO:0006221	pyrimidine nucleotide biosynthetic process	1	37	0.999956	1	XP_005675101.2
GO:0007167	enzyme linked receptor protein signaling pathway	37	261	0.999957	1	XP_017910087.1;XP_017910082.1;XP_017910908.1;XP_017910953.1;XP_017910968.1;XP_017910959.1;XP_013824846.2;XP_017915390.1;XP_005689411.3;XP_017914617.1;XP_017914619.1;XP_017914618.1;NP_001272653.1;XP_017893889.1;XP_005676552.2;XP_005676551.2;XP_005676549.2;XP_005676550.2;XP_017901800.1;XP_017904645.1;XP_017905657.1;XP_017907117.1;XP_017907118.1;XP_005681686.2;XP_017912082.1;XP_017922533.1;XP_017912…
GO:0051173	positive regulation of nitrogen compound metabolic process	13	126	0.999966	1	XP_005697127.2;XP_005697126.2;XP_013829741.2;XP_017894965.1;XP_017902036.1;XP_017906346.1;XP_005682625.2;XP_005682624.2;XP_005685108.2;XP_005678580.2;XP_005678579.2;XP_005678581.2;XP_017916609.1
GO:0043066	negative regulation of apoptotic process	7	87	0.999966	1	XP_005690937.2;XP_005691126.2;XP_005695116.2;XP_013832348.1;XP_017894827.1;XP_017915446.1;XP_017915448.1
GO:0043069	negative regulation of programmed cell death	7	87	0.999966	1	XP_005690937.2;XP_005691126.2;XP_005695116.2;XP_013832348.1;XP_017894827.1;XP_017915446.1;XP_017915448.1
GO:0060548	negative regulation of cell death	7	87	0.999966	1	XP_005690937.2;XP_005691126.2;XP_005695116.2;XP_013832348.1;XP_017894827.1;XP_017915446.1;XP_017915448.1
GO:0006633	fatty acid biosynthetic process	1	38	0.999966	1	XP_005687101.2
GO:0023061	signal release	1	38	0.999966	1	XP_017911023.1
GO:0018193	peptidyl-amino acid modification	22	180	0.999968	1	XP_017913962.1;XP_017913961.1;XP_017913960.1;XP_017913959.1;XP_013818365.2;XP_017898719.1;XP_017910164.1;XP_017910192.1;XP_017910187.1;XP_017912215.1;XP_017917044.1;XP_017917043.1;XP_017922339.1;XP_017922338.1;XP_005687517.2;XP_017907706.1;XP_017915698.1;XP_017915208.1;XP_017915209.1;XP_017915210.1;XP_017915211.1;XP_017912103.1
GO:0032446	protein modification by small protein conjugation	22	180	0.999968	1	XP_013821297.2;XP_013821302.2;XP_017919226.1;XP_017919087.1;XP_017919052.1;XP_017919159.1;XP_005697457.2;XP_013828006.2;XP_017894432.1;XP_017894431.1;XP_017898831.1;XP_017898799.1;XP_017898816.1;XP_017899719.1;XP_017905473.1;XP_005680216.2;XP_017908630.1;XP_017914717.1;XP_017914716.1;XP_017915371.1;XP_017916252.1;XP_017916253.1
GO:0006457	protein folding	18	157	0.999969	1	XP_017911446.1;XP_005696279.1;XP_005696278.1;XP_017895560.1;XP_017895561.1;XP_017895559.1;XP_005679264.3;XP_017908105.1;XP_017908103.1;XP_017908107.1;XP_017908104.1;XP_017908108.1;XP_017908106.1;XP_005682356.3;XP_017912408.1;XP_017912409.1;XP_017912410.1;XP_017915698.1
GO:0016568	chromatin modification	30	226	0.999972	1	XP_013818365.2;XP_017898719.1;XP_017920526.1;XP_017920528.1;XP_017920527.1;XP_017899255.1;XP_017899253.1;XP_017899259.1;XP_017899260.1;XP_017899254.1;XP_017899257.1;XP_017899256.1;XP_017899258.1;XP_017899261.1;XP_017912215.1;XP_017917044.1;XP_017917043.1;XP_017922339.1;XP_017922338.1;XP_005687517.2;XP_017907706.1;XP_017915324.1;XP_017915323.1;XP_017915322.1;XP_017915325.1;XP_005684225.2;XP_017915…
GO:0072330	monocarboxylic acid biosynthetic process	2	49	0.999972	1	XP_005687101.2;XP_005689057.2
GO:0007178	transmembrane receptor protein serine/threonine kinase signaling pathway	3	58	0.999973	1	XP_017914617.1;XP_017914619.1;XP_017914618.1
GO:0048522	positive regulation of cellular process	82	498	0.999975	1	XP_005690937.2;XP_005691126.2;XP_013832348.1;XP_017898579.1;XP_017898576.1;XP_017898577.1;XP_017898580.1;XP_017898581.1;XP_017898578.1;XP_005682805.2;XP_017915446.1;XP_017915448.1;XP_005697127.2;XP_005697126.2;XP_013829741.2;XP_017894965.1;XP_017902036.1;XP_017906346.1;XP_005682625.2;XP_005682624.2;XP_005684078.2;XP_005692722.2;XP_005692723.2;XP_005692724.2;XP_017904432.1;XP_017904434.1;XP_017904…
GO:0044255	cellular lipid metabolic process	57	371	0.999975	1	XP_017903661.1;XP_017903663.1;XP_017916429.1;XP_017916432.1;XP_017916431.1;XP_017916428.1;XP_017916430.1;XP_017916427.1;XP_017912346.1;XP_017919510.1;XP_017895214.1;XP_017903909.1;XP_017915098.1;XP_017915505.1;XP_017921106.1;XP_013826081.1;XP_005676353.1;XP_017908902.1;XP_017908903.1;XP_005687101.2;XP_017909891.1;XP_017905264.1;XP_017912884.1;XP_017911116.1;XP_005687050.3;XP_013829509.1;XP_013829…
GO:0006323	DNA packaging	8	96	0.999978	1	XP_017904816.1;XP_005681513.1;XP_005684225.2;XP_005709674.3;XP_013823713.2;XP_013829528.2;XP_017894041.1;XP_017894042.1
GO:0006334	nucleosome assembly	6	82	0.999978	1	XP_005684225.2;XP_005709674.3;XP_013823713.2;XP_013829528.2;XP_017894041.1;XP_017894042.1
GO:0031497	chromatin assembly	6	82	0.999978	1	XP_005684225.2;XP_005709674.3;XP_013823713.2;XP_013829528.2;XP_017894041.1;XP_017894042.1
GO:1901135	carbohydrate derivative metabolic process	96	570	0.99998	1	XP_005677900.2;XP_005677899.2;XP_017915023.1;XP_017915021.1;XP_017915020.1;XP_017915022.1;XP_005689749.1;XP_005689750.1;XP_005676471.1;XP_005690426.2;NP_001272618.1;XP_005678053.1;XP_017902062.1;XP_013820102.1;XP_013820100.1;XP_017904977.1;XP_017904975.1;XP_017904976.1;XP_017901618.1;XP_017901620.1;XP_017901617.1;XP_017901616.1;XP_005677572.2;XP_013826081.1;XP_005676353.1;XP_017908902.1;XP_017908…
GO:0070848	response to growth factor	8	97	0.999982	1	XP_017914617.1;XP_017914619.1;XP_017914618.1;XP_017912559.1;XP_017912560.1;XP_017912561.1;XP_017912562.1;XP_005682805.2
GO:0071363	cellular response to growth factor stimulus	8	97	0.999982	1	XP_017914617.1;XP_017914619.1;XP_017914618.1;XP_017912559.1;XP_017912560.1;XP_017912561.1;XP_017912562.1;XP_005682805.2
GO:0034728	nucleosome organization	6	83	0.999982	1	XP_005684225.2;XP_005709674.3;XP_013823713.2;XP_013829528.2;XP_017894041.1;XP_017894042.1
GO:0043401	steroid hormone mediated signaling pathway	13	130	0.999983	1	XP_005691253.2;XP_013825956.2;XP_005677217.2;XP_017903179.1;XP_017903180.1;XP_017903178.1;XP_017903181.1;XP_017913880.1;XP_017915369.1;XP_017917077.1;XP_017918346.1;XP_017918345.1;XP_005689164.2
GO:0006333	chromatin assembly or disassembly	6	84	0.999986	1	XP_005684225.2;XP_005709674.3;XP_013823713.2;XP_013829528.2;XP_017894041.1;XP_017894042.1
GO:0071407	cellular response to organic cyclic compound	14	138	0.999988	1	XP_005691253.2;XP_013825956.2;XP_005677217.2;XP_017903179.1;XP_017903180.1;XP_017903178.1;XP_017903181.1;XP_017913880.1;XP_017915369.1;XP_017917077.1;XP_017918346.1;XP_017918345.1;XP_005689164.2;XP_005698251.2
GO:0006357	regulation of transcription from RNA polymerase II promoter	49	335	0.999988	1	XP_005697127.2;XP_005697126.2;XP_013829741.2;XP_017894965.1;XP_017902036.1;XP_017906346.1;XP_005682625.2;XP_005682624.2;XP_017909274.1;XP_017902439.1;XP_017914617.1;XP_017914619.1;XP_017914618.1;XP_005692180.2;XP_005692182.2;XP_005692181.2;XP_005692179.2;XP_013820103.2;XP_013821297.2;XP_013821302.2;XP_013823513.2;XP_013825293.2;XP_013826705.2;XP_013826704.2;XP_013826706.2;XP_005676226.2;XP_017899…
GO:0006836	neurotransmitter transport	5	78	0.99999	1	XP_005692045.1;XP_017905649.1;XP_017905650.1;XP_017917489.1;XP_017911023.1
GO:0009755	hormone-mediated signaling pathway	13	134	0.999992	1	XP_005691253.2;XP_013825956.2;XP_005677217.2;XP_017903179.1;XP_017903180.1;XP_017903178.1;XP_017903181.1;XP_017913880.1;XP_017915369.1;XP_017917077.1;XP_017918346.1;XP_017918345.1;XP_005689164.2
GO:0048545	response to steroid hormone	13	134	0.999992	1	XP_005691253.2;XP_013825956.2;XP_005677217.2;XP_017903179.1;XP_017903180.1;XP_017903178.1;XP_017903181.1;XP_017913880.1;XP_017915369.1;XP_017917077.1;XP_017918346.1;XP_017918345.1;XP_005689164.2
GO:0071383	cellular response to steroid hormone stimulus	13	134	0.999992	1	XP_005691253.2;XP_013825956.2;XP_005677217.2;XP_017903179.1;XP_017903180.1;XP_017903178.1;XP_017903181.1;XP_017913880.1;XP_017915369.1;XP_017917077.1;XP_017918346.1;XP_017918345.1;XP_005689164.2
GO:0098655	cation transmembrane transport	32	246	0.999992	1	XP_013824753.2;XP_005691477.2;XP_013826116.2;XP_017916752.1;XP_017918644.1;XP_005689316.2;XP_005693794.2;XP_005693793.2;XP_017897949.1;XP_017903342.1;XP_017903344.1;XP_017903343.1;XP_017904185.1;XP_017904190.1;XP_017904187.1;XP_017904184.1;XP_017904181.1;XP_017904183.1;XP_017904189.1;XP_017904180.1;XP_017904182.1;XP_017904188.1;XP_017904186.1;XP_017904284.1;XP_017909258.1;XP_005680794.2;XP_017915…
GO:0051094	positive regulation of developmental process	2	54	0.999992	1	XP_005690426.2;NP_001272618.1
[truncated: 122 more rows]

## Sheet: GO-CC
GO ID	Description	GeneRatio (3448)	BgRatio (13702)	P-value	FDR	genes ID
[truncated: 388 more rows]

## Sheet: GO-MF
GO ID	Description	GeneRatio (7150)	BgRatio (30097)	P-value	FDR	genes ID
[truncated: 1,028 more rows]
