# Supplementary material for: Identification of selection signals by large-scale whole-genome resequencing of cashmere goats
Source: Sci Rep. 2017 Nov 9;7:15142. doi: 10.1038/s41598-017-15516-0 (PMC5680388; doi:10.1038/s41598-017-15516-0)
Supplement: Supplementary file 4 — Supplementary Dataset 3 [file 41598_2017_15516_MOESM4_ESM.xlsx]

## Sheet: Supplementary Data 3
Chromosome	Start	End	Type	Length		Gene number	Gene affected by InDels	Gene symbol
1	106057475	106057476	frameshift deletion	CT	-	1	XP_017904728.1
1	106360517	106360517	frameshift insertion	-	TTTTAGGC	1	XP_005675435.1
1	118585933	118585934	frameshift deletion	CA	-	1	XP_017904589.1
1	141442338	141442338	frameshift insertion	-	CACA	1	XP_017907148.1
1	42365056	42365057	frameshift deletion	TT	-	1	XP_017909016.1
1	42381849	42381850	frameshift deletion	TT	-	1	XP_005674879.2
1	67774982	67774982	frameshift insertion	-	A	1	XP_017901260.1
2	130582266	130582266	frameshift insertion	-	G	1	XP_017921106.1
2	2470686	2470686	frameshift insertion	-	T	1	XP_017910253.1
2	3308670	3308670	frameshift insertion	-	T	1	XP_005676970.2
2	3308672	3308672	frameshift insertion	-	C	1	XP_005676970.2
2	41305019	41305019	frameshift insertion	-	A	1	XP_017922035.1
2	45739916	45739916	frameshift insertion	-	GA	1	XP_005676431.2
2	6541407	6541407	frameshift insertion	-	C	1	XP_017911095.1
2	73810244	73810244	frameshift insertion	-	C	4	XP_013825446.2,XP_013825451.1,XP_013825444.2,XP_013825453.1
3	101189372	101189372	frameshift insertion	-	A	6	XP_017901586.1,XP_017901582.1,XP_017901580.1,XP_017901585.1,XP_017901587.1,XP_017901588.1
3	102725488	102725489	frameshift deletion	GC	-	3	XP_017901612.1,XP_017901609.1,XP_017901610.1
3	105878434	105878437	frameshift deletion	CTCC	-	2	XP_017901780.1,XP_013832063.2
3	105939488	105939488	frameshift insertion	-	C	2	XP_017901784.1,XP_017901783.1
3	107540452	107540452	frameshift insertion	-	GT	1	XP_017901827.1
3	107540455	107540456	frameshift deletion	TA	-	1	XP_017901827.1
3	108529080	108529081	frameshift deletion	CC	-	1	XP_005677371.2
3	108926742	108926742	frameshift insertion	-	ACCAG	1	XP_013831563.2
3	111063618	111063619	frameshift deletion	AT	-	2	XP_005701643.2,XP_017901872.1
3	111063620	111063620	frameshift insertion	-	CA	2	XP_005701643.2,XP_017901872.1
3	116539242	116539242	frameshift insertion	-	G	1	XP_017902037.1
3	15316645	15316652	frameshift deletion	CTAGGAGC	-	1	XP_017897934.1
3	28707712	28707712	frameshift insertion	-	A	1	XP_017901988.1
3	34947763	34947763	frameshift insertion	-	A	1	XP_013818243.2
3	34947769	34947769	frameshift insertion	-	T	1	XP_013818243.2
3	63860190	63860191	frameshift deletion	TG	-	1	XP_013818107.2
3	70932416	70932416	frameshift insertion	-	A	1	XP_005678139.2
3	71857518	71857518	frameshift insertion	-	G	1	XP_017901281.1
4	14379115	14379119	frameshift deletion	ACCTC	-	1	XP_017902334.1
4	14379127	14379127	frameshift insertion	-	AC	1	XP_017902334.1
4	7201128	7201128	frameshift deletion	T	-	1	XP_017902255.1
5	102305232	102305245	frameshift deletion	CTTACCCTAACAAT	-	1	XP_005680978.2
5	107208957	107208957	frameshift insertion	-	T	1	XP_017904555.1
5	118596635	118596635	frameshift insertion	-	A	2	XP_017904440.1,XP_017904443.1
5	26886454	26886454	frameshift deletion	A	-	1	XP_017904508.1
5	27098823	27098823	frameshift insertion	-	C	1	XP_017903207.1
5	43728521	43728521	frameshift deletion	A	-	1	XP_017903447.1
5	57110823	57110827	frameshift deletion	ACTTC	-	1	XP_017904526.1
5	72937459	72937459	frameshift insertion	-	T	1	XP_017903745.1
5	72937759	72937759	frameshift insertion	-	G	1	XP_017903745.1
5	92574336	92574336	frameshift insertion	-	GAAA	1	XP_017903919.1
5	97452409	97452410	frameshift deletion	TG	-	1	XP_013819643.1
6	57717423	57717440	frameshift deletion	GGTGGCGGCGCGGATGGA	-	1	XP_017904854.1
6	85461624	85461624	frameshift insertion	-	CA	1	XP_017905015.1
6	96278198	96278198	frameshift insertion	-	C	1	XP_005682010.3
6	98687587	98687587	frameshift insertion	-	A	1	XP_005681907.2
7	100383490	100383490	frameshift insertion	-	AAAG	1	XP_013820490.2
7	101521924	101521924	frameshift insertion	-	GG	1	XP_013820377.2
7	101521925	101521925	frameshift insertion	-	AGAG	1	XP_013820377.2
7	101521927	101521927	frameshift insertion	-	G	1	XP_013820377.2
7	41259983	41259984	frameshift deletion	CC	-	1	XP_017907206.1
7	58504302	58504305	frameshift deletion	CAGT	-	1	XP_017905748.1
7	68326183	68326183	frameshift insertion	-	AA	1	XP_005682924.2
7	68342640	68342647	frameshift deletion	TGGGGGTG	-	1	XP_013820897.2
7	68352314	68352314	frameshift insertion	-	CA	1	XP_013820896.2
7	68490128	68490149	frameshift deletion	ACAGTCATGTGGGAGGAACAAG	-	1	XP_017907224.1
7	70111421	70111422	frameshift deletion	AG	-	1	XP_017906039.1
7	70111424	70111424	frameshift insertion	-	AGAC	1	XP_017906039.1
8	11623517	11623517	frameshift deletion	C	-	1	XP_017908248.1
8	22985529	22985529	frameshift deletion	T	-	1	XP_017908249.1
8	23164215	23164216	frameshift deletion	AG	-	1	XP_017908309.1
8	29352911	29352915	frameshift deletion	AAAAA	-	1	XP_005683731.1
8	74523479	74523482	frameshift deletion	ACAA	-	1	XP_017908265.1
8	74523494	74523506	frameshift deletion	TGGCTTGTGGGGA	-	1	XP_017908265.1
8	83739898	83739898	frameshift insertion	-	T	1	XP_005684225.2
8	98422925	98422925	frameshift insertion	-	G	1	XP_017908053.1
8	99676588	99676588	frameshift insertion	-	A	1	XP_013821717.2
8	99676589	99676589	frameshift insertion	-	G	1	XP_013821717.2
9	37525882	37525882	frameshift deletion	T	-	1	XP_017908618.1
9	81253358	81253358	frameshift insertion	-	G	1	XP_017908894.1
10	37873172	37873172	frameshift insertion	-	T	1	XP_017909630.1
10	75959477	75959477	frameshift insertion	-	TCCC	1	XP_017909263.1
10	76575758	76575759	frameshift deletion	TC	-	1	XP_017910005.1
11	3817530	3817530	frameshift deletion	T	-	1	XP_017910391.1
11	93265763	93265763	frameshift deletion	C	-	1	XP_005687168.2
11	93489925	93489925	frameshift insertion	-	GT	1	XP_017910226.1
12	85872508	85872508	frameshift deletion	A	-	1	XP_017911808.1
13	37924664	37924665	frameshift deletion	CT	-	5	XP_013824056.1,XP_005688129.1,XP_005688127.1,XP_013824057.1,XP_013824058.1
13	42146784	42146784	frameshift deletion	T	-	1	XP_017912776.1
13	52863412	52863415	frameshift deletion	AACA	-	1	XP_017912351.1
13	52863415	52863415	frameshift insertion	-	TTTG	1	XP_017912351.1
13	72379088	72379091	frameshift deletion	GTGT	-	1	XP_013824350.2
13	72379113	72379113	frameshift insertion	-	GC	1	XP_013824350.2
14	80291976	80291976	frameshift deletion	C	-	8	XP_017914143.1,XP_017914136.1,XP_017914137.1,XP_017914142.1,XP_017914141.1,XP_017914138.1,XP_017914140.1,XP_017914145.1
15	1048180	1048180	frameshift insertion	-	CT	1	XP_013825403.2
15	1409631	1409631	frameshift insertion	-	G	1	XP_017914352.1
15	2161100	2161101	frameshift deletion	TC	-	1	XP_013825389.2
15	33007664	33007664	frameshift deletion	G	-	1	XP_005689990.1
15	33279445	33279446	frameshift deletion	TT	-	1	XP_005689881.2
15	33689110	33689114	frameshift deletion	TGGTG	-	1	XP_017914397.1
15	33753433	33753437	frameshift deletion	CTATA	-	1	XP_013832193.2
15	35034133	35034134	frameshift deletion	AC	-	1	XP_005689839.2
15	35958643	35958643	frameshift deletion	C	-	1	XP_005709701.2
15	36123156	36123156	frameshift deletion	G	-	1	XP_017914968.1
15	36204091	36204091	frameshift insertion	-	TG	1	XP_017914970.1
15	36204094	36204095	frameshift deletion	AC	-	1	XP_017914970.1
15	36305919	36305919	frameshift insertion	-	TG	1	XP_017914971.1
15	3721331	3721331	frameshift deletion	A	-	1	XP_005690302.1
15	4430875	4430875	frameshift deletion	T	-	1	XP_017914379.1
15	4864224	4864225	frameshift deletion	AG	-	1	XP_017914383.1
15	4864757	4864758	frameshift deletion	CC	-	1	XP_017914383.1
15	5173623	5173623	frameshift deletion	T	-	1	XP_013825342.2
15	5173625	5173626	frameshift deletion	AC	-	1	XP_013825342.2
15	54372546	54372562	frameshift deletion	GTTGGAGACTCAGAGCA	-	1	XP_017915227.1
15	854298	854299	frameshift deletion	AA	-	1	XP_017914351.1
15	854301	854301	frameshift insertion	-	CA	1	XP_017914351.1
15	991186	991186	frameshift deletion	A	-	1	XP_005701665.2
16	42613336	42613336	frameshift insertion	-	C	1	XP_017915878.1
16	49694691	49694691	frameshift insertion	-	CT	1	XP_017916021.1
16	62261650	62261650	frameshift deletion	C	-	1	XP_017916177.1
16	62261653	62261653	frameshift insertion	-	T	1	XP_017916177.1
16	76173428	76173428	frameshift insertion	-	AAAC	1	XP_005691120.2
16	76173435	76173435	frameshift insertion	-	C	1	XP_005691120.2
16	76173438	76173445	frameshift deletion	TTTTACCG	-	1	XP_005691120.2
16	76180315	76180315	frameshift insertion	-	C	1	XP_005691120.2
16	76180323	76180324	frameshift deletion	GT	-	1	XP_005691120.2
16	76180326	76180326	frameshift insertion	-	T	1	XP_005691120.2
16	78798487	78798490	frameshift deletion	CGGC	-	4	XP_017916350.1,XP_017916347.1,XP_017916348.1,XP_017916349.1
17	1006630	1006630	frameshift insertion	-	G	2	XP_017916427.1,XP_017916428.1
17	37963184	37963184	frameshift insertion	-	G	1	XP_017917004.1
17	40854369	40854369	frameshift insertion	-	AC	1	XP_017917006.1
17	58895859	58895859	frameshift deletion	A	-	1	XP_013825959.2
17	956323	956323	frameshift deletion	C	-	1	XP_017916415.1
18	20787183	20787183	frameshift insertion	-	C	1	XP_017918755.1
18	47276664	47276664	frameshift insertion	-	CT	2	XP_017918816.1,XP_017918814.1
18	48204530	48204530	frameshift insertion	-	G	1	XP_013826647.2
18	48204531	48204531	frameshift insertion	-	A	1	XP_013826647.2
18	50523884	50523884	frameshift deletion	C	-	1	XP_017918665.1
18	52323625	52323625	frameshift insertion	-	A	1	XP_017918670.1
18	52444200	52444201	frameshift deletion	GC	-	1	XP_017918671.1
18	52530559	52530559	frameshift insertion	-	T	1	XP_017918000.1
18	53208452	53208454	frameshift deletion	AGG	-	2	XP_017918031.1,XP_005692681.2
18	58873370	58873371	frameshift deletion	AG	-	3	XP_017918427.1,XP_013827056.1,XP_017918426.1
18	60227110	60227110	frameshift insertion	-	C	1	XP_017918462.1
18	60782268	60782269	frameshift deletion	CA	-	2	XP_017918466.1,XP_017918465.1
18	60782270	60782270	frameshift insertion	-	TG	2	XP_017918465.1,XP_017918466.1
18	60782498	60782498	frameshift deletion	C	-	2	XP_017918466.1,XP_017918465.1
18	60782503	60782503	frameshift insertion	-	T	2	XP_017918465.1,XP_017918466.1
18	61680041	61680041	frameshift insertion	-	AC	1	XP_017918702.1
18	63166141	63166141	frameshift insertion	-	AC	1	XP_005692994.2
18	63166145	63166146	frameshift deletion	TT	-	1	XP_005692994.2
18	64214296	64214296	frameshift deletion	T	-	1	XP_017918729.1
18	64545794	64545795	frameshift deletion	GG	-	1	XP_017918610.1
18	64551332	64551332	frameshift deletion	C	-	1	XP_017918611.1
18	64554050	64554050	frameshift deletion	T	-	1	XP_017918611.1
18	64554054	64554054	frameshift insertion	-	C	1	XP_017918611.1
18	64905653	64905653	frameshift insertion	-	ACCACAGCCGCCCCCCGGAG	1	XP_017918967.1
18	65426780	65426780	frameshift deletion	C	-	1	XP_017918739.1
18	66228985	66228986	frameshift deletion	CG	-	1	XP_017918957.1
18	66229154	66229167	frameshift deletion	CATGTGAATATTCT	-	1	XP_017918957.1
19	13870603	13870603	frameshift deletion	G	-	8	XP_017919699.1,XP_017919697.1,XP_017919693.1,XP_013827242.2,XP_017919698.1,XP_017919692.1,XP_017919694.1,XP_017919696.1
19	23887681	23887681	frameshift insertion	-	GGGTCAC	1	XP_017919482.1
19	29184383	29184383	frameshift insertion	-	C	1	XP_017920145.1
19	34784141	34784141	frameshift insertion	-	T	1	XP_017920313.1
19	41111119	41111119	frameshift insertion	-	GC	1	XP_017920573.1
19	41111121	41111122	frameshift deletion	TC	-	1	XP_017920573.1
19	56075681	56075681	frameshift deletion	T	-	2	XP_017919361.1,XP_013828110.2
19	60749642	60749651	frameshift deletion	CCGCCCCGGA	-	6	XP_017919415.1,XP_017919420.1,XP_017919417.1,XP_017919421.1,XP_017919418.1,XP_017919416.1
20	14802902	14802902	frameshift insertion	-	AACTGAACTG	1	XP_017920960.1
21	18922636	18922636	frameshift insertion	-	CA	1	XP_017921341.1
21	19146740	19146740	frameshift insertion	-	T	1	XP_017921342.1
21	19147329	19147329	frameshift deletion	C	-	1	XP_017921342.1
21	19147339	19147342	frameshift deletion	TTAA	-	1	XP_017921342.1
21	19493903	19493903	frameshift insertion	-	C	1	XP_017921345.1
21	19494140	19494140	frameshift deletion	G	-	1	XP_017921345.1
21	19494143	19494144	frameshift deletion	GG	-	1	XP_017921345.1
21	19560230	19560231	frameshift deletion	AT	-	1	XP_017921362.1
21	19560406	19560410	frameshift deletion	ACACT	-	1	XP_017921362.1
21	34289834	34289835	frameshift deletion	AC	-	2	XP_017922018.1,XP_005701629.2
21	34289838	34289838	frameshift insertion	-	TC	2	XP_005701629.2,XP_017922018.1
21	34758664	34758664	frameshift deletion	G	-	1	XP_017921933.1
21	58128349	58128349	frameshift insertion	-	T	4	XP_013828662.2,XP_017921703.1,XP_013828664.2,XP_005695403.2
21	58784654	58784654	frameshift deletion	A	-	1	XP_017921867.1
21	58784657	58784658	frameshift deletion	GT	-	1	XP_017921867.1
21	67093599	67093599	frameshift insertion	-	C	1	XP_017921424.1
21	67095318	67095318	frameshift insertion	-	GC	1	XP_017921424.1
22	122440	122440	frameshift insertion	-	GCGGA	1	XP_017922506.1
22	14817599	14817600	frameshift deletion	GG	-	1	XP_017922398.1
22	32369066	32369066	frameshift insertion	-	A	1	XP_005695806.2
22	51070154	51070154	frameshift insertion	-	C	1	XP_017922246.1
22	57937901	57937901	frameshift insertion	-	CTCC	1	XP_017922374.1
22	57937905	57937905	frameshift insertion	-	T	1	XP_017922374.1
22	9575519	9575519	frameshift insertion	-	C	3	XP_017893744.1,XP_017893743.1,XP_017893742.1
23	18368516	18368516	frameshift insertion	-	C	1	XP_017894040.1
23	18368517	18368517	frameshift insertion	-	G	1	XP_017894040.1
23	18611366	18611366	frameshift insertion	-	GAAA	1	XP_013829500.1
23	19963905	19963905	frameshift insertion	-	CA	1	XP_017894131.1
23	20221143	20221143	frameshift insertion	-	TG	1	XP_005701492.2
23	20549738	20549744	frameshift deletion	GTATACA	-	1	XP_005701713.2
23	20851598	20851598	frameshift insertion	-	C	1	XP_005696743.2
23	21032297	21032297	frameshift deletion	G	-	1	XP_005696712.2
23	21123436	21123436	frameshift deletion	G	-	2	XP_017894318.1,XP_017894317.1
23	21459403	21459403	frameshift deletion	T	-	1	XP_017894330.1
23	22177669	22177676	frameshift deletion	CGGCCGTC	-	1	XP_017894374.1
23	22645763	22645763	frameshift deletion	C	-	7	XP_017894403.1,XP_017894404.1,XP_017894400.1,XP_017894399.1,XP_017894396.1,XP_017894398.1,XP_017894397.1
23	22646450	22646450	frameshift insertion	-	CTCCTCCATC	5	XP_017894396.1,XP_017894397.1,XP_017894404.1,XP_017894400.1,XP_017894399.1
23	23314993	23314993	frameshift deletion	T	-	1	XP_017894575.1
23	23314996	23315008	frameshift deletion	AATACCGATTCCC	-	1	XP_017894575.1
23	23315011	23315015	frameshift deletion	AATCG	-	1	XP_017894575.1
25	34687653	34687653	frameshift insertion	-	TA	1	XP_005701507.3
25	36841689	36841689	frameshift deletion	G	-	1	XP_017895490.1
25	39838973	39838973	frameshift insertion	-	CC	1	XP_017896506.1
25	499580	499580	frameshift deletion	G	-	1	XP_017895330.1
26	1052152	1052152	frameshift insertion	-	A	1	XP_017897161.1
26	33905367	33905373	frameshift deletion	TGAATGG	-	1	XP_017897140.1
26	35422493	35422493	frameshift insertion	-	G	2	XP_013830542.2,XP_005698308.2
26	35422495	35422495	frameshift insertion	-	ATAAC	2	XP_005698308.2,XP_013830542.2
28	18898961	18898961	frameshift deletion	T	-	5	XP_017898026.1,XP_017898025.1,XP_017898023.1,XP_017898027.1,XP_017898024.1
28	18898965	18898965	frameshift insertion	-	C	5	XP_017898027.1,XP_017898024.1,XP_017898026.1,XP_017898023.1,XP_017898025.1
28	32201351	32201351	frameshift insertion	-	T	1	XP_005699130.2
28	32461056	32461056	frameshift insertion	-	AG	1	XP_017897651.1
28	5212606	5212606	frameshift deletion	C	-	1	XP_017898100.1
29	1457187	1457200	frameshift deletion	CGCGCTGCTCGCCT	-	1	XP_017898229.1
29	1457577	1457577	frameshift insertion	-	G	1	XP_017898229.1
29	26014528	26014528	frameshift deletion	T	-	1	XP_005699607.2
29	26110431	26110431	frameshift insertion	-	C	1	XP_005699611.2
29	26282636	26282649	frameshift deletion	AAAAAAAAAAAACC	-	1	XP_005699748.3
29	26293695	26293695	frameshift deletion	A	-	1	XP_005699749.3
29	26620709	26620709	frameshift insertion	-	C	1	XP_017898267.1
29	38411307	38411307	frameshift deletion	A	-	1	XP_017898239.1
29	42311992	42311992	frameshift insertion	-	CT	1	XP_017899087.1
29	42311997	42311998	frameshift deletion	AA	-	1	XP_017899087.1
29	49339898	49339898	frameshift insertion	-	G	2	XP_017898804.1,XP_017898805.1
29	50660644	50660644	frameshift insertion	-	A	1	XP_017898957.1
X	65505585	65505585	frameshift deletion	C	-	1	XP_017899509.1
X	872523	872524	frameshift deletion	AT	-	1	XP_005700685.1
X	48347300	48347300	frameshift insertion	-	G	1	XP_017899604.1
