# Supplementary material for: Identification of selection signals by large-scale whole-genome resequencing of cashmere goats
Source: Sci Rep. 2017 Nov 9;7:15142. doi: 10.1038/s41598-017-15516-0 (PMC5680388; doi:10.1038/s41598-017-15516-0)
Supplement: Supplementary file 5 — Supplementary Dataset 4 [file 41598_2017_15516_MOESM5_ESM.xlsx]

## Sheet: GO-CC
GO ID	Description	GeneRatio (138)	BgRatio (13702)	P-value	FDR	gene ID
GO:0001533	cornified envelope	3	9	8.03251e-05	0.00642601	XP_017901610.1;XP_017901612.1;XP_017901609.1
GO:0005578	proteinaceous extracellular matrix	7	117	0.000178155	0.00712621	XP_017894396.1;XP_017894397.1;XP_017894400.1;XP_017894403.1;XP_017894398.1;XP_017894399.1;XP_017894404.1
GO:0016021	integral component of membrane	61	4241	0.000676701	0.0142764	XP_005690302.1;XP_005695403.2;XP_005696743.2;XP_005699749.3;XP_005699611.2;XP_005699607.2;XP_005699748.3;XP_005701713.2;XP_005701665.2;XP_005701492.2;XP_005701507.3;XP_013820490.2;XP_013819643.1;XP_013820377.2;XP_013820897.2;XP_013820896.2;XP_013825389.2;XP_013825403.2;XP_005674879.2;XP_013828662.2;XP_013828664.2;XP_013832193.2;XP_013831563.2;XP_017896506.1;XP_017898267.1;XP_005677371.2;XP_017902…
GO:0031224	intrinsic component of membrane	61	4249	0.000713818	0.0142764	XP_005690302.1;XP_005695403.2;XP_005696743.2;XP_005699749.3;XP_005699611.2;XP_005699607.2;XP_005699748.3;XP_005701713.2;XP_005701665.2;XP_005701492.2;XP_005701507.3;XP_013820490.2;XP_013819643.1;XP_013820377.2;XP_013820897.2;XP_013820896.2;XP_013825389.2;XP_013825403.2;XP_005674879.2;XP_013828662.2;XP_013828664.2;XP_013832193.2;XP_013831563.2;XP_017896506.1;XP_017898267.1;XP_005677371.2;XP_017902…
GO:0005576	extracellular region	20	940	0.00115659	0.0185055	XP_017894396.1;XP_017894397.1;XP_017894400.1;XP_017894403.1;XP_017894398.1;XP_017894399.1;XP_017894404.1;XP_017921867.1;XP_013827242.2;XP_017903745.1;XP_017908249.1;XP_017908309.1;XP_005680978.2;XP_017919693.1;XP_017919692.1;XP_017919694.1;XP_017919698.1;XP_017919699.1;XP_017919697.1;XP_017919696.1
GO:0031012	extracellular matrix	7	170	0.00166169	0.0221558	XP_017894396.1;XP_017894397.1;XP_017894400.1;XP_017894403.1;XP_017894398.1;XP_017894399.1;XP_017894404.1
GO:0044425	membrane part	62	4781	0.00907952	0.103766	XP_005690302.1;XP_005695403.2;XP_005696743.2;XP_005699749.3;XP_005699611.2;XP_005699607.2;XP_005699748.3;XP_005701713.2;XP_005701665.2;XP_005701492.2;XP_005701507.3;XP_013820490.2;XP_013819643.1;XP_013820377.2;XP_013820897.2;XP_013820896.2;XP_013825389.2;XP_013825403.2;XP_005674879.2;XP_013828662.2;XP_013828664.2;XP_013832193.2;XP_013831563.2;XP_017896506.1;XP_017898267.1;XP_005677371.2;XP_017902…
GO:0016020	membrane	83	6918	0.0138762	0.138762	XP_005690302.1;XP_005695403.2;XP_005696743.2;XP_005699749.3;XP_005699611.2;XP_005699607.2;XP_005699748.3;XP_005701713.2;XP_005701665.2;XP_005701492.2;XP_005701507.3;XP_013820490.2;XP_013819643.1;XP_013820377.2;XP_013820897.2;XP_013820896.2;XP_013825389.2;XP_013825403.2;XP_005674879.2;XP_013828662.2;XP_013828664.2;XP_013832193.2;XP_013831563.2;XP_017896506.1;XP_017898267.1;XP_005677371.2;XP_017902…
GO:0045095	keratin filament	4	96	0.0160374	0.142555	XP_017903207.1;XP_017904508.1;XP_017907148.1;XP_017920573.1
GO:0044421	extracellular region part	8	357	0.0280179	0.224143	XP_017894396.1;XP_017894397.1;XP_017894400.1;XP_017894403.1;XP_017894398.1;XP_017894399.1;XP_017894404.1;XP_017921867.1
GO:0005882	intermediate filament	4	164	0.0839426	0.559617	XP_017903207.1;XP_017904508.1;XP_017907148.1;XP_017920573.1
GO:0045111	intermediate filament cytoskeleton	4	164	0.0839426	0.559617	XP_017903207.1;XP_017904508.1;XP_017907148.1;XP_017920573.1
GO:0016602	CCAAT-binding factor complex	1	13	0.123354	0.755378	XP_017897934.1
GO:0019028	viral capsid	1	14	0.132191	0.755378	XP_017908248.1
GO:0019012	virion	1	20	0.183389	0.916947	XP_017908248.1
GO:0044423	virion part	1	20	0.183389	0.916947	XP_017908248.1
GO:0099512	supramolecular fiber	4	245	0.233875	1	XP_017903207.1;XP_017904508.1;XP_017907148.1;XP_017920573.1
GO:0099513	polymeric cytoskeletal fiber	4	245	0.233875	1	XP_017903207.1;XP_017904508.1;XP_017907148.1;XP_017920573.1
GO:0005924	cell-substrate adherens junction	1	31	0.269588	1	XP_017911095.1
GO:0005925	focal adhesion	1	31	0.269588	1	XP_017911095.1
GO:0030055	cell-substrate junction	1	31	0.269588	1	XP_017911095.1
GO:0042612	MHC class I protein complex	1	35	0.298639	1	XP_017894374.1
GO:0000775	chromosome, centromeric region	1	36	0.305721	1	XP_005684225.2
GO:0000145	exocyst	1	38	0.319673	1	XP_017921424.1
GO:0090575	RNA polymerase II transcription factor complex	1	39	0.326544	1	XP_017897934.1
GO:0005912	adherens junction	1	43	0.353345	1	XP_017911095.1
GO:0070161	anchoring junction	1	46	0.372749	1	XP_017911095.1
GO:0044798	nuclear transcription factor complex	1	47	0.379088	1	XP_017897934.1
GO:0042611	MHC protein complex	1	54	0.421713	1	XP_017894374.1
GO:0098687	chromosomal region	1	55	0.42756	1	XP_005684225.2
GO:0005938	cell cortex	1	57	0.439079	1	XP_017921424.1
GO:0044448	cell cortex part	1	57	0.439079	1	XP_017921424.1
GO:0099568	cytoplasmic region	1	57	0.439079	1	XP_017921424.1
GO:0005840	ribosome	3	266	0.503694	1	XP_005709701.2;XP_017904728.1;XP_005681907.2
GO:0005789	endoplasmic reticulum membrane	1	97	0.626697	1	XP_017909630.1
GO:0042175	nuclear outer membrane-endoplasmic reticulum membrane network	1	98	0.630483	1	XP_017909630.1
GO:0044432	endoplasmic reticulum part	1	100	0.637942	1	XP_017909630.1
GO:0016459	myosin complex	1	104	0.652415	1	XP_017920145.1
GO:0005667	transcription factor complex	1	114	0.686132	1	XP_017897934.1
GO:0030529	intracellular ribonucleoprotein complex	3	351	0.69063	1	XP_005709701.2;XP_017904728.1;XP_005681907.2
GO:1990904	ribonucleoprotein complex	3	351	0.69063	1	XP_005709701.2;XP_017904728.1;XP_005681907.2
GO:0005739	mitochondrion	2	255	0.73087	1	XP_017904728.1;XP_017922506.1
GO:0044430	cytoskeletal part	5	615	0.747751	1	XP_017903207.1;XP_017904508.1;XP_017920145.1;XP_017907148.1;XP_017920573.1
GO:0000786	nucleosome	1	140	0.759356	1	XP_013829500.1
GO:0032993	protein-DNA complex	1	145	0.771354	1	XP_013829500.1
GO:0044815	DNA packaging complex	1	150	0.782759	1	XP_013829500.1
GO:0044427	chromosomal part	2	295	0.801253	1	XP_005684225.2;XP_013829500.1
GO:0005694	chromosome	2	317	0.832628	1	XP_005684225.2;XP_013829500.1
GO:0000785	chromatin	1	178	0.836937	1	XP_013829500.1
GO:0030054	cell junction	1	183	0.84509	1	XP_017911095.1
GO:0015629	actin cytoskeleton	1	184	0.846671	1	XP_017920145.1
GO:0005783	endoplasmic reticulum	1	215	0.888487	1	XP_017909630.1
GO:0005856	cytoskeleton	6	924	0.910553	1	XP_017903207.1;XP_017904508.1;XP_017920145.1;XP_005700685.1;XP_017907148.1;XP_017920573.1
GO:0043228	non-membrane-bounded organelle	11	1529	0.913878	1	XP_017903207.1;XP_017904508.1;XP_005684225.2;XP_017920145.1;XP_005700685.1;XP_005709701.2;XP_017904728.1;XP_005681907.2;XP_013829500.1;XP_017907148.1;XP_017920573.1
GO:0043232	intracellular non-membrane-bounded organelle	11	1529	0.913878	1	XP_017903207.1;XP_017904508.1;XP_005684225.2;XP_017920145.1;XP_005700685.1;XP_005709701.2;XP_017904728.1;XP_005681907.2;XP_013829500.1;XP_017907148.1;XP_017920573.1
GO:0005615	extracellular space	1	244	0.917271	1	XP_017921867.1
GO:0071944	cell periphery	7	1125	0.942627	1	XP_017901610.1;XP_017901612.1;XP_017901609.1;XP_017894374.1;XP_017921424.1;XP_017899604.1;XP_017905748.1
GO:0005886	plasma membrane	6	1068	0.963021	1	XP_017901610.1;XP_017901612.1;XP_017901609.1;XP_017894374.1;XP_017899604.1;XP_017905748.1
GO:0098588	bounding membrane of organelle	1	353	0.973223	1	XP_017909630.1
GO:0098797	plasma membrane protein complex	1	463	0.991503	1	XP_017894374.1
GO:0031090	organelle membrane	1	465	0.991679	1	XP_017909630.1
GO:0044428	nuclear part	1	537	0.996095	1	XP_017897934.1
GO:0012505	endomembrane system	1	555	0.99677	1	XP_017909630.1
GO:0044444	cytoplasmic part	6	1417	0.996878	1	XP_017909630.1;XP_017904728.1;XP_017922506.1;XP_005709701.2;XP_005681907.2;XP_017921424.1
GO:0044446	intracellular organelle part	9	1934	0.998421	1	XP_017903207.1;XP_017904508.1;XP_005684225.2;XP_017909630.1;XP_017920145.1;XP_013829500.1;XP_017907148.1;XP_017920573.1;XP_017897934.1
GO:0044422	organelle part	9	1955	0.998645	1	XP_017903207.1;XP_017904508.1;XP_005684225.2;XP_017909630.1;XP_017920145.1;XP_013829500.1;XP_017907148.1;XP_017920573.1;XP_017897934.1
GO:0098796	membrane protein complex	1	695	0.999269	1	XP_017894374.1
GO:0044459	plasma membrane part	1	805	0.999775	1	XP_017894374.1
GO:0005737	cytoplasm	8	2092	0.999846	1	XP_017909630.1;XP_017904728.1;XP_017922506.1;XP_017898229.1;XP_017903919.1;XP_005709701.2;XP_005681907.2;XP_017921424.1
GO:0005634	nucleus	10	2394	0.999861	1	XP_013824350.2;XP_013829500.1;XP_017901587.1;XP_017901580.1;XP_017901582.1;XP_017901586.1;XP_017901585.1;XP_017901588.1;XP_017918665.1;XP_017897934.1
GO:0032991	macromolecular complex	8	2451	0.999993	1	XP_017920145.1;XP_017894374.1;XP_005709701.2;XP_017904728.1;XP_005681907.2;XP_017921424.1;XP_013829500.1;XP_017897934.1
GO:0043227	membrane-bounded organelle	13	3257	0.999996	1	XP_017909630.1;XP_017904728.1;XP_017922506.1;XP_013824350.2;XP_013829500.1;XP_017901587.1;XP_017901580.1;XP_017901582.1;XP_017901586.1;XP_017901585.1;XP_017901588.1;XP_017918665.1;XP_017897934.1
GO:0043231	intracellular membrane-bounded organelle	13	3257	0.999996	1	XP_017909630.1;XP_017904728.1;XP_017922506.1;XP_013824350.2;XP_013829500.1;XP_017901587.1;XP_017901580.1;XP_017901582.1;XP_017901586.1;XP_017901585.1;XP_017901588.1;XP_017918665.1;XP_017897934.1
GO:0043234	protein complex	5	2072	0.999998	1	XP_017920145.1;XP_017894374.1;XP_017921424.1;XP_013829500.1;XP_017897934.1
GO:0043229	intracellular organelle	22	4556	0.999999	1	XP_017903207.1;XP_017904508.1;XP_005684225.2;XP_017909630.1;XP_017920145.1;XP_017904728.1;XP_017922506.1;XP_005700685.1;XP_013824350.2;XP_013829500.1;XP_017901587.1;XP_017901580.1;XP_017901582.1;XP_017901586.1;XP_017901585.1;XP_017901588.1;XP_017918665.1;XP_005709701.2;XP_005681907.2;XP_017907148.1;XP_017920573.1;XP_017897934.1
GO:0043226	organelle	22	4585	0.999999	1	XP_017903207.1;XP_017904508.1;XP_005684225.2;XP_017909630.1;XP_017920145.1;XP_017904728.1;XP_017922506.1;XP_005700685.1;XP_013824350.2;XP_013829500.1;XP_017901587.1;XP_017901580.1;XP_017901582.1;XP_017901586.1;XP_017901585.1;XP_017901588.1;XP_017918665.1;XP_005709701.2;XP_005681907.2;XP_017907148.1;XP_017920573.1;XP_017897934.1
GO:0044424	intracellular part	25	5549	1	1	XP_017903207.1;XP_017904508.1;XP_005684225.2;XP_017909630.1;XP_017920145.1;XP_017904728.1;XP_017922506.1;XP_005700685.1;XP_013824350.2;XP_013829500.1;XP_017901587.1;XP_017901580.1;XP_017901582.1;XP_017901586.1;XP_017901585.1;XP_017901588.1;XP_017918665.1;XP_017898229.1;XP_017903919.1;XP_005709701.2;XP_005681907.2;XP_017921424.1;XP_017907148.1;XP_017920573.1;XP_017897934.1
GO:0005622	intracellular	34	6670	1	1	XP_017903207.1;XP_017904508.1;XP_005684225.2;XP_017909630.1;XP_017920145.1;XP_017904728.1;XP_017922506.1;XP_005700685.1;XP_013824350.2;XP_013829500.1;XP_017901587.1;XP_017901580.1;XP_017901582.1;XP_017901586.1;XP_017901585.1;XP_017901588.1;XP_017918665.1;XP_005692681.2;XP_005709701.2;XP_013826647.2;XP_013827056.1;XP_005675435.1;XP_017897651.1;XP_005681907.2;XP_017918031.1;XP_017918462.1;XP_017918…
GO:0005623	cell	40	7722	1	1	XP_017903207.1;XP_017904508.1;XP_005684225.2;XP_017909630.1;XP_017920145.1;XP_017904728.1;XP_017922506.1;XP_005700685.1;XP_013824350.2;XP_013829500.1;XP_017901587.1;XP_017901580.1;XP_017901582.1;XP_017901586.1;XP_017901585.1;XP_017901588.1;XP_017918665.1;XP_005692681.2;XP_005709701.2;XP_013826647.2;XP_013827056.1;XP_005675435.1;XP_017897651.1;XP_005681907.2;XP_017918031.1;XP_017918462.1;XP_017918…
GO:0044464	cell part	40	7722	1	1	XP_017903207.1;XP_017904508.1;XP_005684225.2;XP_017909630.1;XP_017920145.1;XP_017904728.1;XP_017922506.1;XP_005700685.1;XP_013824350.2;XP_013829500.1;XP_017901587.1;XP_017901580.1;XP_017901582.1;XP_017901586.1;XP_017901585.1;XP_017901588.1;XP_017918665.1;XP_005692681.2;XP_005709701.2;XP_013826647.2;XP_013827056.1;XP_005675435.1;XP_017897651.1;XP_005681907.2;XP_017918031.1;XP_017918462.1;XP_017918…

## Sheet: CC-MF
GO ID	Description	GeneRatio (196)	BgRatio (30097)	P-value	FDR	gene ID
GO:0004984	olfactory receptor activity	38	1030	3.08448e-18	6.60078e-16	XP_005690302.1;XP_005696743.2;XP_005699749.3;XP_005699611.2;XP_005699607.2;XP_005699748.3;XP_005701713.2;XP_005701665.2;XP_005701492.2;XP_005701507.3;XP_013820490.2;XP_013820377.2;XP_013820897.2;XP_013820896.2;XP_013825389.2;XP_013825403.2;XP_005674879.2;XP_013832193.2;XP_013831563.2;XP_017898267.1;XP_005677371.2;XP_017904526.1;XP_017907224.1;XP_017909263.1;XP_017909016.1;XP_017910226.1;XP_017911…
GO:0038023	signaling receptor activity	53	2257	9.45762e-17	1.01197e-14	XP_013824350.2;XP_017901587.1;XP_017901580.1;XP_017901582.1;XP_017901586.1;XP_017901585.1;XP_017901588.1;XP_017918967.1;XP_005690302.1;XP_005696743.2;XP_005699749.3;XP_005699611.2;XP_005699607.2;XP_005699748.3;XP_005701713.2;XP_005701665.2;XP_005701492.2;XP_005701507.3;XP_013820490.2;XP_013820377.2;XP_013820897.2;XP_013820896.2;XP_013825389.2;XP_013825403.2;XP_005674879.2;XP_013832193.2;XP_013831…
GO:0004872	receptor activity	55	2491	3.04963e-16	1.63155e-14	XP_013824350.2;XP_017901587.1;XP_017901580.1;XP_017901582.1;XP_017901586.1;XP_017901585.1;XP_017901588.1;XP_017918967.1;XP_005690302.1;XP_005696743.2;XP_005699749.3;XP_005699611.2;XP_005699607.2;XP_005699748.3;XP_005701713.2;XP_005701665.2;XP_005701492.2;XP_005701507.3;XP_013820490.2;XP_013820377.2;XP_013820897.2;XP_013820896.2;XP_013825389.2;XP_013825403.2;XP_005674879.2;XP_013832193.2;XP_013831…
GO:0060089	molecular transducer activity	55	2491	3.04963e-16	1.63155e-14	XP_013824350.2;XP_017901587.1;XP_017901580.1;XP_017901582.1;XP_017901586.1;XP_017901585.1;XP_017901588.1;XP_017918967.1;XP_005690302.1;XP_005696743.2;XP_005699749.3;XP_005699611.2;XP_005699607.2;XP_005699748.3;XP_005701713.2;XP_005701665.2;XP_005701492.2;XP_005701507.3;XP_013820490.2;XP_013820377.2;XP_013820897.2;XP_013820896.2;XP_013825389.2;XP_013825403.2;XP_005674879.2;XP_013832193.2;XP_013831…
GO:0004930	G-protein coupled receptor activity	44	1622	4.25645e-16	1.82176e-14	XP_017918967.1;XP_017916347.1;XP_017916348.1;XP_017916349.1;XP_017916350.1;XP_005690302.1;XP_005696743.2;XP_005699749.3;XP_005699611.2;XP_005699607.2;XP_005699748.3;XP_005701713.2;XP_005701665.2;XP_005701492.2;XP_005701507.3;XP_013820490.2;XP_013819643.1;XP_013820377.2;XP_013820897.2;XP_013820896.2;XP_013825389.2;XP_013825403.2;XP_005674879.2;XP_013832193.2;XP_013831563.2;XP_017898267.1;XP_005677…
GO:0004871	signal transducer activity	55	2537	6.70243e-16	2.39053e-14	XP_013824350.2;XP_017901587.1;XP_017901580.1;XP_017901582.1;XP_017901586.1;XP_017901585.1;XP_017901588.1;XP_017904443.1;XP_017904440.1;XP_017918967.1;XP_005690302.1;XP_005696743.2;XP_005699749.3;XP_005699611.2;XP_005699607.2;XP_005699748.3;XP_005701713.2;XP_005701665.2;XP_005701492.2;XP_005701507.3;XP_013820490.2;XP_013820377.2;XP_013820897.2;XP_013820896.2;XP_013825389.2;XP_013825403.2;XP_005674…
GO:0004888	transmembrane signaling receptor activity	46	2121	2.9012e-13	8.86939e-12	XP_017918967.1;XP_005690302.1;XP_005696743.2;XP_005699749.3;XP_005699611.2;XP_005699607.2;XP_005699748.3;XP_005701713.2;XP_005701665.2;XP_005701492.2;XP_005701507.3;XP_013820490.2;XP_013820377.2;XP_013820897.2;XP_013820896.2;XP_013825389.2;XP_013825403.2;XP_005674879.2;XP_013832193.2;XP_013831563.2;XP_017898267.1;XP_005677371.2;XP_017904526.1;XP_017907224.1;XP_017909263.1;XP_017909016.1;XP_017910…
GO:0099600	transmembrane receptor activity	46	2204	1.11999e-12	2.99597e-11	XP_017918967.1;XP_005690302.1;XP_005696743.2;XP_005699749.3;XP_005699611.2;XP_005699607.2;XP_005699748.3;XP_005701713.2;XP_005701665.2;XP_005701492.2;XP_005701507.3;XP_013820490.2;XP_013820377.2;XP_013820897.2;XP_013820896.2;XP_013825389.2;XP_013825403.2;XP_005674879.2;XP_013832193.2;XP_013831563.2;XP_017898267.1;XP_005677371.2;XP_017904526.1;XP_017907224.1;XP_017909263.1;XP_017909016.1;XP_017910…
GO:0001760	aminocarboxymuconate-semialdehyde decarboxylase activity	4	6	2.58994e-08	6.15831e-07	XP_013825444.2;XP_013825446.2;XP_013825453.1;XP_013825451.1
GO:0016830	carbon-carbon lyase activity	7	57	8.9561e-08	1.9166e-06	XP_017916428.1;XP_017916427.1;XP_013825444.2;XP_013825446.2;XP_013825453.1;XP_013825451.1;XP_017903919.1
GO:0016831	carboxy-lyase activity	6	45	4.65789e-07	9.06171e-06	XP_017916428.1;XP_017916427.1;XP_013825444.2;XP_013825446.2;XP_013825453.1;XP_013825451.1
GO:0016500	protein-hormone receptor activity	4	15	2.25088e-06	4.01407e-05	XP_017916347.1;XP_017916348.1;XP_017916349.1;XP_017916350.1
GO:0030414	peptidase inhibitor activity	8	142	4.46521e-06	7.35042e-05	XP_013827242.2;XP_017919693.1;XP_017919692.1;XP_017919694.1;XP_017919698.1;XP_017919699.1;XP_017919697.1;XP_017919696.1
GO:0061134	peptidase regulator activity	8	145	5.21318e-06	7.39347e-05	XP_013827242.2;XP_017919693.1;XP_017919692.1;XP_017919694.1;XP_017919698.1;XP_017919699.1;XP_017919697.1;XP_017919696.1
GO:0004879	RNA polymerase II transcription factor activity, ligand-activated sequence-specific DNA binding	6	68	5.52783e-06	7.39347e-05	XP_017901587.1;XP_017901580.1;XP_017901582.1;XP_017901586.1;XP_017901585.1;XP_017901588.1
GO:0098531	transcription factor activity, direct ligand regulated sequence-specific DNA binding	6	68	5.52783e-06	7.39347e-05	XP_017901587.1;XP_017901580.1;XP_017901582.1;XP_017901586.1;XP_017901585.1;XP_017901588.1
GO:0003707	steroid hormone receptor activity	7	126	1.95931e-05	0.000246643	XP_013824350.2;XP_017901587.1;XP_017901580.1;XP_017901582.1;XP_017901586.1;XP_017901585.1;XP_017901588.1
GO:0000981	RNA polymerase II transcription factor activity, sequence-specific DNA binding	6	104	6.31219e-05	0.000750449	XP_017901587.1;XP_017901580.1;XP_017901582.1;XP_017901586.1;XP_017901585.1;XP_017901588.1
GO:0004857	enzyme inhibitor activity	8	210	7.49327e-05	0.000843979	XP_013827242.2;XP_017919693.1;XP_017919692.1;XP_017919694.1;XP_017919698.1;XP_017919699.1;XP_017919697.1;XP_017919696.1
GO:0003952	NAD+ synthase (glutamine-hydrolyzing) activity	2	4	0.000250998	0.00268568	XP_017898805.1;XP_017898804.1
GO:0016829	lyase activity	7	196	0.000313378	0.00319347	XP_017916428.1;XP_017916427.1;XP_013825444.2;XP_013825446.2;XP_013825453.1;XP_013825451.1;XP_017903919.1
GO:0004609	phosphatidylserine decarboxylase activity	2	6	0.00062212	0.00605153	XP_017916428.1;XP_017916427.1
GO:0016712	oxidoreductase activity, acting on paired donors, with incorporation or reduction of molecular oxygen, reduced flavin or flavoprotein as one donor, and incorporation of one atom of oxygen	3	35	0.00152679	0.0142058	XP_005698308.2;XP_013818243.2;XP_013830542.2
GO:0016884	carbon-nitrogen ligase activity, with glutamine as amido-N-donor	2	26	0.0123743	0.110337	XP_017898805.1;XP_017898804.1
GO:0004139	deoxyribose-phosphate aldolase activity	1	2	0.0129824	0.111129	XP_017903919.1
GO:0005540	hyaluronic acid binding	2	32	0.0184099	0.151528	XP_017901784.1;XP_017901783.1
GO:0008184	glycogen phosphorylase activity	1	3	0.0194105	0.153846	XP_017912776.1
GO:0004645	phosphorylase activity	1	4	0.025797	0.197163	XP_017912776.1
GO:0030234	enzyme regulator activity	9	656	0.028597	0.211026	XP_017911095.1;XP_013827242.2;XP_017919693.1;XP_017919692.1;XP_017919694.1;XP_017919698.1;XP_017919699.1;XP_017919697.1;XP_017919696.1
GO:0004707	MAP kinase activity	2	42	0.0306343	0.214951	XP_017904443.1;XP_017904440.1
GO:0003785	actin monomer binding	1	5	0.0321421	0.214951	XP_005695806.2
GO:0008504	monoamine transmembrane transporter activity	1	5	0.0321421	0.214951	XP_017896506.1
GO:0004497	monooxygenase activity	3	117	0.0412323	0.265772	XP_005698308.2;XP_013818243.2;XP_013830542.2
GO:0004322	ferroxidase activity	1	7	0.0447093	0.265772	XP_017904589.1
GO:0005229	intracellular calcium activated chloride channel activity	1	7	0.0447093	0.265772	XP_013818107.2
GO:0016724	oxidoreductase activity, oxidizing metal ions, oxygen as acceptor	1	7	0.0447093	0.265772	XP_017904589.1
GO:0016887	ATPase activity	7	502	0.0469058	0.271293	XP_017918755.1;XP_017919417.1;XP_017919418.1;XP_017919416.1;XP_017919415.1;XP_017919420.1;XP_017919421.1
GO:0016503	pheromone receptor activity	1	9	0.0571141	0.313395	XP_017918967.1
GO:0016832	aldehyde-lyase activity	1	9	0.0571141	0.313395	XP_017903919.1
GO:0005539	glycosaminoglycan binding	2	61	0.0601226	0.321656	XP_017901784.1;XP_017901783.1
GO:0016705	oxidoreductase activity, acting on paired donors, with incorporation or reduction of molecular oxygen	4	236	0.0689854	0.353399	XP_005698308.2;XP_013818243.2;XP_013830542.2;XP_017922246.1
GO:0016722	oxidoreductase activity, oxidizing metal ions	1	11	0.0693586	0.353399	XP_017904589.1
GO:0005523	tropomyosin binding	1	12	0.0754215	0.375353	XP_005695806.2
GO:0005506	iron ion binding	4	256	0.0868671	0.415776	XP_005698308.2;XP_013818243.2;XP_013830542.2;XP_017922246.1
GO:0003746	translation elongation factor activity	1	14	0.0874294	0.415776	XP_017898229.1
GO:0005337	nucleoside transmembrane transporter activity	1	15	0.0933751	0.434397	XP_017896506.1
GO:0004190	aspartic-type endopeptidase activity	2	87	0.110357	0.465689	XP_017898239.1;XP_017915227.1
GO:0005044	scavenger receptor activity	2	87	0.110357	0.465689	XP_017894131.1;XP_017901827.1
GO:0070001	aspartic-type peptidase activity	2	87	0.110357	0.465689	XP_017898239.1;XP_017915227.1
GO:0003796	lysozyme activity	1	18	0.110982	0.465689	XP_017903447.1
GO:0016868	intramolecular transferase activity, phosphotransferases	1	18	0.110982	0.465689	XP_017904854.1
GO:0001871	pattern binding	1	19	0.116775	0.471506	XP_017894131.1
GO:0030247	polysaccharide binding	1	19	0.116775	0.471506	XP_017894131.1
GO:0016879	ligase activity, forming carbon-nitrogen bonds	2	94	0.125291	0.481494	XP_017898805.1;XP_017898804.1
GO:0038024	cargo receptor activity	2	95	0.127463	0.481494	XP_017894131.1;XP_017901827.1
GO:0015932	nucleobase-containing compound transmembrane transporter activity	1	21	0.128248	0.481494	XP_017896506.1
GO:1901505	carbohydrate derivative transporter activity	1	21	0.128248	0.481494	XP_017896506.1
GO:0020037	heme binding	3	192	0.130519	0.481569	XP_005698308.2;XP_013818243.2;XP_013830542.2
GO:0046906	tetrapyrrole binding	3	204	0.148445	0.538429	XP_005698308.2;XP_013818243.2;XP_013830542.2
GO:0004702	receptor signaling protein serine/threonine kinase activity	2	107	0.15416	0.541222	XP_017904443.1;XP_017904440.1
GO:0004623	phospholipase A2 activity	1	26	0.156288	0.541222	XP_005676970.2
GO:0005525	GTP binding	7	686	0.161899	0.541222	XP_005675435.1;XP_017898229.1;XP_017902255.1;XP_017906039.1;XP_017914968.1;XP_017914970.1;XP_017914971.1
GO:0032561	guanyl ribonucleotide binding	7	688	0.163557	0.541222	XP_005675435.1;XP_017898229.1;XP_017902255.1;XP_017906039.1;XP_017914968.1;XP_017914970.1;XP_017914971.1
GO:0043565	sequence-specific DNA binding	8	815	0.164011	0.541222	XP_013824350.2;XP_017901587.1;XP_017901580.1;XP_017901582.1;XP_017901586.1;XP_017901585.1;XP_017901588.1;XP_017902037.1
GO:0019001	guanyl nucleotide binding	7	689	0.16439	0.541222	XP_005675435.1;XP_017898229.1;XP_017902255.1;XP_017906039.1;XP_017914968.1;XP_017914970.1;XP_017914971.1
GO:0008484	sulfuric ester hydrolase activity	1	31	0.18343	0.594757	XP_017899509.1
GO:0003823	antigen binding	1	33	0.194042	0.61066	XP_017894374.1
GO:0042605	peptide antigen binding	1	33	0.194042	0.61066	XP_017894374.1
GO:0031418	L-ascorbic acid binding	1	36	0.209703	0.650382	XP_017922246.1
GO:0003735	structural constituent of ribosome	3	255	0.231741	0.708465	XP_005709701.2;XP_017904728.1;XP_005681907.2
GO:0004175	endopeptidase activity	6	638	0.23757	0.716057	XP_017898239.1;XP_017915227.1;XP_017897140.1;XP_005701629.2;XP_005680978.2;XP_017922018.1
GO:0004252	serine-type endopeptidase activity	3	261	0.242082	0.717846	XP_005701629.2;XP_005680978.2;XP_017922018.1
GO:0016787	hydrolase activity	29	3890	0.244873	0.717846	XP_017898805.1;XP_017898804.1;XP_017894131.1;XP_017903447.1;XP_017898229.1;XP_017920145.1;XP_013825444.2;XP_013825446.2;XP_013825453.1;XP_013825451.1;XP_017920313.1;XP_017916177.1;XP_005691120.2;XP_013825342.2;XP_005676970.2;XP_017899509.1;XP_017898239.1;XP_017915227.1;XP_017918755.1;XP_017897140.1;XP_017919417.1;XP_017919418.1;XP_017919416.1;XP_017919415.1;XP_017919420.1;XP_017919421.1;XP_005701…
GO:0005198	structural molecule activity	6	658	0.259132	0.729704	XP_005709701.2;XP_017904728.1;XP_005681907.2;XP_017903207.1;XP_017904508.1;XP_017908248.1
GO:0004970	ionotropic glutamate receptor activity	1	48	0.269377	0.729704	XP_017898100.1
GO:0005234	extracellular-glutamate-gated ion channel activity	1	48	0.269377	0.729704	XP_017898100.1
GO:0005254	chloride channel activity	1	48	0.269377	0.729704	XP_013818107.2
GO:0008066	glutamate receptor activity	1	48	0.269377	0.729704	XP_017898100.1
GO:0042277	peptide binding	1	48	0.269377	0.729704	XP_017894374.1
GO:0016866	intramolecular transferase activity	1	51	0.283581	0.739922	XP_017904854.1
GO:0048029	monosaccharide binding	1	51	0.283581	0.739922	XP_017922246.1
GO:0005057	receptor signaling protein activity	2	163	0.286979	0.739922	XP_017904443.1;XP_017904440.1
GO:0030246	carbohydrate binding	2	163	0.286979	0.739922	XP_017894131.1;XP_017922246.1
GO:0005253	anion channel activity	1	55	0.302094	0.764233	XP_013818107.2
GO:0008236	serine-type peptidase activity	3	298	0.307121	0.764233	XP_005701629.2;XP_005680978.2;XP_017922018.1
GO:0017171	serine hydrolase activity	3	298	0.307121	0.764233	XP_005701629.2;XP_005680978.2;XP_017922018.1
GO:0046982	protein heterodimerization activity	2	173	0.310983	0.764946	XP_013829500.1;XP_017897934.1
GO:0098772	molecular function regulator	9	1130	0.316745	0.765001	XP_017911095.1;XP_013827242.2;XP_017919693.1;XP_017919692.1;XP_017919694.1;XP_017919698.1;XP_017919699.1;XP_017919697.1;XP_017919696.1
GO:0016810	hydrolase activity, acting on carbon-nitrogen (but not peptide) bonds	2	176	0.318155	0.765001	XP_017898805.1;XP_017898804.1
GO:0017111	nucleoside-triphosphatase activity	9	1144	0.329426	0.783301	XP_017898229.1;XP_017920145.1;XP_017918755.1;XP_017919417.1;XP_017919418.1;XP_017919416.1;XP_017919415.1;XP_017919420.1;XP_017919421.1
GO:0016462	pyrophosphatase activity	9	1175	0.357823	0.837746	XP_017898229.1;XP_017920145.1;XP_017918755.1;XP_017919417.1;XP_017919418.1;XP_017919416.1;XP_017919415.1;XP_017919420.1;XP_017919421.1
GO:0033218	amide binding	1	69	0.363218	0.837746	XP_017894374.1
GO:0015108	chloride transmembrane transporter activity	1	70	0.367375	0.837746	XP_013818107.2
GO:0016818	hydrolase activity, acting on acid anhydrides, in phosphorus-containing anhydrides	9	1186	0.367982	0.837746	XP_017898229.1;XP_017920145.1;XP_017918755.1;XP_017919417.1;XP_017919418.1;XP_017919416.1;XP_017919415.1;XP_017919420.1;XP_017919421.1
GO:0005507	copper ion binding	1	74	0.383732	0.861152	XP_017904589.1
GO:0005126	cytokine receptor binding	2	205	0.386311	0.861152	XP_017908249.1;XP_017908309.1
GO:0008135	translation factor activity, RNA binding	1	76	0.391753	0.864279	XP_017898229.1
GO:0016817	hydrolase activity, acting on acid anhydrides	9	1216	0.395825	0.864353	XP_017898229.1;XP_017920145.1;XP_017918755.1;XP_017919417.1;XP_017919418.1;XP_017919416.1;XP_017919415.1;XP_017919420.1;XP_017919421.1
GO:0004540	ribonuclease activity	1	83	0.419014	0.884621	XP_017916177.1
GO:0031406	carboxylic acid binding	1	83	0.419014	0.884621	XP_017922246.1
GO:0043177	organic acid binding	1	83	0.419014	0.884621	XP_017922246.1
GO:0022839	ion gated channel activity	1	86	0.430323	0.884621	XP_013818107.2
GO:0046914	transition metal ion binding	19	2758	0.433797	0.884621	XP_005698308.2;XP_013818243.2;XP_013830542.2;XP_017922246.1;XP_005699130.2;XP_013824350.2;XP_017897140.1;XP_017901587.1;XP_017901580.1;XP_017901582.1;XP_017901586.1;XP_017901585.1;XP_017901588.1;XP_017902037.1;XP_017908248.1;XP_017910253.1;XP_017920313.1;XP_017922035.1;XP_017904589.1
GO:0016874	ligase activity	2	226	0.433798	0.884621	XP_017898805.1;XP_017898804.1
GO:0019842	vitamin binding	1	87	0.434043	0.884621	XP_017922246.1
GO:0016758	transferase activity, transferring hexosyl groups	2	230	0.442624	0.893599	XP_017912776.1;XP_017905015.1
GO:0030170	pyridoxal phosphate binding	1	93	0.455864	0.911728	XP_017912776.1
GO:0001071	nucleic acid binding transcription factor activity	8	1141	0.46657	0.916018	XP_013824350.2;XP_017897934.1;XP_017901587.1;XP_017901580.1;XP_017901582.1;XP_017901586.1;XP_017901585.1;XP_017901588.1
GO:0003700	transcription factor activity, sequence-specific DNA binding	8	1141	0.46657	0.916018	XP_013824350.2;XP_017897934.1;XP_017901587.1;XP_017901580.1;XP_017901582.1;XP_017901586.1;XP_017901585.1;XP_017901588.1
GO:0005231	excitatory extracellular ligand-gated ion channel activity	1	98	0.473407	0.920992	XP_017898100.1
GO:0005215	transporter activity	12	1769	0.484623	0.930586	XP_017902334.1;XP_017896506.1;XP_005692994.2;XP_013818107.2;XP_017898100.1;XP_017918755.1;XP_017919417.1;XP_017919418.1;XP_017919416.1;XP_017919415.1;XP_017919420.1;XP_017919421.1
GO:0015103	inorganic anion transmembrane transporter activity	1	102	0.487036	0.930586	XP_013818107.2
GO:0052689	carboxylic ester hydrolase activity	1	104	0.493718	0.931018	XP_005676970.2
GO:0015171	amino acid transmembrane transporter activity	1	105	0.497026	0.931018	XP_005692994.2
GO:0004620	phospholipase activity	1	106	0.500313	0.931018	XP_005676970.2
GO:0004725	protein tyrosine phosphatase activity	2	271	0.528411	0.974828	XP_005691120.2;XP_013825342.2
GO:0005262	calcium channel activity	1	118	0.538129	0.98427	XP_017902334.1
GO:0070011	peptidase activity, acting on L-amino acid peptides	7	1068	0.546631	0.989238	XP_017920313.1;XP_017898239.1;XP_017915227.1;XP_017897140.1;XP_005701629.2;XP_005680978.2;XP_017922018.1
GO:0016298	lipase activity	1	122	0.55009	0.989238	XP_005676970.2
GO:0008233	peptidase activity	7	1080	0.558531	0.992229	XP_017920313.1;XP_017898239.1;XP_017915227.1;XP_017897140.1;XP_005701629.2;XP_005680978.2;XP_017922018.1
GO:0005509	calcium ion binding	7	1083	0.561485	0.992229	XP_013821717.2;XP_017897140.1;XP_017899604.1;XP_005676970.2;XP_017905748.1;XP_005680978.2;XP_017922246.1
GO:0008509	anion transmembrane transporter activity	2	297	0.57802	0.992229	XP_005692994.2;XP_013818107.2
GO:0005230	extracellular ligand-gated ion channel activity	1	135	0.586876	0.992229	XP_017898100.1
GO:0097367	carbohydrate derivative binding	23	3638	0.593281	0.992229	XP_005675435.1;XP_017898229.1;XP_017902255.1;XP_017906039.1;XP_017914968.1;XP_017914970.1;XP_017914971.1;XP_017901784.1;XP_017901783.1;XP_017898805.1;XP_017898804.1;XP_017901260.1;XP_017904443.1;XP_017904440.1;XP_017916177.1;XP_017918755.1;XP_017919417.1;XP_017919418.1;XP_017919416.1;XP_017919415.1;XP_017919420.1;XP_017919421.1;XP_017920145.1
GO:0046943	carboxylic acid transmembrane transporter activity	1	149	0.623151	0.992229	XP_005692994.2
GO:0046872	metal ion binding	38	6044	0.624312	0.992229	XP_005698308.2;XP_013818243.2;XP_013830542.2;XP_017922246.1;XP_005699130.2;XP_013824350.2;XP_017897140.1;XP_017901587.1;XP_017901580.1;XP_017901582.1;XP_017901586.1;XP_017901585.1;XP_017901588.1;XP_017902037.1;XP_017908248.1;XP_017910253.1;XP_017920313.1;XP_017922035.1;XP_017904589.1;XP_017904854.1;XP_005692681.2;XP_013827056.1;XP_017897651.1;XP_017918031.1;XP_017918462.1;XP_017918466.1;XP_017918…
GO:0008083	growth factor activity	1	152	0.630502	0.992229	XP_005682010.3
GO:0016853	isomerase activity	1	152	0.630502	0.992229	XP_017904854.1
GO:0005342	organic acid transmembrane transporter activity	1	154	0.635324	0.992229	XP_005692994.2
GO:0004553	hydrolase activity, hydrolyzing O-glycosyl compounds	1	155	0.637711	0.992229	XP_017903447.1
GO:0015085	calcium ion transmembrane transporter activity	1	158	0.644779	0.992229	XP_017902334.1
GO:0043169	cation binding	38	6093	0.645633	0.992229	XP_005698308.2;XP_013818243.2;XP_013830542.2;XP_017922246.1;XP_005699130.2;XP_013824350.2;XP_017897140.1;XP_017901587.1;XP_017901580.1;XP_017901582.1;XP_017901586.1;XP_017901585.1;XP_017901588.1;XP_017902037.1;XP_017908248.1;XP_017910253.1;XP_017920313.1;XP_017922035.1;XP_017904589.1;XP_017904854.1;XP_005692681.2;XP_013827056.1;XP_017897651.1;XP_017918031.1;XP_017918462.1;XP_017918466.1;XP_017918…
GO:0008514	organic anion transmembrane transporter activity	1	159	0.647105	0.992229	XP_005692994.2
GO:0042626	ATPase activity, coupled to transmembrane movement of substances	1	164	0.658507	0.992229	XP_017918755.1
GO:0004721	phosphoprotein phosphatase activity	2	349	0.665528	0.992229	XP_005691120.2;XP_013825342.2
GO:0016820	hydrolase activity, acting on acid anhydrides, catalyzing transmembrane movement of substances	1	169	0.669543	0.992229	XP_017918755.1
GO:0015399	primary active transmembrane transporter activity	1	170	0.671707	0.992229	XP_017918755.1
GO:0015405	P-P-bond-hydrolysis-driven transmembrane transporter activity	1	170	0.671707	0.992229	XP_017918755.1
GO:0072509	divalent inorganic cation transmembrane transporter activity	1	177	0.686466	0.992229	XP_017902334.1
GO:0035639	purine ribonucleoside triphosphate binding	21	3513	0.694956	0.992229	XP_005675435.1;XP_017898229.1;XP_017902255.1;XP_017906039.1;XP_017914968.1;XP_017914970.1;XP_017914971.1;XP_017898805.1;XP_017898804.1;XP_017901260.1;XP_017904443.1;XP_017904440.1;XP_017916177.1;XP_017918755.1;XP_017919417.1;XP_017919418.1;XP_017919416.1;XP_017919415.1;XP_017919420.1;XP_017919421.1;XP_017920145.1
GO:0008270	zinc ion binding	14	2386	0.696352	0.992229	XP_005699130.2;XP_013824350.2;XP_017897140.1;XP_017901587.1;XP_017901580.1;XP_017901582.1;XP_017901586.1;XP_017901585.1;XP_017901588.1;XP_017902037.1;XP_017908248.1;XP_017910253.1;XP_017920313.1;XP_017922035.1
GO:0001883	purine nucleoside binding	21	3519	0.697964	0.992229	XP_005675435.1;XP_017898229.1;XP_017902255.1;XP_017906039.1;XP_017914968.1;XP_017914970.1;XP_017914971.1;XP_017898805.1;XP_017898804.1;XP_017901260.1;XP_017904443.1;XP_017904440.1;XP_017916177.1;XP_017918755.1;XP_017919417.1;XP_017919418.1;XP_017919416.1;XP_017919415.1;XP_017919420.1;XP_017919421.1;XP_017920145.1
GO:0032550	purine ribonucleoside binding	21	3519	0.697964	0.992229	XP_005675435.1;XP_017898229.1;XP_017902255.1;XP_017906039.1;XP_017914968.1;XP_017914970.1;XP_017914971.1;XP_017898805.1;XP_017898804.1;XP_017901260.1;XP_017904443.1;XP_017904440.1;XP_017916177.1;XP_017918755.1;XP_017919417.1;XP_017919418.1;XP_017919416.1;XP_017919415.1;XP_017919420.1;XP_017919421.1;XP_017920145.1
GO:0016788	hydrolase activity, acting on ester bonds	6	1068	0.698917	0.992229	XP_017894131.1;XP_017916177.1;XP_005691120.2;XP_013825342.2;XP_005676970.2;XP_017899509.1
GO:0032549	ribonucleoside binding	21	3522	0.699462	0.992229	XP_005675435.1;XP_017898229.1;XP_017902255.1;XP_017906039.1;XP_017914968.1;XP_017914970.1;XP_017914971.1;XP_017898805.1;XP_017898804.1;XP_017901260.1;XP_017904443.1;XP_017904440.1;XP_017916177.1;XP_017918755.1;XP_017919417.1;XP_017919418.1;XP_017919416.1;XP_017919415.1;XP_017919420.1;XP_017919421.1;XP_017920145.1
GO:0001882	nucleoside binding	21	3523	0.69996	0.992229	XP_005675435.1;XP_017898229.1;XP_017902255.1;XP_017906039.1;XP_017914968.1;XP_017914970.1;XP_017914971.1;XP_017898805.1;XP_017898804.1;XP_017901260.1;XP_017904443.1;XP_017904440.1;XP_017916177.1;XP_017918755.1;XP_017919417.1;XP_017919418.1;XP_017919416.1;XP_017919415.1;XP_017919420.1;XP_017919421.1;XP_017920145.1
GO:0032555	purine ribonucleotide binding	21	3528	0.702445	0.992229	XP_005675435.1;XP_017898229.1;XP_017902255.1;XP_017906039.1;XP_017914968.1;XP_017914970.1;XP_017914971.1;XP_017898805.1;XP_017898804.1;XP_017901260.1;XP_017904443.1;XP_017904440.1;XP_017916177.1;XP_017918755.1;XP_017919417.1;XP_017919418.1;XP_017919416.1;XP_017919415.1;XP_017919420.1;XP_017919421.1;XP_017920145.1
GO:0017076	purine nucleotide binding	21	3531	0.70393	0.992229	XP_005675435.1;XP_017898229.1;XP_017902255.1;XP_017906039.1;XP_017914968.1;XP_017914970.1;XP_017914971.1;XP_017898805.1;XP_017898804.1;XP_017901260.1;XP_017904443.1;XP_017904440.1;XP_017916177.1;XP_017918755.1;XP_017919417.1;XP_017919418.1;XP_017919416.1;XP_017919415.1;XP_017919420.1;XP_017919421.1;XP_017920145.1
GO:0000287	magnesium ion binding	1	186	0.704477	0.992229	XP_017904854.1
GO:0016798	hydrolase activity, acting on glycosyl bonds	1	186	0.704477	0.992229	XP_017903447.1
GO:0022804	active transmembrane transporter activity	2	378	0.707676	0.992229	XP_017896506.1;XP_017918755.1
GO:0032553	ribonucleotide binding	21	3547	0.711782	0.992229	XP_005675435.1;XP_017898229.1;XP_017902255.1;XP_017906039.1;XP_017914968.1;XP_017914970.1;XP_017914971.1;XP_017898805.1;XP_017898804.1;XP_017901260.1;XP_017904443.1;XP_017904440.1;XP_017916177.1;XP_017918755.1;XP_017919417.1;XP_017919418.1;XP_017919416.1;XP_017919415.1;XP_017919420.1;XP_017919421.1;XP_017920145.1
GO:0015276	ligand-gated ion channel activity	1	191	0.714034	0.992229	XP_017898100.1
GO:0022834	ligand-gated channel activity	1	191	0.714034	0.992229	XP_017898100.1
GO:0004222	metalloendopeptidase activity	1	201	0.732235	0.999999	XP_017897140.1
GO:0043167	ion binding	60	9783	0.738496	0.999999	XP_017912776.1;XP_005698308.2;XP_013818243.2;XP_013830542.2;XP_017922246.1;XP_005675435.1;XP_017898229.1;XP_017902255.1;XP_017906039.1;XP_017914968.1;XP_017914970.1;XP_017914971.1;XP_005699130.2;XP_013824350.2;XP_017897140.1;XP_017901587.1;XP_017901580.1;XP_017901582.1;XP_017901586.1;XP_017901585.1;XP_017901588.1;XP_017902037.1;XP_017908248.1;XP_017910253.1;XP_017920313.1;XP_017922035.1;XP_017898…
GO:0004518	nuclease activity	1	207	0.742598	0.999999	XP_017916177.1
GO:0043492	ATPase activity, coupled to movement of substances	1	210	0.747628	0.999999	XP_017918755.1
GO:0016757	transferase activity, transferring glycosyl groups	2	416	0.756132	0.999999	XP_017912776.1;XP_017905015.1
GO:0036459	thiol-dependent ubiquitinyl hydrolase activity	1	219	0.762141	0.999999	XP_017920313.1
GO:0101005	ubiquitinyl hydrolase activity	1	219	0.762141	0.999999	XP_017920313.1
GO:0019783	ubiquitin-like protein-specific protease activity	1	221	0.765252	0.999999	XP_017920313.1
GO:0005216	ion channel activity	3	630	0.780603	0.999999	XP_017902334.1;XP_013818107.2;XP_017898100.1
GO:0022838	substrate-specific channel activity	3	630	0.780603	0.999999	XP_017902334.1;XP_013818107.2;XP_017898100.1
GO:0015267	channel activity	3	631	0.781512	0.999999	XP_017902334.1;XP_013818107.2;XP_017898100.1
GO:0022803	passive transmembrane transporter activity	3	631	0.781512	0.999999	XP_017902334.1;XP_013818107.2;XP_017898100.1
GO:0004674	protein serine/threonine kinase activity	2	447	0.7904	0.999999	XP_017904443.1;XP_017904440.1
GO:0016791	phosphatase activity	2	464	0.807341	0.999999	XP_005691120.2;XP_013825342.2
GO:0043168	anion binding	23	4135	0.820844	0.999999	XP_017912776.1;XP_005675435.1;XP_017898229.1;XP_017902255.1;XP_017906039.1;XP_017914968.1;XP_017914970.1;XP_017914971.1;XP_017898805.1;XP_017898804.1;XP_017901260.1;XP_017904443.1;XP_017904440.1;XP_017916177.1;XP_017918755.1;XP_017919417.1;XP_017919418.1;XP_017919416.1;XP_017919415.1;XP_017919420.1;XP_017919421.1;XP_017920145.1;XP_017922246.1
GO:0005096	GTPase activator activity	1	268	0.827755	0.999999	XP_017911095.1
GO:0003779	actin binding	2	494	0.834295	0.999999	XP_005695806.2;XP_005700685.1
GO:0005102	receptor binding	3	700	0.837071	0.999999	XP_017908249.1;XP_017908309.1;XP_005682010.3
GO:0003774	motor activity	1	282	0.842944	0.999999	XP_017920145.1
GO:0046983	protein dimerization activity	2	512	0.848795	0.999999	XP_013829500.1;XP_017897934.1
GO:0030695	GTPase regulator activity	1	288	0.849038	0.999999	XP_017911095.1
GO:0022836	gated channel activity	2	514	0.850333	0.999999	XP_013818107.2;XP_017898100.1
GO:1901363	heterocyclic compound binding	55	9414	0.8539	0.999999	XP_017912776.1;XP_005675435.1;XP_017898229.1;XP_017902255.1;XP_017906039.1;XP_017914968.1;XP_017914970.1;XP_017914971.1;XP_005692681.2;XP_005699130.2;XP_013826647.2;XP_013827056.1;XP_017893743.1;XP_017893742.1;XP_017893744.1;XP_017897651.1;XP_017908248.1;XP_017910005.1;XP_017918031.1;XP_017918462.1;XP_017918466.1;XP_017918465.1;XP_017918427.1;XP_017918426.1;XP_017918816.1;XP_017918957.1;XP_017918…
GO:0008237	metallopeptidase activity	1	293	0.853937	0.999999	XP_017897140.1
GO:0003676	nucleic acid binding	31	5565	0.85607	0.999999	XP_005692681.2;XP_005699130.2;XP_013826647.2;XP_013827056.1;XP_017893743.1;XP_017893742.1;XP_017893744.1;XP_017897651.1;XP_017908248.1;XP_017910005.1;XP_017918031.1;XP_017918462.1;XP_017918466.1;XP_017918465.1;XP_017918427.1;XP_017918426.1;XP_017918816.1;XP_017918957.1;XP_017918702.1;XP_017918814.1;XP_017922035.1;XP_013824350.2;XP_013829500.1;XP_017901587.1;XP_017901580.1;XP_017901582.1;XP_017901…
GO:0097159	organic cyclic compound binding	55	9428	0.857073	0.999999	XP_017912776.1;XP_005675435.1;XP_017898229.1;XP_017902255.1;XP_017906039.1;XP_017914968.1;XP_017914970.1;XP_017914971.1;XP_005692681.2;XP_005699130.2;XP_013826647.2;XP_013827056.1;XP_017893743.1;XP_017893742.1;XP_017893744.1;XP_017897651.1;XP_017908248.1;XP_017910005.1;XP_017918031.1;XP_017918462.1;XP_017918466.1;XP_017918465.1;XP_017918427.1;XP_017918426.1;XP_017918816.1;XP_017918957.1;XP_017918…
GO:0060589	nucleoside-triphosphatase regulator activity	1	298	0.858677	0.999999	XP_017911095.1
GO:0008047	enzyme activator activity	1	317	0.875335	0.999999	XP_017911095.1
GO:0016491	oxidoreductase activity	5	1156	0.875723	0.999999	XP_005698308.2;XP_013818243.2;XP_013830542.2;XP_017922246.1;XP_017904589.1
GO:0008234	cysteine-type peptidase activity	1	334	0.888576	0.999999	XP_017920313.1
GO:0005524	ATP binding	14	2834	0.891753	0.999999	XP_017898805.1;XP_017898804.1;XP_017901260.1;XP_017904443.1;XP_017904440.1;XP_017916177.1;XP_017918755.1;XP_017919417.1;XP_017919418.1;XP_017919416.1;XP_017919415.1;XP_017919420.1;XP_017919421.1;XP_017920145.1
GO:0022857	transmembrane transporter activity	6	1385	0.891892	0.999999	XP_017902334.1;XP_017896506.1;XP_005692994.2;XP_013818107.2;XP_017898100.1;XP_017918755.1
GO:0032559	adenyl ribonucleotide binding	14	2847	0.895408	0.999999	XP_017898805.1;XP_017898804.1;XP_017901260.1;XP_017904443.1;XP_017904440.1;XP_017916177.1;XP_017918755.1;XP_017919417.1;XP_017919418.1;XP_017919416.1;XP_017919415.1;XP_017919420.1;XP_017919421.1;XP_017920145.1
GO:0030554	adenyl nucleotide binding	14	2849	0.895962	0.999999	XP_017898805.1;XP_017898804.1;XP_017901260.1;XP_017904443.1;XP_017904440.1;XP_017916177.1;XP_017918755.1;XP_017919417.1;XP_017919418.1;XP_017919416.1;XP_017919415.1;XP_017919420.1;XP_017919421.1;XP_017920145.1
GO:0042623	ATPase activity, coupled	1	352	0.901074	0.999999	XP_017918755.1
GO:0003924	GTPase activity	1	355	0.903016	0.999999	XP_017898229.1
GO:0022891	substrate-specific transmembrane transporter activity	5	1234	0.907829	0.999999	XP_017902334.1;XP_017896506.1;XP_005692994.2;XP_013818107.2;XP_017898100.1
GO:0042578	phosphoric ester hydrolase activity	2	640	0.922808	0.999999	XP_005691120.2;XP_013825342.2
GO:0008289	lipid binding	1	399	0.927513	0.999999	XP_017903745.1
GO:0048037	cofactor binding	1	399	0.927513	0.999999	XP_017912776.1
GO:0003677	DNA binding	10	2277	0.932736	0.999999	XP_005699130.2;XP_013824350.2;XP_013829500.1;XP_017901587.1;XP_017901580.1;XP_017901582.1;XP_017901586.1;XP_017901585.1;XP_017901588.1;XP_017902037.1
GO:0005261	cation channel activity	1	433	0.942133	0.999999	XP_017902334.1
GO:0022892	substrate-specific transporter activity	5	1363	0.945259	0.999999	XP_017902334.1;XP_017896506.1;XP_005692994.2;XP_013818107.2;XP_017898100.1
GO:0015075	ion transmembrane transporter activity	4	1171	0.949335	0.999999	XP_017902334.1;XP_005692994.2;XP_013818107.2;XP_017898100.1
GO:0046873	metal ion transmembrane transporter activity	1	536	0.9708	0.999999	XP_017902334.1
GO:0005515	protein binding	65	11873	0.970969	0.999999	XP_005695806.2;XP_005700685.1;XP_013829500.1;XP_017897934.1;XP_017908249.1;XP_017908309.1;XP_005682010.3;XP_005691120.2;XP_005696712.2;XP_005701643.2;XP_013821717.2;XP_013824058.1;XP_013824056.1;XP_013825342.2;XP_013828110.2;XP_017894040.1;XP_017894396.1;XP_017894397.1;XP_017894575.1;XP_017894400.1;XP_017894403.1;XP_017894398.1;XP_017894399.1;XP_017894404.1;XP_017894374.1;XP_017894317.1;XP_017894…
GO:0036094	small molecule binding	22	4775	0.974375	0.999999	XP_005675435.1;XP_017898229.1;XP_017902255.1;XP_017906039.1;XP_017914968.1;XP_017914970.1;XP_017914971.1;XP_017898805.1;XP_017898804.1;XP_017901260.1;XP_017904443.1;XP_017904440.1;XP_017916177.1;XP_017918755.1;XP_017919417.1;XP_017919418.1;XP_017919416.1;XP_017919415.1;XP_017919420.1;XP_017919421.1;XP_017920145.1;XP_017922246.1
GO:0000166	nucleotide binding	21	4638	0.977246	0.999999	XP_005675435.1;XP_017898229.1;XP_017902255.1;XP_017906039.1;XP_017914968.1;XP_017914970.1;XP_017914971.1;XP_017898805.1;XP_017898804.1;XP_017901260.1;XP_017904443.1;XP_017904440.1;XP_017916177.1;XP_017918755.1;XP_017919417.1;XP_017919418.1;XP_017919416.1;XP_017919415.1;XP_017919420.1;XP_017919421.1;XP_017920145.1
GO:1901265	nucleoside phosphate binding	21	4638	0.977246	0.999999	XP_005675435.1;XP_017898229.1;XP_017902255.1;XP_017906039.1;XP_017914968.1;XP_017914970.1;XP_017914971.1;XP_017898805.1;XP_017898804.1;XP_017901260.1;XP_017904443.1;XP_017904440.1;XP_017916177.1;XP_017918755.1;XP_017919417.1;XP_017919418.1;XP_017919416.1;XP_017919415.1;XP_017919420.1;XP_017919421.1;XP_017920145.1
GO:0008092	cytoskeletal protein binding	2	915	0.98341	0.999999	XP_005695806.2;XP_005700685.1
GO:0022890	inorganic cation transmembrane transporter activity	1	642	0.985593	0.999999	XP_017902334.1
GO:0004672	protein kinase activity	4	1559	0.992123	0.999999	XP_017904443.1;XP_017904440.1;XP_017901260.1;XP_017916177.1
GO:0008324	cation transmembrane transporter activity	1	784	0.99443	0.999999	XP_017902334.1
GO:0003723	RNA binding	1	818	0.995567	0.999999	XP_017898229.1
GO:0016773	phosphotransferase activity, alcohol group as acceptor	4	1789	0.997615	0.999999	XP_017904443.1;XP_017904440.1;XP_017901260.1;XP_017916177.1
GO:0016301	kinase activity	4	1849	0.998269	0.999999	XP_017904443.1;XP_017904440.1;XP_017901260.1;XP_017916177.1
GO:0003824	catalytic activity	43	9449	0.998773	0.999999	XP_005698308.2;XP_013818243.2;XP_013830542.2;XP_017922246.1;XP_017898805.1;XP_017898804.1;XP_017894131.1;XP_017903447.1;XP_017898229.1;XP_017899509.1;XP_017903919.1;XP_017904854.1;XP_017916428.1;XP_017916427.1;XP_013825444.2;XP_013825446.2;XP_013825453.1;XP_013825451.1;XP_017920145.1;XP_017904589.1;XP_017912776.1;XP_017920313.1;XP_017916177.1;XP_017904443.1;XP_017904440.1;XP_005691120.2;XP_013825…
GO:0016772	transferase activity, transferring phosphorus-containing groups	4	2111	0.99959	0.999999	XP_017904443.1;XP_017904440.1;XP_017901260.1;XP_017916177.1
GO:0005488	binding	123	22244	0.999786	0.999999	XP_017912776.1;XP_005695806.2;XP_005700685.1;XP_005698308.2;XP_013818243.2;XP_013830542.2;XP_017922246.1;XP_005675435.1;XP_017898229.1;XP_017902255.1;XP_017906039.1;XP_017914968.1;XP_017914970.1;XP_017914971.1;XP_005692681.2;XP_005699130.2;XP_013826647.2;XP_013827056.1;XP_017893743.1;XP_017893742.1;XP_017893744.1;XP_017897651.1;XP_017908248.1;XP_017910005.1;XP_017918031.1;XP_017918462.1;XP_017918…
GO:0016740	transferase activity	6	3650	0.999999	0.999999	XP_017912776.1;XP_017904443.1;XP_017904440.1;XP_017901260.1;XP_017916177.1;XP_017905015.1

## Sheet: CC-BP
GO ID	Description	GeneRatio (155)	BgRatio (20779)	P-value	FDR	geneID
GO:0007186	G-protein coupled receptor signaling pathway	45	1806	1.98674e-13	6.7484e-11	XP_005690302.1;XP_005696743.2;XP_005699749.3;XP_005699611.2;XP_005699607.2;XP_005699748.3;XP_005701713.2;XP_005701665.2;XP_005701492.2;XP_005701507.3;XP_013820490.2;XP_013819643.1;XP_013820377.2;XP_013820897.2;XP_013820896.2;XP_013825389.2;XP_013825403.2;XP_005674879.2;XP_013832193.2;XP_013831563.2;XP_017898267.1;XP_005677371.2;XP_017904526.1;XP_017907224.1;XP_017909263.1;XP_017909016.1;XP_017910…
GO:0030199	collagen fibril organization	7	11	3.60877e-13	6.7484e-11	XP_017894396.1;XP_017894397.1;XP_017894400.1;XP_017894403.1;XP_017894398.1;XP_017894399.1;XP_017894404.1
GO:0030198	extracellular matrix organization	7	16	1.21254e-11	1.13372e-09	XP_017894396.1;XP_017894397.1;XP_017894400.1;XP_017894403.1;XP_017894398.1;XP_017894399.1;XP_017894404.1
GO:0043062	extracellular structure organization	7	16	1.21254e-11	1.13372e-09	XP_017894396.1;XP_017894397.1;XP_017894400.1;XP_017894403.1;XP_017894398.1;XP_017894399.1;XP_017894404.1
GO:0046874	quinolinate metabolic process	4	7	1.02444e-07	7.6628e-06	XP_013825444.2;XP_013825446.2;XP_013825453.1;XP_013825451.1
GO:0006568	tryptophan metabolic process	4	12	1.40725e-06	7.51876e-05	XP_013825444.2;XP_013825446.2;XP_013825453.1;XP_013825451.1
GO:0006586	indolalkylamine metabolic process	4	12	1.40725e-06	7.51876e-05	XP_013825444.2;XP_013825446.2;XP_013825453.1;XP_013825451.1
GO:0030216	keratinocyte differentiation	3	4	1.61958e-06	7.57155e-05	XP_017901610.1;XP_017901612.1;XP_017901609.1
GO:0042430	indole-containing compound metabolic process	4	15	3.81343e-06	0.000136909	XP_013825444.2;XP_013825446.2;XP_013825453.1;XP_013825451.1
GO:0009913	epidermal cell differentiation	3	5	4.02675e-06	0.000136909	XP_017901610.1;XP_017901612.1;XP_017901609.1
GO:0043588	skin development	3	5	4.02675e-06	0.000136909	XP_017901610.1;XP_017901612.1;XP_017901609.1
GO:0007165	signal transduction	55	4290	1.28423e-05	0.000378248	XP_005675435.1;XP_005690302.1;XP_005696743.2;XP_005699749.3;XP_005699611.2;XP_005699607.2;XP_005699748.3;XP_005701713.2;XP_005701665.2;XP_005701492.2;XP_005701507.3;XP_013820490.2;XP_013819643.1;XP_013820377.2;XP_013820897.2;XP_013820896.2;XP_013825389.2;XP_013825403.2;XP_005674879.2;XP_013832193.2;XP_013831563.2;XP_017898267.1;XP_005677371.2;XP_017904526.1;XP_017907224.1;XP_017909263.1;XP_017909…
GO:0043648	dicarboxylic acid metabolic process	4	20	1.31477e-05	0.000378248	XP_013825444.2;XP_013825446.2;XP_013825453.1;XP_013825451.1
GO:0044700	single organism signaling	55	4381	2.40746e-05	0.000637823	XP_005675435.1;XP_005690302.1;XP_005696743.2;XP_005699749.3;XP_005699611.2;XP_005699607.2;XP_005699748.3;XP_005701713.2;XP_005701665.2;XP_005701492.2;XP_005701507.3;XP_013820490.2;XP_013819643.1;XP_013820377.2;XP_013820897.2;XP_013820896.2;XP_013825389.2;XP_013825403.2;XP_005674879.2;XP_013832193.2;XP_013831563.2;XP_017898267.1;XP_005677371.2;XP_017904526.1;XP_017907224.1;XP_017909263.1;XP_017909…
GO:0023052	signaling	55	4390	2.55811e-05	0.000637823	XP_005675435.1;XP_005690302.1;XP_005696743.2;XP_005699749.3;XP_005699611.2;XP_005699607.2;XP_005699748.3;XP_005701713.2;XP_005701665.2;XP_005701492.2;XP_005701507.3;XP_013820490.2;XP_013819643.1;XP_013820377.2;XP_013820897.2;XP_013820896.2;XP_013825389.2;XP_013825403.2;XP_005674879.2;XP_013832193.2;XP_013831563.2;XP_017898267.1;XP_005677371.2;XP_017904526.1;XP_017907224.1;XP_017909263.1;XP_017909…
GO:0050896	response to stimulus	63	5325	2.90765e-05	0.000679663	XP_005675435.1;XP_005690302.1;XP_005696743.2;XP_005699749.3;XP_005699611.2;XP_005699607.2;XP_005699748.3;XP_005701713.2;XP_005701665.2;XP_005701492.2;XP_005701507.3;XP_013820490.2;XP_013819643.1;XP_013820377.2;XP_013820897.2;XP_013820896.2;XP_013825389.2;XP_013825403.2;XP_005674879.2;XP_013832193.2;XP_013831563.2;XP_017898267.1;XP_005677371.2;XP_017904526.1;XP_017907224.1;XP_017909263.1;XP_017909…
GO:0007154	cell communication	55	4421	3.14674e-05	0.000692284	XP_005675435.1;XP_005690302.1;XP_005696743.2;XP_005699749.3;XP_005699611.2;XP_005699607.2;XP_005699748.3;XP_005701713.2;XP_005701665.2;XP_005701492.2;XP_005701507.3;XP_013820490.2;XP_013819643.1;XP_013820377.2;XP_013820897.2;XP_013820896.2;XP_013825389.2;XP_013825403.2;XP_005674879.2;XP_013832193.2;XP_013831563.2;XP_017898267.1;XP_005677371.2;XP_017904526.1;XP_017907224.1;XP_017909263.1;XP_017909…
GO:0043401	steroid hormone mediated signaling pathway	7	130	5.50461e-05	0.00108978	XP_013824350.2;XP_017901587.1;XP_017901580.1;XP_017901582.1;XP_017901586.1;XP_017901585.1;XP_017901588.1
GO:0008544	epidermis development	3	11	6.42868e-05	0.00108978	XP_017901610.1;XP_017901612.1;XP_017901609.1
GO:0009755	hormone-mediated signaling pathway	7	134	6.67185e-05	0.00108978	XP_013824350.2;XP_017901587.1;XP_017901580.1;XP_017901582.1;XP_017901586.1;XP_017901585.1;XP_017901588.1
GO:0048545	response to steroid hormone	7	134	6.67185e-05	0.00108978	XP_013824350.2;XP_017901587.1;XP_017901580.1;XP_017901582.1;XP_017901586.1;XP_017901585.1;XP_017901588.1
GO:0071383	cellular response to steroid hormone stimulus	7	134	6.67185e-05	0.00108978	XP_013824350.2;XP_017901587.1;XP_017901580.1;XP_017901582.1;XP_017901586.1;XP_017901585.1;XP_017901588.1
GO:0033993	response to lipid	7	135	6.99321e-05	0.00108978	XP_013824350.2;XP_017901587.1;XP_017901580.1;XP_017901582.1;XP_017901586.1;XP_017901585.1;XP_017901588.1
GO:0071396	cellular response to lipid	7	135	6.99321e-05	0.00108978	XP_013824350.2;XP_017901587.1;XP_017901580.1;XP_017901582.1;XP_017901586.1;XP_017901585.1;XP_017901588.1
GO:0072524	pyridine-containing compound metabolic process	6	94	7.41334e-05	0.00110904	XP_013825444.2;XP_013825446.2;XP_013825453.1;XP_013825451.1;XP_017898805.1;XP_017898804.1
GO:0071407	cellular response to organic cyclic compound	7	138	8.034e-05	0.00115566	XP_013824350.2;XP_017901587.1;XP_017901580.1;XP_017901582.1;XP_017901586.1;XP_017901585.1;XP_017901588.1
GO:0009072	aromatic amino acid family metabolic process	4	33	0.000102971	0.00142634	XP_013825444.2;XP_013825446.2;XP_013825453.1;XP_013825451.1
GO:0051716	cellular response to stimulus	55	4667	0.000146689	0.00189563	XP_005675435.1;XP_005690302.1;XP_005696743.2;XP_005699749.3;XP_005699611.2;XP_005699607.2;XP_005699748.3;XP_005701713.2;XP_005701665.2;XP_005701492.2;XP_005701507.3;XP_013820490.2;XP_013819643.1;XP_013820377.2;XP_013820897.2;XP_013820896.2;XP_013825389.2;XP_013825403.2;XP_005674879.2;XP_013832193.2;XP_013831563.2;XP_017898267.1;XP_005677371.2;XP_017904526.1;XP_017907224.1;XP_017909263.1;XP_017909…
GO:0032870	cellular response to hormone stimulus	7	152	0.000146988	0.00189563	XP_013824350.2;XP_017901587.1;XP_017901580.1;XP_017901582.1;XP_017901586.1;XP_017901585.1;XP_017901588.1
GO:0009725	response to hormone	7	154	0.000159384	0.00198698	XP_013824350.2;XP_017901587.1;XP_017901580.1;XP_017901582.1;XP_017901586.1;XP_017901585.1;XP_017901588.1
GO:0014070	response to organic cyclic compound	7	157	0.000179553	0.00216622	XP_013824350.2;XP_017901587.1;XP_017901580.1;XP_017901582.1;XP_017901586.1;XP_017901585.1;XP_017901588.1
GO:0006576	cellular biogenic amine metabolic process	4	42	0.000267357	0.00303004	XP_013825444.2;XP_013825446.2;XP_013825453.1;XP_013825451.1
GO:0044106	cellular amine metabolic process	4	42	0.000267357	0.00303004	XP_013825444.2;XP_013825446.2;XP_013825453.1;XP_013825451.1
GO:0009308	amine metabolic process	4	56	0.000809154	0.00886906	XP_013825444.2;XP_013825446.2;XP_013825453.1;XP_013825451.1
GO:0030855	epithelial cell differentiation	3	25	0.000829992	0.00886906	XP_017901610.1;XP_017901612.1;XP_017901609.1
GO:0044763	single-organism cellular process	87	9089	0.00124204	0.0129034	XP_005682010.3;XP_005692994.2;XP_017894396.1;XP_017894397.1;XP_017894400.1;XP_017894403.1;XP_017894398.1;XP_017894399.1;XP_017894404.1;XP_017916428.1;XP_017916427.1;XP_017921106.1;XP_005700685.1;XP_017903919.1;XP_005675435.1;XP_017901610.1;XP_017901612.1;XP_017901609.1;XP_005690302.1;XP_005696743.2;XP_005699749.3;XP_005699611.2;XP_005699607.2;XP_005699748.3;XP_005701713.2;XP_005701665.2;XP_005701…
GO:0071495	cellular response to endogenous stimulus	7	236	0.002002	0.0202365	XP_013824350.2;XP_017901587.1;XP_017901580.1;XP_017901582.1;XP_017901586.1;XP_017901585.1;XP_017901588.1
GO:0060429	epithelium development	3	36	0.0024266	0.0238829	XP_017901610.1;XP_017901612.1;XP_017901609.1
GO:0009719	response to endogenous stimulus	7	254	0.00301767	0.0289387	XP_013824350.2;XP_017901587.1;XP_017901580.1;XP_017901582.1;XP_017901586.1;XP_017901585.1;XP_017901588.1
GO:0009888	tissue development	3	47	0.00519124	0.0485381	XP_017901610.1;XP_017901612.1;XP_017901609.1
GO:0016192	vesicle-mediated transport	10	535	0.00695852	0.0634753	XP_017914136.1;XP_017914137.1;XP_017914142.1;XP_017914140.1;XP_017914145.1;XP_017914141.1;XP_017914138.1;XP_017921933.1;XP_017898957.1;XP_017921424.1
GO:0071310	cellular response to organic substance	7	300	0.00739451	0.0658463	XP_013824350.2;XP_017901587.1;XP_017901580.1;XP_017901582.1;XP_017901586.1;XP_017901585.1;XP_017901588.1
GO:0070887	cellular response to chemical stimulus	7	321	0.010494	0.0912733	XP_013824350.2;XP_017901587.1;XP_017901580.1;XP_017901582.1;XP_017901586.1;XP_017901585.1;XP_017901588.1
GO:0009435	NAD biosynthetic process	2	24	0.0137026	0.116472	XP_017898805.1;XP_017898804.1
GO:0010033	response to organic substance	7	341	0.0142387	0.11834	XP_013824350.2;XP_017901587.1;XP_017901580.1;XP_017901582.1;XP_017901586.1;XP_017901585.1;XP_017901588.1
GO:0001649	osteoblast differentiation	1	2	0.0148636	0.120848	XP_005682010.3
GO:1901605	alpha-amino acid metabolic process	4	136	0.0190169	0.150162	XP_013825444.2;XP_013825446.2;XP_013825453.1;XP_013825451.1
GO:0019359	nicotinamide nucleotide biosynthetic process	2	29	0.0196736	0.150162	XP_017898805.1;XP_017898804.1
GO:0019363	pyridine nucleotide biosynthetic process	2	29	0.0196736	0.150162	XP_017898805.1;XP_017898804.1
GO:0019674	NAD metabolic process	2	30	0.020977	0.156908	XP_017898805.1;XP_017898804.1
GO:0044699	single-organism process	96	11150	0.0226352	0.165991	XP_005698308.2;XP_013818243.2;XP_013830542.2;XP_017904589.1;XP_017922246.1;XP_005682010.3;XP_005692994.2;XP_017894396.1;XP_017894397.1;XP_017894400.1;XP_017894403.1;XP_017894398.1;XP_017894399.1;XP_017894404.1;XP_017916428.1;XP_017916427.1;XP_017921106.1;XP_005700685.1;XP_017903919.1;XP_005675435.1;XP_017901610.1;XP_017901612.1;XP_017901609.1;XP_005690302.1;XP_005696743.2;XP_005699749.3;XP_005699…
GO:0072525	pyridine-containing compound biosynthetic process	2	32	0.0236883	0.170373	XP_017898805.1;XP_017898804.1
GO:0071822	protein complex subunit organization	9	565	0.0260858	0.184077	XP_017894396.1;XP_017894397.1;XP_017894400.1;XP_017894403.1;XP_017894398.1;XP_017894399.1;XP_017894404.1;XP_005684225.2;XP_013829500.1
GO:0009264	deoxyribonucleotide catabolic process	1	4	0.0295077	0.193612	XP_017903919.1
GO:0031055	chromatin remodeling at centromere	1	4	0.0295077	0.193612	XP_005684225.2
GO:0034080	CENP-A containing nucleosome assembly	1	4	0.0295077	0.193612	XP_005684225.2
GO:0061641	CENP-A containing chromatin organization	1	4	0.0295077	0.193612	XP_005684225.2
GO:0043486	histone exchange	1	5	0.0367485	0.232948	XP_005684225.2
GO:0050852	T cell receptor signaling pathway	1	5	0.0367485	0.232948	XP_005691120.2
GO:0002429	immune response-activating cell surface receptor signaling pathway	1	6	0.0439355	0.269375	XP_005691120.2
GO:0050851	antigen receptor-mediated signaling pathway	1	6	0.0439355	0.269375	XP_005691120.2
GO:0006336	DNA replication-independent nucleosome assembly	1	8	0.0581502	0.345209	XP_005684225.2
GO:0034724	DNA replication-independent nucleosome organization	1	8	0.0581502	0.345209	XP_005684225.2
GO:0002376	immune system process	7	467	0.06114	0.353805	XP_017894374.1;XP_005701643.2;XP_017894131.1;XP_017894330.1;XP_017901872.1;XP_005691120.2;XP_005680978.2
GO:0002253	activation of immune response	2	54	0.0614902	0.353805	XP_005691120.2;XP_005680978.2
GO:0048513	animal organ development	3	123	0.0645458	0.363833	XP_017901610.1;XP_017901612.1;XP_017901609.1
GO:0002768	immune response-regulating cell surface receptor signaling pathway	1	9	0.0651786	0.363833	XP_005691120.2
GO:0042221	response to chemical	7	480	0.0686366	0.377501	XP_013824350.2;XP_017901587.1;XP_017901580.1;XP_017901582.1;XP_017901586.1;XP_017901585.1;XP_017901588.1
GO:0006955	immune response	6	391	0.0731222	0.396344	XP_005701643.2;XP_017894131.1;XP_017894374.1;XP_017894330.1;XP_017901872.1;XP_005680978.2
GO:0050778	positive regulation of immune response	2	61	0.0760589	0.406372	XP_005691120.2;XP_005680978.2
GO:0006825	copper ion transport	1	12	0.0859526	0.446048	XP_017904589.1
GO:0051694	pointed-end actin filament capping	1	12	0.0859526	0.446048	XP_005695806.2
GO:0002684	positive regulation of immune system process	2	66	0.0870628	0.446048	XP_005691120.2;XP_005680978.2
GO:0009166	nucleotide catabolic process	1	13	0.0927748	0.468889	XP_017903919.1
GO:0001503	ossification	1	15	0.106268	0.529923	XP_005682010.3
GO:0008654	phospholipid biosynthetic process	2	77	0.112759	0.534676	XP_017916428.1;XP_017916427.1
GO:0006414	translational elongation	1	16	0.112939	0.534676	XP_017898229.1
GO:0009262	deoxyribonucleotide metabolic process	1	16	0.112939	0.534676	XP_017903919.1
GO:1901292	nucleoside phosphate catabolic process	1	16	0.112939	0.534676	XP_017903919.1
GO:0006956	complement activation	1	17	0.119562	0.55205	XP_005680978.2
GO:0072376	protein activation cascade	1	17	0.119562	0.55205	XP_005680978.2
GO:0050789	regulation of biological process	69	8235	0.12224	0.556611	XP_005692681.2;XP_005699130.2;XP_013824350.2;XP_013826647.2;XP_013827056.1;XP_017897651.1;XP_017897934.1;XP_017901587.1;XP_017901580.1;XP_017901582.1;XP_017901586.1;XP_017901585.1;XP_017901588.1;XP_017902037.1;XP_017918031.1;XP_017918462.1;XP_017918427.1;XP_017918426.1;XP_005675435.1;XP_017911095.1;XP_005690302.1;XP_005696743.2;XP_005699749.3;XP_005699611.2;XP_005699607.2;XP_005699748.3;XP_005701…
GO:0006334	nucleosome assembly	2	82	0.125014	0.556611	XP_005684225.2;XP_013829500.1
GO:0031497	chromatin assembly	2	82	0.125014	0.556611	XP_005684225.2;XP_013829500.1
GO:0034728	nucleosome organization	2	83	0.127503	0.557465	XP_005684225.2;XP_013829500.1
GO:0006333	chromatin assembly or disassembly	2	84	0.130003	0.557465	XP_005684225.2;XP_013829500.1
GO:0019362	pyridine nucleotide metabolic process	2	85	0.132514	0.557465	XP_017898805.1;XP_017898804.1
GO:0046496	nicotinamide nucleotide metabolic process	2	85	0.132514	0.557465	XP_017898805.1;XP_017898804.1
GO:0019068	virion assembly	1	19	0.132659	0.557465	XP_017908248.1
GO:0050776	regulation of immune response	2	88	0.140115	0.578901	XP_005691120.2;XP_005680978.2
GO:0006520	cellular amino acid metabolic process	4	268	0.140856	0.578901	XP_013825444.2;XP_013825446.2;XP_013825453.1;XP_013825451.1
GO:0034508	centromere complex assembly	1	21	0.145562	0.591743	XP_005684225.2
GO:0050794	regulation of cellular process	67	8065	0.147245	0.592145	XP_005692681.2;XP_005699130.2;XP_013824350.2;XP_013826647.2;XP_013827056.1;XP_017897651.1;XP_017897934.1;XP_017901587.1;XP_017901580.1;XP_017901582.1;XP_017901586.1;XP_017901585.1;XP_017901588.1;XP_017902037.1;XP_017918031.1;XP_017918462.1;XP_017918427.1;XP_017918426.1;XP_005675435.1;XP_005690302.1;XP_005696743.2;XP_005699749.3;XP_005699611.2;XP_005699607.2;XP_005699748.3;XP_005701713.2;XP_005701…
GO:0065007	biological regulation	70	8477	0.152031	0.60489	XP_005692681.2;XP_005699130.2;XP_013824350.2;XP_013826647.2;XP_013827056.1;XP_017897651.1;XP_017897934.1;XP_017901587.1;XP_017901580.1;XP_017901582.1;XP_017901586.1;XP_017901585.1;XP_017901588.1;XP_017902037.1;XP_017918031.1;XP_017918462.1;XP_017918427.1;XP_017918426.1;XP_005675435.1;XP_017911095.1;XP_005690302.1;XP_005696743.2;XP_005699749.3;XP_005699611.2;XP_005699607.2;XP_005699748.3;XP_005701…
GO:0006959	humoral immune response	1	23	0.158275	0.623104	XP_005680978.2
GO:0006323	DNA packaging	2	96	0.160811	0.626491	XP_005684225.2;XP_013829500.1
GO:0006733	oxidoreduction coenzyme metabolic process	2	97	0.163436	0.630156	XP_017898805.1;XP_017898804.1
GO:0090407	organophosphate biosynthetic process	4	286	0.165922	0.633213	XP_017916428.1;XP_017916427.1;XP_017898805.1;XP_017898804.1
GO:0050909	sensory perception of taste	1	25	0.1708	0.641755	XP_013819643.1
GO:0043933	macromolecular complex subunit organization	9	834	0.171592	0.641755	XP_017894396.1;XP_017894397.1;XP_017894400.1;XP_017894403.1;XP_017894398.1;XP_017894399.1;XP_017894404.1;XP_005684225.2;XP_013829500.1
GO:0007606	sensory perception of chemical stimulus	1	26	0.176993	0.652191	XP_013819643.1
GO:0065004	protein-DNA complex assembly	2	103	0.179344	0.652191	XP_005684225.2;XP_013829500.1
GO:0071824	protein-DNA complex subunit organization	2	104	0.182019	0.652191	XP_005684225.2;XP_013829500.1
GO:0019058	viral life cycle	1	27	0.18314	0.652191	XP_017908248.1
GO:0006879	cellular iron ion homeostasis	1	28	0.189241	0.652191	XP_017904589.1
GO:0043044	ATP-dependent chromatin remodeling	1	28	0.189241	0.652191	XP_005684225.2
GO:0046834	lipid phosphorylation	1	28	0.189241	0.652191	XP_017921106.1
GO:0046854	phosphatidylinositol phosphorylation	1	28	0.189241	0.652191	XP_017921106.1
GO:0071103	DNA conformation change	2	107	0.190077	0.652191	XP_005684225.2;XP_013829500.1
GO:0030154	cell differentiation	4	307	0.197	0.669801	XP_005682010.3;XP_017901610.1;XP_017901612.1;XP_017901609.1
GO:0046916	cellular transition metal ion homeostasis	1	30	0.201308	0.672225	XP_017904589.1
GO:0051693	actin filament capping	1	30	0.201308	0.672225	XP_005695806.2
GO:0002757	immune response-activating signal transduction	1	31	0.207274	0.67996	XP_005691120.2
GO:0000041	transition metal ion transport	1	32	0.213197	0.67996	XP_017904589.1
GO:0030837	negative regulation of actin filament polymerization	1	32	0.213197	0.67996	XP_005695806.2
GO:0006887	exocytosis	2	117	0.217249	0.67996	XP_017898957.1;XP_017921424.1
GO:0016032	viral process	1	33	0.219075	0.67996	XP_017908248.1
GO:0044403	symbiosis, encompassing mutualism through parasitism	1	33	0.219075	0.67996	XP_017908248.1
GO:0044419	interspecies interaction between organisms	1	33	0.219075	0.67996	XP_017908248.1
GO:0044764	multi-organism cellular process	1	33	0.219075	0.67996	XP_017908248.1
GO:0009108	coenzyme biosynthetic process	2	118	0.219987	0.67996	XP_017898805.1;XP_017898804.1
GO:0030835	negative regulation of actin filament depolymerization	1	35	0.230701	0.70723	XP_005695806.2
GO:0002474	antigen processing and presentation of peptide antigen via MHC class I	1	36	0.236449	0.707455	XP_017894374.1
GO:0048002	antigen processing and presentation of peptide antigen	1	36	0.236449	0.707455	XP_017894374.1
GO:0055072	iron ion homeostasis	1	36	0.236449	0.707455	XP_017904589.1
GO:0002682	regulation of immune system process	2	126	0.24198	0.718259	XP_005691120.2;XP_005680978.2
GO:0002764	immune response-regulating signaling pathway	1	38	0.247818	0.718479	XP_005691120.2
GO:0031333	negative regulation of protein complex assembly	1	38	0.247818	0.718479	XP_005695806.2
GO:0032272	negative regulation of protein polymerization	1	38	0.247818	0.718479	XP_005695806.2
GO:0006644	phospholipid metabolic process	3	233	0.252183	0.72551	XP_017916428.1;XP_017916427.1;XP_017921106.1
GO:0051188	cofactor biosynthetic process	2	131	0.25578	0.728367	XP_017898805.1;XP_017898804.1
GO:0048584	positive regulation of response to stimulus	2	132	0.258543	0.728367	XP_005691120.2;XP_005680978.2
GO:0046434	organophosphate catabolic process	1	40	0.259018	0.728367	XP_017903919.1
GO:0030834	regulation of actin filament depolymerization	1	41	0.264556	0.730783	XP_005695806.2
GO:0055076	transition metal ion homeostasis	1	41	0.264556	0.730783	XP_017904589.1
GO:0040007	growth	1	42	0.270053	0.730783	XP_005682010.3
GO:0019637	organophosphate metabolic process	6	587	0.274564	0.730783	XP_017916428.1;XP_017916427.1;XP_017921106.1;XP_017903919.1;XP_017898805.1;XP_017898804.1
GO:0006875	cellular metal ion homeostasis	1	43	0.275509	0.730783	XP_017904589.1
GO:0043242	negative regulation of protein complex disassembly	1	43	0.275509	0.730783	XP_005695806.2
GO:1901136	carbohydrate derivative catabolic process	1	43	0.275509	0.730783	XP_017903919.1
GO:1901880	negative regulation of protein depolymerization	1	43	0.275509	0.730783	XP_005695806.2
GO:0006873	cellular ion homeostasis	1	45	0.2863	0.748784	XP_017904589.1
GO:0030003	cellular cation homeostasis	1	45	0.2863	0.748784	XP_017904589.1
GO:0032940	secretion by cell	2	144	0.291684	0.757569	XP_017898957.1;XP_017921424.1
GO:1901879	regulation of protein depolymerization	1	49	0.307405	0.792892	XP_005695806.2
GO:0048869	cellular developmental process	4	379	0.31358	0.803279	XP_005682010.3;XP_017901610.1;XP_017901612.1;XP_017901609.1
GO:0046903	secretion	2	153	0.316432	0.805071	XP_017898957.1;XP_017921424.1
GO:0043244	regulation of protein complex disassembly	1	52	0.322825	0.815788	XP_005695806.2
GO:1901564	organonitrogen compound metabolic process	10	1120	0.325519	0.817074	XP_017898229.1;XP_013825444.2;XP_013825446.2;XP_013825453.1;XP_013825451.1;XP_017898805.1;XP_017898804.1;XP_005709701.2;XP_017904728.1;XP_005681907.2
GO:0055065	metal ion homeostasis	1	56	0.342857	0.844589	XP_017904589.1
GO:0006412	translation	4	399	0.347367	0.844589	XP_017898229.1;XP_005709701.2;XP_017904728.1;XP_005681907.2
GO:0019882	antigen processing and presentation	1	57	0.347772	0.844589	XP_017894374.1
GO:0051494	negative regulation of cytoskeleton organization	1	57	0.347772	0.844589	XP_005695806.2
GO:0055082	cellular chemical homeostasis	1	57	0.347772	0.844589	XP_017904589.1
GO:0006810	transport	26	3201	0.350428	0.845549	XP_005692994.2;XP_017904589.1;XP_017914136.1;XP_017914137.1;XP_017914142.1;XP_017914140.1;XP_017914145.1;XP_017914141.1;XP_017914138.1;XP_017921933.1;XP_017903745.1;XP_017898100.1;XP_017902334.1;XP_017896506.1;XP_017918755.1;XP_017919417.1;XP_017919418.1;XP_017919416.1;XP_017919415.1;XP_017919420.1;XP_017919421.1;XP_013818107.2;XP_017898957.1;XP_017921424.1;XP_005675435.1;XP_017909630.1
GO:0007156	homophilic cell adhesion via plasma membrane adhesion molecules	2	168	0.357202	0.856368	XP_017899604.1;XP_017905748.1
GO:0043043	peptide biosynthetic process	4	409	0.364306	0.863423	XP_017898229.1;XP_005709701.2;XP_017904728.1;XP_005681907.2
GO:0051234	establishment of localization	26	3224	0.364873	0.863423	XP_005692994.2;XP_017904589.1;XP_017914136.1;XP_017914137.1;XP_017914142.1;XP_017914140.1;XP_017914145.1;XP_017914141.1;XP_017914138.1;XP_017921933.1;XP_017903745.1;XP_017898100.1;XP_017902334.1;XP_017896506.1;XP_017918755.1;XP_017919417.1;XP_017919418.1;XP_017919416.1;XP_017919415.1;XP_017919420.1;XP_017919421.1;XP_013818107.2;XP_017898957.1;XP_017921424.1;XP_005675435.1;XP_017909630.1
GO:0002252	immune effector process	1	61	0.36707	0.863423	XP_005680978.2
GO:0010639	negative regulation of organelle organization	1	63	0.376505	0.869449	XP_005695806.2
GO:0009117	nucleotide metabolic process	3	295	0.378	0.869449	XP_017903919.1;XP_017898805.1;XP_017898804.1
GO:0051179	localization	27	3376	0.378324	0.869449	XP_005692994.2;XP_017904589.1;XP_017914136.1;XP_017914137.1;XP_017914142.1;XP_017914140.1;XP_017914145.1;XP_017914141.1;XP_017914138.1;XP_017921933.1;XP_017903745.1;XP_017898100.1;XP_017902334.1;XP_017896506.1;XP_017918755.1;XP_017919417.1;XP_017919418.1;XP_017919416.1;XP_017919415.1;XP_017919420.1;XP_017919421.1;XP_013818107.2;XP_017898957.1;XP_017921424.1;XP_017911095.1;XP_005675435.1;XP_017909…
GO:0006338	chromatin remodeling	1	64	0.38117	0.869449	XP_005684225.2
GO:0008610	lipid biosynthetic process	2	177	0.381256	0.869449	XP_017916428.1;XP_017916427.1
GO:0006753	nucleoside phosphate metabolic process	3	305	0.398156	0.898225	XP_017903919.1;XP_017898805.1;XP_017898804.1
GO:0043604	amide biosynthetic process	4	430	0.399799	0.898225	XP_017898229.1;XP_005709701.2;XP_017904728.1;XP_005681907.2
GO:0098742	cell-cell adhesion via plasma-membrane adhesion molecules	2	185	0.402316	0.898225	XP_017899604.1;XP_017905748.1
GO:0006732	coenzyme metabolic process	2	187	0.40753	0.898225	XP_017898805.1;XP_017898804.1
GO:0009165	nucleotide biosynthetic process	2	187	0.40753	0.898225	XP_017898805.1;XP_017898804.1
GO:0051129	negative regulation of cellular component organization	1	71	0.412869	0.898225	XP_005695806.2
GO:0006518	peptide metabolic process	4	439	0.414924	0.898225	XP_017898229.1;XP_005709701.2;XP_017904728.1;XP_005681907.2
GO:0034655	nucleobase-containing compound catabolic process	1	72	0.417264	0.898225	XP_017903919.1
GO:0043547	positive regulation of GTPase activity	1	72	0.417264	0.898225	XP_017911095.1
GO:1901293	nucleoside phosphate biosynthetic process	2	191	0.417891	0.898225	XP_017898805.1;XP_017898804.1
GO:0055080	cation homeostasis	1	74	0.425955	0.902832	XP_017904589.1
GO:0098771	inorganic ion homeostasis	1	74	0.425955	0.902832	XP_017904589.1
GO:0016477	cell migration	1	75	0.430253	0.902832	XP_017911095.1
GO:0030833	regulation of actin filament polymerization	1	75	0.430253	0.902832	XP_005695806.2
GO:0050801	ion homeostasis	1	76	0.434518	0.902832	XP_017904589.1
GO:0051345	positive regulation of hydrolase activity	1	76	0.434518	0.902832	XP_017911095.1
GO:0003333	amino acid transmembrane transport	1	80	0.451265	0.918905	XP_005692994.2
GO:0055086	nucleobase-containing small molecule metabolic process	3	333	0.453535	0.918905	XP_017903919.1;XP_017898805.1;XP_017898804.1
GO:0008064	regulation of actin polymerization or depolymerization	1	81	0.455374	0.918905	XP_005695806.2
GO:0030832	regulation of actin filament length	1	81	0.455374	0.918905	XP_005695806.2
GO:0042157	lipoprotein metabolic process	1	81	0.455374	0.918905	XP_017903745.1
GO:0051186	cofactor metabolic process	2	207	0.458388	0.918905	XP_017898805.1;XP_017898804.1
GO:0006821	chloride transport	1	82	0.459452	0.918905	XP_013818107.2
GO:1903825	organic acid transmembrane transport	1	83	0.4635	0.92207	XP_005692994.2
GO:0016042	lipid catabolic process	1	86	0.475465	0.931941	XP_005676970.2
GO:0009987	cellular process	100	13289	0.478219	0.931941	XP_005682010.3;XP_005692994.2;XP_017894396.1;XP_017894397.1;XP_017894400.1;XP_017894403.1;XP_017894398.1;XP_017894399.1;XP_017894404.1;XP_017898229.1;XP_017916428.1;XP_017916427.1;XP_017921106.1;XP_005700685.1;XP_017916177.1;XP_017903919.1;XP_005675435.1;XP_017901610.1;XP_017901612.1;XP_017901609.1;XP_005691120.2;XP_013825342.2;XP_005690302.1;XP_005696743.2;XP_005699749.3;XP_005699611.2;XP_005699…
GO:0032535	regulation of cellular component size	1	87	0.479394	0.931941	XP_005695806.2
GO:0007155	cell adhesion	4	479	0.480921	0.931941	XP_017899604.1;XP_017905748.1;XP_017901784.1;XP_017901783.1
GO:0022610	biological adhesion	4	479	0.480921	0.931941	XP_017899604.1;XP_017905748.1;XP_017901784.1;XP_017901783.1
GO:0044270	cellular nitrogen compound catabolic process	1	89	0.487165	0.939173	XP_017903919.1
GO:0043603	cellular amide metabolic process	4	485	0.49059	0.939416	XP_017898229.1;XP_005709701.2;XP_017904728.1;XP_005681907.2
GO:0044712	single-organism catabolic process	2	221	0.492466	0.939416	XP_017903919.1;XP_005676970.2
GO:0019439	aromatic compound catabolic process	1	92	0.498605	0.939416	XP_017903919.1
GO:0019752	carboxylic acid metabolic process	4	492	0.501778	0.939416	XP_013825444.2;XP_013825446.2;XP_013825453.1;XP_013825451.1
GO:0032271	regulation of protein polymerization	1	93	0.502362	0.939416	XP_005695806.2
GO:0043254	regulation of protein complex assembly	1	93	0.502362	0.939416	XP_005695806.2
GO:0048878	chemical homeostasis	1	94	0.50609	0.941352	XP_017904589.1
GO:1901566	organonitrogen compound biosynthetic process	6	766	0.510032	0.941352	XP_017898229.1;XP_017898805.1;XP_017898804.1;XP_005709701.2;XP_017904728.1;XP_005681907.2
GO:0048870	cell motility	1	96	0.513465	0.941352	XP_017911095.1
GO:0051674	localization of cell	1	96	0.513465	0.941352	XP_017911095.1
GO:0046700	heterocycle catabolic process	1	97	0.517111	0.943412	XP_017903919.1
GO:0044255	cellular lipid metabolic process	3	371	0.525099	0.950278	XP_017916428.1;XP_017916427.1;XP_017921106.1
GO:0006082	organic acid metabolic process	4	509	0.528497	0.950278	XP_013825444.2;XP_013825446.2;XP_013825453.1;XP_013825451.1
GO:0043436	oxoacid metabolic process	4	509	0.528497	0.950278	XP_013825444.2;XP_013825446.2;XP_013825453.1;XP_013825451.1
GO:0006865	amino acid transport	1	101	0.531426	0.950973	XP_005692994.2
GO:1901361	organic cyclic compound catabolic process	1	102	0.534938	0.9527	XP_017903919.1
GO:0030258	lipid modification	1	103	0.538425	0.954364	XP_017921106.1
GO:0006952	defense response	2	245	0.547661	0.966156	XP_017908249.1;XP_017908309.1
GO:0098609	cell-cell adhesion	2	247	0.552068	0.969359	XP_017899604.1;XP_017905748.1
GO:0098656	anion transmembrane transport	1	108	0.55547	0.970775	XP_005692994.2
GO:0034622	cellular macromolecular complex assembly	2	253	0.565111	0.98303	XP_005684225.2;XP_013829500.1
GO:0043085	positive regulation of catalytic activity	1	113	0.57189	0.990217	XP_017911095.1
GO:0048731	system development	3	406	0.586273	1	XP_017901610.1;XP_017901612.1;XP_017901609.1
GO:0032956	regulation of actin cytoskeleton organization	1	118	0.587707	1	XP_005695806.2
GO:0032970	regulation of actin filament-based process	1	118	0.587707	1	XP_005695806.2
GO:0015698	inorganic anion transport	1	120	0.59387	1	XP_013818107.2
GO:0044711	single-organism biosynthetic process	4	562	0.60701	1	XP_017916428.1;XP_017916427.1;XP_017898805.1;XP_017898804.1
GO:0044281	small molecule metabolic process	7	988	0.609241	1	XP_017903919.1;XP_013825444.2;XP_013825446.2;XP_013825453.1;XP_013825451.1;XP_017898805.1;XP_017898804.1
GO:0006869	lipid transport	1	126	0.611815	1	XP_017903745.1
GO:0090066	regulation of anatomical structure size	1	127	0.614729	1	XP_005695806.2
GO:0006629	lipid metabolic process	4	582	0.634514	1	XP_017916428.1;XP_017916427.1;XP_017921106.1;XP_005676970.2
GO:0044093	positive regulation of molecular function	1	134	0.634522	1	XP_017911095.1
GO:0010876	lipid localization	1	139	0.648039	1	XP_017903745.1
GO:0046488	phosphatidylinositol metabolic process	1	140	0.650682	1	XP_017921106.1
GO:0006470	protein dephosphorylation	2	297	0.65239	1	XP_005691120.2;XP_013825342.2
GO:0044087	regulation of cellular component biogenesis	1	144	0.661059	1	XP_005695806.2
GO:0019725	cellular homeostasis	1	147	0.66864	1	XP_017904589.1
GO:0007600	sensory perception	1	149	0.6736	1	XP_013819643.1
GO:0008219	cell death	1	150	0.676052	1	XP_017908265.1
GO:0016265	death	1	150	0.676052	1	XP_017908265.1
GO:0043087	regulation of GTPase activity	1	154	0.68568	1	XP_017911095.1
GO:0006325	chromatin organization	2	321	0.693859	1	XP_005684225.2;XP_013829500.1
GO:0050877	neurological system process	1	159	0.697316	1	XP_013819643.1
GO:0006816	calcium ion transport	1	163	0.706315	1	XP_017902334.1
GO:0015849	organic acid transport	1	163	0.706315	1	XP_005692994.2
GO:0046942	carboxylic acid transport	1	163	0.706315	1	XP_005692994.2
GO:0044707	single-multicellular organism process	4	645	0.712818	1	XP_005682010.3;XP_017901610.1;XP_017901612.1;XP_017901609.1
GO:0071705	nitrogen compound transport	1	166	0.71289	1	XP_005692994.2
GO:0006650	glycerophospholipid metabolic process	1	167	0.715049	1	XP_017921106.1
GO:0006355	regulation of transcription, DNA-templated	18	2674	0.715452	1	XP_005692681.2;XP_005699130.2;XP_013824350.2;XP_013826647.2;XP_013827056.1;XP_017897651.1;XP_017897934.1;XP_017901587.1;XP_017901580.1;XP_017901582.1;XP_017901586.1;XP_017901585.1;XP_017901588.1;XP_017902037.1;XP_017918031.1;XP_017918462.1;XP_017918427.1;XP_017918426.1
GO:1903506	regulation of nucleic acid-templated transcription	18	2674	0.715452	1	XP_005692681.2;XP_005699130.2;XP_013824350.2;XP_013826647.2;XP_013827056.1;XP_017897651.1;XP_017897934.1;XP_017901587.1;XP_017901580.1;XP_017901582.1;XP_017901586.1;XP_017901585.1;XP_017901588.1;XP_017902037.1;XP_017918031.1;XP_017918462.1;XP_017918427.1;XP_017918426.1
GO:2001141	regulation of RNA biosynthetic process	18	2677	0.717249	1	XP_005692681.2;XP_005699130.2;XP_013824350.2;XP_013826647.2;XP_013827056.1;XP_017897651.1;XP_017897934.1;XP_017901587.1;XP_017901580.1;XP_017901582.1;XP_017901586.1;XP_017901585.1;XP_017901588.1;XP_017902037.1;XP_017918031.1;XP_017918462.1;XP_017918427.1;XP_017918426.1
GO:0046486	glycerolipid metabolic process	1	172	0.725604	1	XP_017921106.1
GO:0006508	proteolysis	7	1109	0.726822	1	XP_005701629.2;XP_017897140.1;XP_017898239.1;XP_005680978.2;XP_017915227.1;XP_017922018.1;XP_017920313.1
GO:0051493	regulation of cytoskeleton organization	1	174	0.729717	1	XP_005695806.2
GO:0070838	divalent metal ion transport	1	177	0.735771	1	XP_017902334.1
GO:0072511	divalent inorganic cation transport	1	177	0.735771	1	XP_017902334.1
GO:2000112	regulation of cellular macromolecule biosynthetic process	18	2715	0.739437	1	XP_005692681.2;XP_005699130.2;XP_013824350.2;XP_013826647.2;XP_013827056.1;XP_017897651.1;XP_017897934.1;XP_017901587.1;XP_017901580.1;XP_017901582.1;XP_017901586.1;XP_017901585.1;XP_017901588.1;XP_017902037.1;XP_017918031.1;XP_017918462.1;XP_017918427.1;XP_017918426.1
GO:0051704	multi-organism process	1	179	0.739732	1	XP_017908248.1
GO:0051336	regulation of hydrolase activity	1	181	0.743634	1	XP_017911095.1
GO:0051252	regulation of RNA metabolic process	18	2725	0.745095	1	XP_005692681.2;XP_005699130.2;XP_013824350.2;XP_013826647.2;XP_013827056.1;XP_017897651.1;XP_017897934.1;XP_017901587.1;XP_017901580.1;XP_017901582.1;XP_017901586.1;XP_017901585.1;XP_017901588.1;XP_017902037.1;XP_017918031.1;XP_017918462.1;XP_017918427.1;XP_017918426.1
GO:0010556	regulation of macromolecule biosynthetic process	18	2729	0.747337	1	XP_005692681.2;XP_005699130.2;XP_013824350.2;XP_013826647.2;XP_013827056.1;XP_017897651.1;XP_017897934.1;XP_017901587.1;XP_017901580.1;XP_017901582.1;XP_017901586.1;XP_017901585.1;XP_017901588.1;XP_017902037.1;XP_017918031.1;XP_017918462.1;XP_017918427.1;XP_017918426.1
GO:0031326	regulation of cellular biosynthetic process	18	2740	0.753439	1	XP_005692681.2;XP_005699130.2;XP_013824350.2;XP_013826647.2;XP_013827056.1;XP_017897651.1;XP_017897934.1;XP_017901587.1;XP_017901580.1;XP_017901582.1;XP_017901586.1;XP_017901585.1;XP_017901588.1;XP_017902037.1;XP_017918031.1;XP_017918462.1;XP_017918427.1;XP_017918426.1
GO:0009889	regulation of biosynthetic process	18	2741	0.753989	1	XP_005692681.2;XP_005699130.2;XP_013824350.2;XP_013826647.2;XP_013827056.1;XP_017897651.1;XP_017897934.1;XP_017901587.1;XP_017901580.1;XP_017901582.1;XP_017901586.1;XP_017901585.1;XP_017901588.1;XP_017902037.1;XP_017918031.1;XP_017918462.1;XP_017918427.1;XP_017918426.1
GO:0048856	anatomical structure development	3	525	0.754187	1	XP_017901610.1;XP_017901612.1;XP_017901609.1
GO:0044767	single-organism developmental process	4	684	0.75482	1	XP_005682010.3;XP_017901610.1;XP_017901612.1;XP_017901609.1
GO:0019219	regulation of nucleobase-containing compound metabolic process	18	2757	0.762686	1	XP_005692681.2;XP_005699130.2;XP_013824350.2;XP_013826647.2;XP_013827056.1;XP_017897651.1;XP_017897934.1;XP_017901587.1;XP_017901580.1;XP_017901582.1;XP_017901586.1;XP_017901585.1;XP_017901588.1;XP_017902037.1;XP_017918031.1;XP_017918462.1;XP_017918427.1;XP_017918426.1
GO:0016311	dephosphorylation	2	369	0.764611	1	XP_005691120.2;XP_013825342.2
GO:0032502	developmental process	4	700	0.770639	1	XP_005682010.3;XP_017901610.1;XP_017901612.1;XP_017901609.1
GO:0006820	anion transport	2	375	0.772386	1	XP_005692994.2;XP_013818107.2
GO:0040011	locomotion	1	197	0.772828	1	XP_017911095.1
GO:0007275	multicellular organism development	3	542	0.773084	1	XP_017901610.1;XP_017901612.1;XP_017901609.1
GO:0016043	cellular component organization	12	1909	0.773149	1	XP_017894396.1;XP_017894397.1;XP_017894400.1;XP_017894403.1;XP_017894398.1;XP_017894399.1;XP_017894404.1;XP_005700685.1;XP_005695806.2;XP_005684225.2;XP_013829500.1;XP_017908248.1
GO:0051171	regulation of nitrogen compound metabolic process	18	2781	0.775358	1	XP_005692681.2;XP_005699130.2;XP_013824350.2;XP_013826647.2;XP_013827056.1;XP_017897651.1;XP_017897934.1;XP_017901587.1;XP_017901580.1;XP_017901582.1;XP_017901586.1;XP_017901585.1;XP_017901588.1;XP_017902037.1;XP_017918031.1;XP_017918462.1;XP_017918427.1;XP_017918426.1
GO:0010468	regulation of gene expression	18	2794	0.782034	1	XP_005692681.2;XP_005699130.2;XP_013824350.2;XP_013826647.2;XP_013827056.1;XP_017897651.1;XP_017897934.1;XP_017901587.1;XP_017901580.1;XP_017901582.1;XP_017901586.1;XP_017901585.1;XP_017901588.1;XP_017902037.1;XP_017918031.1;XP_017918462.1;XP_017918427.1;XP_017918426.1
GO:0006397	mRNA processing	1	203	0.782903	1	XP_017916177.1
GO:0032501	multicellular organismal process	5	887	0.796182	1	XP_005682010.3;XP_017901610.1;XP_017901612.1;XP_017901609.1;XP_013819643.1
GO:0016579	protein deubiquitination	1	212	0.797188	1	XP_017920313.1
GO:0006461	protein complex assembly	2	404	0.8069	1	XP_005684225.2;XP_013829500.1
GO:0070271	protein complex biogenesis	2	404	0.8069	1	XP_005684225.2;XP_013829500.1
GO:0071840	cellular component organization or biogenesis	12	1969	0.807794	1	XP_017894396.1;XP_017894397.1;XP_017894400.1;XP_017894403.1;XP_017894398.1;XP_017894399.1;XP_017894404.1;XP_005700685.1;XP_005695806.2;XP_005684225.2;XP_013829500.1;XP_017908248.1
GO:0070646	protein modification by small protein removal	1	221	0.810539	1	XP_017920313.1
GO:0015711	organic anion transport	1	222	0.811968	1	XP_005692994.2
GO:0016568	chromatin modification	1	226	0.817576	1	XP_005684225.2
GO:0044271	cellular nitrogen compound biosynthetic process	6	1078	0.820796	1	XP_017898229.1;XP_017898805.1;XP_017898804.1;XP_005709701.2;XP_017904728.1;XP_005681907.2
GO:0016071	mRNA metabolic process	1	231	0.824352	1	XP_017916177.1
GO:0042592	homeostatic process	1	232	0.825677	1	XP_017904589.1
GO:0033043	regulation of organelle organization	1	239	0.834678	1	XP_005695806.2
GO:0051276	chromosome organization	2	431	0.834792	1	XP_005684225.2;XP_013829500.1
GO:1901575	organic substance catabolic process	3	610	0.837163	1	XP_017903919.1;XP_005676970.2;XP_017920313.1
GO:0009056	catabolic process	3	616	0.841996	1	XP_017903919.1;XP_005676970.2;XP_017920313.1
GO:0080090	regulation of primary metabolic process	18	2937	0.846739	1	XP_005692681.2;XP_005699130.2;XP_013824350.2;XP_013826647.2;XP_013827056.1;XP_017897651.1;XP_017897934.1;XP_017901587.1;XP_017901580.1;XP_017901582.1;XP_017901586.1;XP_017901585.1;XP_017901588.1;XP_017902037.1;XP_017918031.1;XP_017918462.1;XP_017918427.1;XP_017918426.1
GO:0065003	macromolecular complex assembly	2	448	0.850447	1	XP_005684225.2;XP_013829500.1
GO:0031323	regulation of cellular metabolic process	18	2948	0.851063	1	XP_005692681.2;XP_005699130.2;XP_013824350.2;XP_013826647.2;XP_013827056.1;XP_017897651.1;XP_017897934.1;XP_017901587.1;XP_017901580.1;XP_017901582.1;XP_017901586.1;XP_017901585.1;XP_017901588.1;XP_017902037.1;XP_017918031.1;XP_017918462.1;XP_017918427.1;XP_017918426.1
GO:0003008	system process	1	255	0.853554	1	XP_013819643.1
GO:0048518	positive regulation of biological process	3	634	0.855762	1	XP_017911095.1;XP_005691120.2;XP_005680978.2
GO:0009893	positive regulation of metabolic process	1	260	0.859002	1	XP_017911095.1
GO:0060255	regulation of macromolecule metabolic process	18	2969	0.859067	1	XP_005692681.2;XP_005699130.2;XP_013824350.2;XP_013826647.2;XP_013827056.1;XP_017897651.1;XP_017897934.1;XP_017901587.1;XP_017901580.1;XP_017901582.1;XP_017901586.1;XP_017901585.1;XP_017901588.1;XP_017902037.1;XP_017918031.1;XP_017918462.1;XP_017918427.1;XP_017918426.1
GO:0022607	cellular component assembly	3	649	0.866429	1	XP_005684225.2;XP_013829500.1;XP_017908248.1
GO:0055114	oxidation-reduction process	5	998	0.871063	1	XP_005698308.2;XP_013818243.2;XP_013830542.2;XP_017904589.1;XP_017922246.1
GO:0006511	ubiquitin-dependent protein catabolic process	1	274	0.873207	1	XP_017920313.1
GO:0019941	modification-dependent protein catabolic process	1	274	0.873207	1	XP_017920313.1
GO:0043632	modification-dependent macromolecule catabolic process	1	274	0.873207	1	XP_017920313.1
GO:0044248	cellular catabolic process	2	481	0.87706	1	XP_017903919.1;XP_017920313.1
GO:0019222	regulation of metabolic process	19	3178	0.880509	1	XP_005692681.2;XP_005699130.2;XP_013824350.2;XP_013826647.2;XP_013827056.1;XP_017897651.1;XP_017897934.1;XP_017901587.1;XP_017901580.1;XP_017901582.1;XP_017901586.1;XP_017901585.1;XP_017901588.1;XP_017902037.1;XP_017918031.1;XP_017918462.1;XP_017918427.1;XP_017918426.1;XP_017911095.1
GO:0044710	single-organism metabolic process	17	2903	0.887563	1	XP_005698308.2;XP_013818243.2;XP_013830542.2;XP_017904589.1;XP_017922246.1;XP_017916428.1;XP_017916427.1;XP_017921106.1;XP_017903919.1;XP_005676970.2;XP_013825444.2;XP_013825446.2;XP_013825453.1;XP_013825451.1;XP_017898805.1;XP_017898804.1;XP_005680978.2
GO:0044257	cellular protein catabolic process	1	291	0.888557	1	XP_017920313.1
GO:0051603	proteolysis involved in cellular protein catabolic process	1	291	0.888557	1	XP_017920313.1
GO:0050790	regulation of catalytic activity	1	294	0.891068	1	XP_017911095.1
GO:0030163	protein catabolic process	1	308	0.902059	1	XP_017920313.1
GO:0044085	cellular component biogenesis	3	712	0.90404	1	XP_005684225.2;XP_013829500.1;XP_017908248.1
GO:0065009	regulation of molecular function	1	331	0.917775	1	XP_017911095.1
GO:0030001	metal ion transport	2	548	0.918221	1	XP_017904589.1;XP_017902334.1
GO:0030036	actin cytoskeleton organization	1	337	0.921445	1	XP_005700685.1
GO:0030029	actin filament-based process	1	338	0.922041	1	XP_005700685.1
GO:0005975	carbohydrate metabolic process	2	556	0.922169	1	XP_017904854.1;XP_017912776.1
GO:0044249	cellular biosynthetic process	8	1628	0.925732	1	XP_017898229.1;XP_017916428.1;XP_017916427.1;XP_017898805.1;XP_017898804.1;XP_005709701.2;XP_017904728.1;XP_005681907.2
GO:0044265	cellular macromolecule catabolic process	1	349	0.928304	1	XP_017920313.1
GO:0034654	nucleobase-containing compound biosynthetic process	2	575	0.930842	1	XP_017898805.1;XP_017898804.1
GO:0006928	movement of cell or subcellular component	1	362	0.935064	1	XP_017911095.1
GO:0051128	regulation of cellular component organization	1	372	0.93983	1	XP_005695806.2
GO:0034220	ion transmembrane transport	1	373	0.940287	1	XP_005692994.2
GO:1901576	organic substance biosynthetic process	8	1683	0.940525	1	XP_017898229.1;XP_017916428.1;XP_017916427.1;XP_017898805.1;XP_017898804.1;XP_005709701.2;XP_017904728.1;XP_005681907.2
GO:0065008	regulation of biological quality	2	604	0.942347	1	XP_005695806.2;XP_017904589.1
GO:0009057	macromolecule catabolic process	1	395	0.949513	1	XP_017920313.1
GO:0019438	aromatic compound biosynthetic process	2	630	0.951103	1	XP_017898805.1;XP_017898804.1
GO:0034641	cellular nitrogen compound metabolic process	12	2390	0.951684	1	XP_017898229.1;XP_017916177.1;XP_017903919.1;XP_013825444.2;XP_013825446.2;XP_013825453.1;XP_013825451.1;XP_017898805.1;XP_017898804.1;XP_005709701.2;XP_017904728.1;XP_005681907.2
GO:0070647	protein modification by small protein conjugation or removal	1	401	0.951773	1	XP_017920313.1
GO:0006796	phosphate-containing compound metabolic process	12	2415	0.95598	1	XP_017916428.1;XP_017916427.1;XP_017921106.1;XP_017903919.1;XP_005691120.2;XP_013825342.2;XP_017898805.1;XP_017898804.1;XP_017901260.1;XP_017904443.1;XP_017904440.1;XP_017916177.1
GO:0071702	organic substance transport	4	1054	0.957873	1	XP_005692994.2;XP_017903745.1;XP_005675435.1;XP_017909630.1
GO:0006793	phosphorus metabolic process	12	2430	0.958395	1	XP_017916428.1;XP_017916427.1;XP_017921106.1;XP_017903919.1;XP_005691120.2;XP_013825342.2;XP_017898805.1;XP_017898804.1;XP_017901260.1;XP_017904443.1;XP_017904440.1;XP_017916177.1
GO:0009058	biosynthetic process	8	1781	0.960618	1	XP_017898229.1;XP_017916428.1;XP_017916427.1;XP_017898805.1;XP_017898804.1;XP_005709701.2;XP_017904728.1;XP_005681907.2
GO:0018130	heterocycle biosynthetic process	2	664	0.960662	1	XP_017898805.1;XP_017898804.1
GO:0006811	ion transport	5	1268	0.963474	1	XP_005692994.2;XP_017904589.1;XP_017898100.1;XP_017902334.1;XP_013818107.2
GO:0034645	cellular macromolecule biosynthetic process	4	1098	0.966678	1	XP_017898229.1;XP_005709701.2;XP_017904728.1;XP_005681907.2
GO:1901362	organic cyclic compound biosynthetic process	2	691	0.966956	1	XP_017898805.1;XP_017898804.1
GO:0048523	negative regulation of cellular process	1	452	0.967344	1	XP_005695806.2
GO:0010467	gene expression	5	1296	0.968278	1	XP_017898229.1;XP_017916177.1;XP_005709701.2;XP_017904728.1;XP_005681907.2
GO:0015031	protein transport	2	699	0.968628	1	XP_005675435.1;XP_017909630.1
GO:0009059	macromolecule biosynthetic process	4	1111	0.968934	1	XP_017898229.1;XP_005709701.2;XP_017904728.1;XP_005681907.2
GO:0045184	establishment of protein localization	2	704	0.969632	1	XP_005675435.1;XP_017909630.1
GO:0033036	macromolecule localization	3	924	0.970887	1	XP_017903745.1;XP_005675435.1;XP_017909630.1
GO:0044765	single-organism transport	10	2194	0.971273	1	XP_005692994.2;XP_017904589.1;XP_017903745.1;XP_017898100.1;XP_017902334.1;XP_013818107.2;XP_017898957.1;XP_017921424.1;XP_017896506.1;XP_017918755.1
GO:0006812	cation transport	2	715	0.971733	1	XP_017904589.1;XP_017902334.1
GO:0048519	negative regulation of biological process	1	481	0.973849	1	XP_005695806.2
GO:0055085	transmembrane transport	4	1146	0.974325	1	XP_005692994.2;XP_017896506.1;XP_017902334.1;XP_017918755.1
GO:1902578	single-organism localization	10	2259	0.978179	1	XP_005692994.2;XP_017904589.1;XP_017903745.1;XP_017898100.1;XP_017902334.1;XP_013818107.2;XP_017898957.1;XP_017921424.1;XP_017896506.1;XP_017918755.1
GO:0006396	RNA processing	1	510	0.979065	1	XP_017916177.1
GO:0051649	establishment of localization in cell	2	762	0.97924	1	XP_017898957.1;XP_017921424.1
GO:0006950	response to stress	2	764	0.979513	1	XP_017908249.1;XP_017908309.1
GO:0008104	protein localization	2	768	0.980047	1	XP_005675435.1;XP_017909630.1
GO:0007264	small GTPase mediated signal transduction	1	520	0.980612	1	XP_005675435.1
GO:0048583	regulation of response to stimulus	2	790	0.982757	1	XP_005691120.2;XP_005680978.2
GO:0006807	nitrogen compound metabolic process	12	2655	0.982999	1	XP_017898229.1;XP_017916177.1;XP_017903919.1;XP_013825444.2;XP_013825446.2;XP_013825453.1;XP_013825451.1;XP_017898805.1;XP_017898804.1;XP_005709701.2;XP_017904728.1;XP_005681907.2
GO:0006725	cellular aromatic compound metabolic process	8	1996	0.985108	1	XP_017916177.1;XP_017903919.1;XP_013825444.2;XP_013825446.2;XP_013825453.1;XP_013825451.1;XP_017898805.1;XP_017898804.1
GO:0046483	heterocycle metabolic process	8	2009	0.985997	1	XP_017916177.1;XP_017903919.1;XP_013825444.2;XP_013825446.2;XP_013825453.1;XP_013825451.1;XP_017898805.1;XP_017898804.1
GO:1901135	carbohydrate derivative metabolic process	1	570	0.986801	1	XP_017903919.1
GO:0051641	cellular localization	2	831	0.98689	1	XP_017898957.1;XP_017921424.1
GO:1901360	organic cyclic compound metabolic process	8	2078	0.989953	1	XP_017916177.1;XP_017903919.1;XP_013825444.2;XP_013825446.2;XP_013825453.1;XP_013825451.1;XP_017898805.1;XP_017898804.1
GO:0007010	cytoskeleton organization	1	655	0.993149	1	XP_005700685.1
GO:0016310	phosphorylation	5	1619	0.994428	1	XP_017921106.1;XP_017901260.1;XP_017904443.1;XP_017904440.1;XP_017916177.1
GO:0007166	cell surface receptor signaling pathway	1	706	0.995384	1	XP_005691120.2
GO:0006468	protein phosphorylation	4	1504	0.996798	1	XP_017901260.1;XP_017904443.1;XP_017904440.1;XP_017916177.1
GO:0006996	organelle organization	3	1308	0.997326	1	XP_005700685.1;XP_005684225.2;XP_013829500.1
GO:0019538	protein metabolic process	18	4093	0.997421	1	XP_017898229.1;XP_017903745.1;XP_005701629.2;XP_017897140.1;XP_017898239.1;XP_005680978.2;XP_017915227.1;XP_017922018.1;XP_005691120.2;XP_013825342.2;XP_017920313.1;XP_017901260.1;XP_017904443.1;XP_017904440.1;XP_017916177.1;XP_005709701.2;XP_017904728.1;XP_005681907.2
GO:0035556	intracellular signal transduction	2	1147	0.998526	1	XP_005675435.1;XP_017915878.1
GO:1902589	single-organism organelle organization	1	907	0.999036	1	XP_005700685.1
GO:0016070	RNA metabolic process	1	997	0.999524	1	XP_017916177.1
GO:0044267	cellular protein metabolic process	11	3254	0.999595	1	XP_017898229.1;XP_005691120.2;XP_013825342.2;XP_017920313.1;XP_017901260.1;XP_017904443.1;XP_017904440.1;XP_017916177.1;XP_005709701.2;XP_017904728.1;XP_005681907.2
GO:0006139	nucleobase-containing compound metabolic process	4	1888	0.999723	1	XP_017916177.1;XP_017903919.1;XP_017898805.1;XP_017898804.1
GO:0044238	primary metabolic process	31	6909	0.999913	1	XP_017898229.1;XP_017916428.1;XP_017916427.1;XP_017921106.1;XP_017903745.1;XP_017916177.1;XP_017903919.1;XP_005676970.2;XP_005701629.2;XP_017897140.1;XP_017898239.1;XP_005680978.2;XP_017915227.1;XP_017922018.1;XP_005691120.2;XP_013825342.2;XP_017920313.1;XP_013825444.2;XP_013825446.2;XP_013825453.1;XP_013825451.1;XP_017904854.1;XP_017912776.1;XP_017898805.1;XP_017898804.1;XP_017901260.1;XP_017904…
GO:0006464	cellular protein modification process	7	2739	0.999917	1	XP_005691120.2;XP_013825342.2;XP_017901260.1;XP_017904443.1;XP_017904440.1;XP_017916177.1;XP_017920313.1
GO:0036211	protein modification process	7	2739	0.999917	1	XP_005691120.2;XP_013825342.2;XP_017901260.1;XP_017904443.1;XP_017904440.1;XP_017916177.1;XP_017920313.1
GO:0043412	macromolecule modification	7	2857	0.99996	1	XP_005691120.2;XP_013825342.2;XP_017901260.1;XP_017904443.1;XP_017904440.1;XP_017916177.1;XP_017920313.1
GO:0071704	organic substance metabolic process	31	7195	0.99998	1	XP_017898229.1;XP_017916428.1;XP_017916427.1;XP_017921106.1;XP_017903745.1;XP_017916177.1;XP_017903919.1;XP_017904854.1;XP_005676970.2;XP_013825444.2;XP_013825446.2;XP_013825453.1;XP_013825451.1;XP_005701629.2;XP_017897140.1;XP_017898239.1;XP_005680978.2;XP_017915227.1;XP_017922018.1;XP_005691120.2;XP_013825342.2;XP_017920313.1;XP_017912776.1;XP_017898805.1;XP_017898804.1;XP_017901260.1;XP_017904…
GO:0090304	nucleic acid metabolic process	1	1503	0.999992	1	XP_017916177.1
GO:0008152	metabolic process	38	8509	0.999994	1	XP_005698308.2;XP_013818243.2;XP_013830542.2;XP_017904589.1;XP_017922246.1;XP_017899509.1;XP_017905015.1;XP_017898229.1;XP_017916428.1;XP_017916427.1;XP_017921106.1;XP_017903745.1;XP_017916177.1;XP_017903919.1;XP_005691120.2;XP_013825342.2;XP_017904854.1;XP_005676970.2;XP_013825444.2;XP_013825446.2;XP_013825453.1;XP_013825451.1;XP_005701629.2;XP_017897140.1;XP_017898239.1;XP_005680978.2;XP_017915…
GO:0044237	cellular metabolic process	21	5983	0.999998	1	XP_017898229.1;XP_017916428.1;XP_017916427.1;XP_017921106.1;XP_017916177.1;XP_017903919.1;XP_005691120.2;XP_013825342.2;XP_013825444.2;XP_013825446.2;XP_013825453.1;XP_013825451.1;XP_017920313.1;XP_017898805.1;XP_017898804.1;XP_017901260.1;XP_017904443.1;XP_017904440.1;XP_005709701.2;XP_017904728.1;XP_005681907.2
GO:0043170	macromolecule metabolic process	18	5553	0.999999	1	XP_017898229.1;XP_017903745.1;XP_017916177.1;XP_005701629.2;XP_017897140.1;XP_017898239.1;XP_005680978.2;XP_017915227.1;XP_017922018.1;XP_005691120.2;XP_013825342.2;XP_017920313.1;XP_017901260.1;XP_017904443.1;XP_017904440.1;XP_005709701.2;XP_017904728.1;XP_005681907.2
GO:0044260	cellular macromolecule metabolic process	11	4682	1	1	XP_017898229.1;XP_017916177.1;XP_005691120.2;XP_013825342.2;XP_017920313.1;XP_017901260.1;XP_017904443.1;XP_017904440.1;XP_005709701.2;XP_017904728.1;XP_005681907.2
