# Supplementary material for: Identification of selection signals by large-scale whole-genome resequencing of cashmere goats
Source: Sci Rep. 2017 Nov 9;7:15142. doi: 10.1038/s41598-017-15516-0 (PMC5680388; doi:10.1038/s41598-017-15516-0)
Supplement: Supplementary file 6 — Supplementary Dataset 5 [file 41598_2017_15516_MOESM6_ESM.xlsx]

## Sheet: Supplementary Data 5
Category	Term ID	Term description	Gene number	P value	FDR	Gene ID
GO-CC	GO:0005833	hemoglobin complex	9	2.21e-12	3.47e-10	XP_013825145.1;XP_017914400.1;XP_017914460.1;XP_017914931.1;XP_017914932.1;XP_005689872.2;XP_005689963.1;XP_005689873.1;XP_005689870.1
GO-CC	GO:0044445	cytosolic part	9	2.21e-08	1.74e-06	XP_013825145.1;XP_017914400.1;XP_017914460.1;XP_017914931.1;XP_017914932.1;XP_005689872.2;XP_005689963.1;XP_005689873.1;XP_005689870.1
GO-CC	GO:0005891	voltage-gated calcium channel complex	12	2.15e-07	8.43e-06	XP_017906403.1;XP_017904185.1;XP_017904190.1;XP_017904187.1;XP_017904184.1;XP_017904181.1;XP_017904183.1;XP_017904189.1;XP_017904180.1;XP_017904182.1;XP_017904188.1;XP_017904186.1
GO-CC	GO:0034704	calcium channel complex	12	2.15e-07	8.43e-06	XP_017906403.1;XP_017904185.1;XP_017904190.1;XP_017904187.1;XP_017904184.1;XP_017904181.1;XP_017904183.1;XP_017904189.1;XP_017904180.1;XP_017904182.1;XP_017904188.1;XP_017904186.1
GO-CC	GO:0005829	cytosol	10	5.78e-07	1.82e-05	XP_017905811.1;XP_013825145.1;XP_017914400.1;XP_017914460.1;XP_017914931.1;XP_017914932.1;XP_005689872.2;XP_005689963.1;XP_005689873.1;XP_005689870.1
GO-CC	GO:0042555	MCM complex	3	0.000325276	0.00851139	XP_005697898.1;XP_005697897.1;XP_017895357.1
GO-CC	GO:0005789	endoplasmic reticulum membrane	8	0.000424205	0.00889304	XP_005699550.1;XP_017894479.1;XP_017894478.1;XP_017909192.1;XP_017914929.1;XP_017914928.1;XP_017914927.1;XP_005689911.1
GO-CC	GO:0042175	nuclear outer membrane-endoplasmic reticulum membrane network	8	0.000454674	0.00889304	XP_005699550.1;XP_017894479.1;XP_017894478.1;XP_017909192.1;XP_017914929.1;XP_017914928.1;XP_017914927.1;XP_005689911.1
GO-CC	GO:0044432	endoplasmic reticulum part	8	0.000520945	0.00889304	XP_005699550.1;XP_017894479.1;XP_017894478.1;XP_017909192.1;XP_017914929.1;XP_017914928.1;XP_017914927.1;XP_005689911.1
GO-CC	GO:0031514	motile cilium	3	0.000678161	0.00889304	XP_005692002.2;XP_005692001.2;XP_013826463.1
GO-CC	GO:0030176	integral component of endoplasmic reticulum membrane	4	0.00076229	0.00889304	XP_017914929.1;XP_017914928.1;XP_017914927.1;XP_005689911.1
GO-CC	GO:0031227	intrinsic component of endoplasmic reticulum membrane	4	0.00076229	0.00889304	XP_017914929.1;XP_017914928.1;XP_017914927.1;XP_005689911.1
GO-CC	GO:0034703	cation channel complex	12	0.000873146	0.00889304	XP_017906403.1;XP_017904185.1;XP_017904190.1;XP_017904187.1;XP_017904184.1;XP_017904181.1;XP_017904183.1;XP_017904189.1;XP_017904180.1;XP_017904182.1;XP_017904188.1;XP_017904186.1
GO-CC	GO:0000922	spindle pole	4	0.000901591	0.00889304	XP_017904432.1;XP_017904434.1;XP_017904431.1;XP_017904430.1
GO-CC	GO:0005968	Rab-protein geranylgeranyltransferase complex	2	0.0010064	0.00889304	XP_005690628.2;XP_017910127.1
GO-CC	GO:0030057	desmosome	2	0.0010064	0.00889304	XP_017898252.1;XP_017898458.1
GO-CC	GO:1902560	GMP reductase complex	2	0.0010064	0.00889304	XP_013822288.1;XP_005685269.1
GO-CC	GO:0034702	ion channel complex	12	0.00101958	0.00889304	XP_017906403.1;XP_017904185.1;XP_017904190.1;XP_017904187.1;XP_017904184.1;XP_017904181.1;XP_017904183.1;XP_017904189.1;XP_017904180.1;XP_017904182.1;XP_017904188.1;XP_017904186.1
GO-CC	GO:1902495	transmembrane transporter complex	12	0.00188925	0.0148306	XP_017906403.1;XP_017904185.1;XP_017904190.1;XP_017904187.1;XP_017904184.1;XP_017904181.1;XP_017904183.1;XP_017904189.1;XP_017904180.1;XP_017904182.1;XP_017904188.1;XP_017904186.1
GO-CC	GO:1990351	transporter complex	12	0.00188925	0.0148306	XP_017906403.1;XP_017904185.1;XP_017904190.1;XP_017904187.1;XP_017904184.1;XP_017904181.1;XP_017904183.1;XP_017904189.1;XP_017904180.1;XP_017904182.1;XP_017904188.1;XP_017904186.1
GO-CC	GO:0005666	DNA-directed RNA polymerase III complex	2	0.00327339	0.0231	XP_013824043.1;XP_005688132.1
GO-CC	GO:0005882	intermediate filament	9	0.00342492	0.0231	XP_005693844.2;NP_001272643.1;NP_001272695.1;NP_001272648.1;XP_013827415.2;XP_017920532.1;XP_017920531.1;XP_017920530.1;XP_017920533.1
GO-CC	GO:0045111	intermediate filament cytoskeleton	9	0.00342492	0.0231	XP_005693844.2;NP_001272643.1;NP_001272695.1;NP_001272648.1;XP_013827415.2;XP_017920532.1;XP_017920531.1;XP_017920530.1;XP_017920533.1
GO-CC	GO:0005856	cytoskeleton	29	0.00353122	0.0231	XP_005693844.2;NP_001272643.1;NP_001272695.1;NP_001272648.1;XP_013827415.2;XP_017920532.1;XP_017920531.1;XP_017920530.1;XP_017920533.1;XP_017904432.1;XP_017904434.1;XP_017904431.1;XP_017904430.1;XP_017905338.1;XP_017905339.1;XP_017905336.1;XP_017905334.1;XP_017905330.1;XP_017905331.1;XP_017905333.1;XP_017905332.1;XP_017905337.1;XP_017905335.1;XP_017921527.1;XP_017921528.1;XP_017921526.1;XP_017921…
GO-CC	GO:0005819	spindle	4	0.00379036	0.0238035	XP_017904432.1;XP_017904434.1;XP_017904431.1;XP_017904430.1
GO-MF	GO:0031151	histone methyltransferase activity (H3-K79 specific)	10	4.73e-19	1.63e-16	XP_017906246.1;XP_017906249.1;XP_017906251.1;XP_017906247.1;XP_017906250.1;XP_017906244.1;XP_017906245.1;XP_017906253.1;XP_017906248.1;XP_017906252.1
GO-MF	GO:0018024	histone-lysine N-methyltransferase activity	14	4.21e-12	4.24e-10	XP_017906246.1;XP_017906249.1;XP_017906251.1;XP_017906247.1;XP_017906250.1;XP_017906244.1;XP_017906245.1;XP_017906253.1;XP_017906248.1;XP_017906252.1;XP_017916850.1;XP_017916851.1;XP_017916848.1;XP_017916849.1
GO-MF	GO:0042054	histone methyltransferase activity	14	4.21e-12	4.24e-10	XP_017906246.1;XP_017906249.1;XP_017906251.1;XP_017906247.1;XP_017906250.1;XP_017906244.1;XP_017906245.1;XP_017906253.1;XP_017906248.1;XP_017906252.1;XP_017916850.1;XP_017916851.1;XP_017916848.1;XP_017916849.1
GO-MF	GO:0016278	lysine N-methyltransferase activity	14	6.17e-12	4.24e-10	XP_017906246.1;XP_017906249.1;XP_017906251.1;XP_017906247.1;XP_017906250.1;XP_017906244.1;XP_017906245.1;XP_017906253.1;XP_017906248.1;XP_017906252.1;XP_017916850.1;XP_017916851.1;XP_017916848.1;XP_017916849.1
GO-MF	GO:0016279	protein-lysine N-methyltransferase activity	14	6.17e-12	4.24e-10	XP_017906246.1;XP_017906249.1;XP_017906251.1;XP_017906247.1;XP_017906250.1;XP_017906244.1;XP_017906245.1;XP_017906253.1;XP_017906248.1;XP_017906252.1;XP_017916850.1;XP_017916851.1;XP_017916848.1;XP_017916849.1
GO-MF	GO:0019825	oxygen binding	9	5.37e-11	3.08e-09	XP_013825145.1;XP_017914400.1;XP_017914460.1;XP_017914931.1;XP_017914932.1;XP_005689872.2;XP_005689963.1;XP_005689873.1;XP_005689870.1
GO-MF	GO:0008276	protein methyltransferase activity	14	1.64e-10	8.06e-09	XP_017906246.1;XP_017906249.1;XP_017906251.1;XP_017906247.1;XP_017906250.1;XP_017906244.1;XP_017906245.1;XP_017906253.1;XP_017906248.1;XP_017906252.1;XP_017916850.1;XP_017916851.1;XP_017916848.1;XP_017916849.1
GO-MF	GO:0008170	N-methyltransferase activity	14	3.76e-10	1.62e-08	XP_017906246.1;XP_017906249.1;XP_017906251.1;XP_017906247.1;XP_017906250.1;XP_017906244.1;XP_017906245.1;XP_017906253.1;XP_017906248.1;XP_017906252.1;XP_017916850.1;XP_017916851.1;XP_017916848.1;XP_017916849.1
GO-MF	GO:0004998	transferrin receptor activity	5	7.07e-10	2.7e-08	XP_013818926.1;XP_013818924.1;XP_017901619.1;XP_017901624.1;XP_017901631.1
GO-MF	GO:0005245	voltage-gated calcium channel activity	11	3.73e-08	1.28e-06	XP_017904185.1;XP_017904190.1;XP_017904187.1;XP_017904184.1;XP_017904181.1;XP_017904183.1;XP_017904189.1;XP_017904180.1;XP_017904182.1;XP_017904188.1;XP_017904186.1
GO-MF	GO:0004494	methylmalonyl-CoA mutase activity	4	4.8e-08	1.5e-06	XP_005696451.2;XP_005696450.2;XP_005696452.2;XP_013829326.2
GO-MF	GO:0008757	S-adenosylmethionine-dependent methyltransferase activity	14	5.45e-08	1.56e-06	XP_017906246.1;XP_017906249.1;XP_017906251.1;XP_017906247.1;XP_017906250.1;XP_017906244.1;XP_017906245.1;XP_017906253.1;XP_017906248.1;XP_017906252.1;XP_017916850.1;XP_017916851.1;XP_017916848.1;XP_017916849.1
GO-MF	GO:0004674	protein serine/threonine kinase activity	23	3.11e-07	8.22e-06	XP_017905347.1;XP_017905346.1;XP_017902914.1;XP_017902913.1;XP_017902915.1;XP_005696951.1;XP_017910676.1;XP_017910675.1;XP_017911136.1;XP_017911135.1;XP_017911138.1;XP_017911141.1;XP_017911140.1;XP_017911137.1;XP_017913774.1;XP_017913770.1;XP_017904448.1;XP_017904445.1;XP_017904444.1;XP_017904446.1;XP_017904443.1;XP_017904440.1;XP_017904441.1
GO-MF	GO:0004974	leukotriene receptor activity	4	7.03e-07	1.73e-05	XP_017910131.1;XP_017910130.1;XP_017910128.1;XP_017910129.1
GO-MF	GO:0015085	calcium ion transmembrane transporter activity	13	7.57e-07	1.74e-05	XP_005695390.1;XP_005695389.1;XP_017904185.1;XP_017904190.1;XP_017904187.1;XP_017904184.1;XP_017904181.1;XP_017904183.1;XP_017904189.1;XP_017904180.1;XP_017904182.1;XP_017904188.1;XP_017904186.1
GO-MF	GO:0005262	calcium channel activity	11	1.58e-06	3.28e-05	XP_017904185.1;XP_017904190.1;XP_017904187.1;XP_017904184.1;XP_017904181.1;XP_017904183.1;XP_017904189.1;XP_017904180.1;XP_017904182.1;XP_017904188.1;XP_017904186.1
GO-MF	GO:0005246	calcium channel regulator activity	4	1.62e-06	3.28e-05	XP_017914929.1;XP_017914928.1;XP_017914927.1;XP_005689911.1
GO-MF	GO:0004707	MAP kinase activity	7	2.62e-06	4.92e-05	XP_017904448.1;XP_017904445.1;XP_017904444.1;XP_017904446.1;XP_017904443.1;XP_017904440.1;XP_017904441.1
GO-MF	GO:0072509	divalent inorganic cation transmembrane transporter activity	13	2.72e-06	4.92e-05	XP_005695390.1;XP_005695389.1;XP_017904185.1;XP_017904190.1;XP_017904187.1;XP_017904184.1;XP_017904181.1;XP_017904183.1;XP_017904189.1;XP_017904180.1;XP_017904182.1;XP_017904188.1;XP_017904186.1
GO-MF	GO:0017124	SH3 domain binding	4	3.21e-06	5.09e-05	XP_017921527.1;XP_017921528.1;XP_017921526.1;XP_017921529.1
GO-MF	GO:0004693	cyclin-dependent protein serine/threonine kinase activity	3	3.25e-06	5.09e-05	XP_017902914.1;XP_017902913.1;XP_017902915.1
GO-MF	GO:0097472	cyclin-dependent protein kinase activity	3	3.25e-06	5.09e-05	XP_017902914.1;XP_017902913.1;XP_017902915.1
GO-MF	GO:0004953	icosanoid receptor activity	5	3.77e-06	5.64e-05	NP_001301184.1;XP_017910131.1;XP_017910130.1;XP_017910128.1;XP_017910129.1
GO-MF	GO:0008168	methyltransferase activity	17	5.8e-06	8.31e-05	XP_017906246.1;XP_017906249.1;XP_017906251.1;XP_017906247.1;XP_017906250.1;XP_017906244.1;XP_017906245.1;XP_017906253.1;XP_017906248.1;XP_017906252.1;XP_017916850.1;XP_017916851.1;XP_017916848.1;XP_017916849.1;XP_013821818.1;XP_005684538.1;XP_005684539.1
GO-MF	GO:0017048	Rho GTPase binding	6	9.81e-06	0.000135	XP_017911136.1;XP_017911135.1;XP_017911138.1;XP_017911141.1;XP_017911140.1;XP_017911137.1
GO-MF	GO:0016741	transferase activity, transferring one-carbon groups	17	1.25e-05	0.000158	XP_017906246.1;XP_017906249.1;XP_017906251.1;XP_017906247.1;XP_017906250.1;XP_017906244.1;XP_017906245.1;XP_017906253.1;XP_017906248.1;XP_017906252.1;XP_017916850.1;XP_017916851.1;XP_017916848.1;XP_017916849.1;XP_013821818.1;XP_005684538.1;XP_005684539.1
GO-MF	GO:0046906	tetrapyrrole binding	13	1.28e-05	0.000158	XP_005696451.2;XP_005696450.2;XP_005696452.2;XP_013829326.2;XP_013825145.1;XP_017914400.1;XP_017914460.1;XP_017914931.1;XP_017914932.1;XP_005689872.2;XP_005689963.1;XP_005689873.1;XP_005689870.1
GO-MF	GO:0004053	arginase activity	3	1.29e-05	0.000158	XP_013821933.1;NP_001272634.1;XP_017908352.1
GO-MF	GO:0031419	cobalamin binding	4	2.16e-05	0.000256	XP_005696451.2;XP_005696450.2;XP_005696452.2;XP_013829326.2
GO-MF	GO:0004862	cAMP-dependent protein kinase inhibitor activity	4	9.8e-05	0.001124	XP_017913874.1;XP_017913873.1;XP_005689171.1;XP_005689173.1
GO-MF	GO:0004984	olfactory receptor activity	31	0.000182	0.002018	XP_005701390.2;XP_005701391.2;XP_005701502.1;XP_013820492.2;XP_013825119.1;XP_013825120.1;XP_013825121.2;XP_013825156.2;XP_013825170.2;XP_013825153.2;XP_017907186.1;XP_005682308.2;XP_017914399.1;XP_005689961.3;XP_005689865.2;XP_005689969.2;XP_005689866.1;XP_005690001.1;XP_005689960.3;XP_005689957.2;XP_005689966.1;XP_005689967.1;XP_005689863.1;XP_005689874.1;XP_005689864.2;XP_005689867.2;XP_005689…
GO-MF	GO:0016247	channel regulator activity	4	0.00034	0.003653	XP_017914929.1;XP_017914928.1;XP_017914927.1;XP_005689911.1
GO-MF	GO:0003810	protein-glutamine gamma-glutamyltransferase activity	3	0.000361	0.003767	XP_017910125.1;XP_005688281.2;XP_005688280.2
GO-MF	GO:0030291	protein serine/threonine kinase inhibitor activity	4	0.000403	0.004078	XP_017913874.1;XP_017913873.1;XP_005689171.1;XP_005689173.1
GO-MF	GO:0016813	hydrolase activity, acting on carbon-nitrogen (but not peptide) bonds, in linear amidines	3	0.000491	0.004829	XP_013821933.1;NP_001272634.1;XP_017908352.1
GO-MF	GO:0004860	protein kinase inhibitor activity	4	0.000554	0.005149	XP_017913874.1;XP_017913873.1;XP_005689171.1;XP_005689173.1
GO-MF	GO:0019210	kinase inhibitor activity	4	0.000554	0.005149	XP_017913874.1;XP_017913873.1;XP_005689171.1;XP_005689173.1
GO-MF	GO:0003920	GMP reductase activity	2	0.000654	0.005767	XP_013822288.1;XP_005685269.1
GO-MF	GO:0016657	oxidoreductase activity, acting on NAD(P)H, nitrogenous group as acceptor	2	0.000654	0.005767	XP_013822288.1;XP_005685269.1
GO-MF	GO:0017016	Ras GTPase binding	8	0.000709	0.006097	XP_017916361.1;XP_017916362.1;XP_017911136.1;XP_017911135.1;XP_017911138.1;XP_017911141.1;XP_017911140.1;XP_017911137.1
GO-MF	GO:0031267	small GTPase binding	8	0.000784	0.006423	XP_017916361.1;XP_017916362.1;XP_017911136.1;XP_017911135.1;XP_017911138.1;XP_017911141.1;XP_017911140.1;XP_017911137.1
GO-MF	GO:0051020	GTPase binding	8	0.000784	0.006423	XP_017916361.1;XP_017916362.1;XP_017911136.1;XP_017911135.1;XP_017911138.1;XP_017911141.1;XP_017911140.1;XP_017911137.1
GO-MF	GO:0004702	receptor signaling protein serine/threonine kinase activity	7	0.001108	0.008866	XP_017904448.1;XP_017904445.1;XP_017904444.1;XP_017904446.1;XP_017904443.1;XP_017904440.1;XP_017904441.1
GO-MF	GO:0022843	voltage-gated cation channel activity	11	0.001669	0.01305	XP_017904185.1;XP_017904190.1;XP_017904187.1;XP_017904184.1;XP_017904181.1;XP_017904183.1;XP_017904189.1;XP_017904180.1;XP_017904182.1;XP_017904188.1;XP_017904186.1
GO-MF	GO:0008273	calcium, potassium:sodium antiporter activity	2	0.002137	0.01542	XP_005695390.1;XP_005695389.1
GO-MF	GO:0022821	potassium ion antiporter activity	2	0.002137	0.01542	XP_005695390.1;XP_005695389.1
GO-MF	GO:0035312	5'-3' exodeoxyribonuclease activity	2	0.002137	0.01542	XP_005690626.1;XP_017915764.1
GO-MF	GO:0004715	non-membrane spanning protein tyrosine kinase activity	4	0.002152	0.01542	XP_005690980.1;XP_005690981.1;XP_017916143.1;XP_017916144.1
GO-MF	GO:0020037	heme binding	9	0.002412	0.016932	XP_013825145.1;XP_017914400.1;XP_017914460.1;XP_017914931.1;XP_017914932.1;XP_005689872.2;XP_005689963.1;XP_005689873.1;XP_005689870.1
GO-MF	GO:0003678	DNA helicase activity	4	0.003149	0.021405	XP_005698390.1;XP_005697898.1;XP_005697897.1;XP_017895357.1
GO-MF	GO:0004449	isocitrate dehydrogenase (NAD+) activity	2	0.003173	0.021405	XP_017912933.1;XP_017912934.1
GO-MF	GO:0004872	receptor activity	54	0.003312	0.021495	XP_017893898.1;XP_017907117.1;XP_017907118.1;XP_017893954.1;XP_005701390.2;XP_005701391.2;XP_005701502.1;XP_013820492.2;XP_013825119.1;XP_013825120.1;XP_013825121.2;XP_013825156.2;XP_013825170.2;XP_013825153.2;XP_017907186.1;XP_005682308.2;XP_017914399.1;XP_005689961.3;XP_005689865.2;XP_005689969.2;XP_005689866.1;XP_005690001.1;XP_005689960.3;XP_005689957.2;XP_005689966.1;XP_005689967.1;XP_005689…
GO-MF	GO:0060089	molecular transducer activity	54	0.003312	0.021495	XP_017893898.1;XP_017907117.1;XP_017907118.1;XP_017893954.1;XP_005701390.2;XP_005701391.2;XP_005701502.1;XP_013820492.2;XP_013825119.1;XP_013825120.1;XP_013825121.2;XP_013825156.2;XP_013825170.2;XP_013825153.2;XP_017907186.1;XP_005682308.2;XP_017914399.1;XP_005689961.3;XP_005689865.2;XP_005689969.2;XP_005689866.1;XP_005690001.1;XP_005689960.3;XP_005689957.2;XP_005689966.1;XP_005689967.1;XP_005689…
GO-MF	GO:0004930	G-protein coupled receptor activity	38	0.003925	0.025004	XP_017893898.1;XP_017893954.1;NP_001301184.1;XP_017910131.1;XP_017910130.1;XP_017910128.1;XP_017910129.1;XP_005701390.2;XP_005701391.2;XP_005701502.1;XP_013820492.2;XP_013825119.1;XP_013825120.1;XP_013825156.2;XP_013825170.2;XP_013825153.2;XP_017896053.1;XP_017907186.1;XP_005682308.2;XP_017918639.1;XP_005689961.3;XP_005689865.2;XP_005689969.2;XP_005689866.1;XP_005690001.1;XP_005689960.3;XP_005689…
GO-MF	GO:0005244	voltage-gated ion channel activity	11	0.004333	0.025649	XP_017904185.1;XP_017904190.1;XP_017904187.1;XP_017904184.1;XP_017904181.1;XP_017904183.1;XP_017904189.1;XP_017904180.1;XP_017904182.1;XP_017904188.1;XP_017904186.1
GO-MF	GO:0022832	voltage-gated channel activity	11	0.004333	0.025649	XP_017904185.1;XP_017904190.1;XP_017904187.1;XP_017904184.1;XP_017904181.1;XP_017904183.1;XP_017904189.1;XP_017904180.1;XP_017904182.1;XP_017904188.1;XP_017904186.1
GO-MF	GO:0004529	exodeoxyribonuclease activity	2	0.004399	0.025649	XP_005690626.1;XP_017915764.1
GO-MF	GO:0008409	5'-3' exonuclease activity	2	0.004399	0.025649	XP_005690626.1;XP_017915764.1
GO-MF	GO:0016895	exodeoxyribonuclease activity, producing 5'-phosphomonoesters	2	0.004399	0.025649	XP_005690626.1;XP_017915764.1
GO-MF	GO:0005506	iron ion binding	10	0.005219	0.029457	XP_013825145.1;XP_017914400.1;XP_017914460.1;XP_017914931.1;XP_017914932.1;XP_005689872.2;XP_005689963.1;XP_005689873.1;XP_005689870.1;XP_005675608.2
GO-MF	GO:0016755	transferase activity, transferring amino-acyl groups	3	0.005223	0.029457	XP_017910125.1;XP_005688281.2;XP_005688280.2
GO-MF	GO:0004672	protein kinase activity	36	0.00617	0.034235	XP_017905347.1;XP_017905346.1;XP_017902914.1;XP_017902913.1;XP_017902915.1;XP_017907117.1;XP_017907118.1;XP_005696951.1;XP_017910676.1;XP_017910675.1;XP_017911136.1;XP_017911135.1;XP_017911138.1;XP_017911141.1;XP_017911140.1;XP_017911137.1;XP_017913774.1;XP_017913770.1;XP_017904448.1;XP_017904445.1;XP_017904444.1;XP_017904446.1;XP_017904443.1;XP_017904440.1;XP_017904441.1;XP_005690980.1;XP_005690…
GO-MF	GO:0046873	metal ion transmembrane transporter activity	16	0.006915	0.037192	XP_005675608.2;XP_005695390.1;XP_005695389.1;XP_017904185.1;XP_017904190.1;XP_017904187.1;XP_017904184.1;XP_017904181.1;XP_017904183.1;XP_017904189.1;XP_017904180.1;XP_017904182.1;XP_017904188.1;XP_017904186.1;XP_005690507.1;XP_013825514.1
GO-MF	GO:0016866	intramolecular transferase activity	4	0.006919	0.037192	XP_005696451.2;XP_005696450.2;XP_005696452.2;XP_013829326.2
GO-MF	GO:0004703	G-protein coupled receptor kinase activity	2	0.007394	0.038621	XP_017905347.1;XP_017905346.1
GO-MF	GO:0019887	protein kinase regulator activity	4	0.00741	0.038621	XP_017913874.1;XP_017913873.1;XP_005689171.1;XP_005689173.1
GO-MF	GO:0004407	histone deacetylase activity	3	0.008092	0.040938	XP_013818628.2;XP_017902835.1;XP_005679061.3
GO-MF	GO:0033558	protein deacetylase activity	3	0.008092	0.040938	XP_013818628.2;XP_017902835.1;XP_005679061.3
GO-MF	GO:0005158	insulin receptor binding	3	0.009813	0.048921	XP_017894781.1;XP_017894780.1;XP_017894782.1
GO-BP	GO:0034729	histone H3-K79 methylation	10	1.86822e-18	1.37875e-15	XP_017906246.1;XP_017906249.1;XP_017906251.1;XP_017906247.1;XP_017906250.1;XP_017906244.1;XP_017906245.1;XP_017906253.1;XP_017906248.1;XP_017906252.1
GO-BP	GO:0051495	positive regulation of cytoskeleton organization	14	2.45376e-12	5.82759e-10	XP_017904432.1;XP_017904434.1;XP_017904431.1;XP_017904430.1;XP_017911136.1;XP_017911135.1;XP_017911138.1;XP_017911141.1;XP_017911140.1;XP_017911137.1;XP_017917390.1;XP_017917389.1;XP_017917391.1;XP_017917392.1
GO-BP	GO:0006342	chromatin silencing	7	3.15858e-12	5.82759e-10	XP_017906246.1;XP_017906249.1;XP_017906251.1;XP_017906250.1;XP_017906244.1;XP_017906245.1;XP_017906248.1
GO-BP	GO:0045814	negative regulation of gene expression, epigenetic	7	3.15858e-12	5.82759e-10	XP_017906246.1;XP_017906249.1;XP_017906251.1;XP_017906250.1;XP_017906244.1;XP_017906245.1;XP_017906248.1
GO-BP	GO:0015669	gas transport	9	8.90809e-12	1.0957e-09	XP_013825145.1;XP_017914400.1;XP_017914460.1;XP_017914931.1;XP_017914932.1;XP_005689872.2;XP_005689963.1;XP_005689873.1;XP_005689870.1
GO-BP	GO:0015671	oxygen transport	9	8.90809e-12	1.0957e-09	XP_013825145.1;XP_017914400.1;XP_017914460.1;XP_017914931.1;XP_017914932.1;XP_005689872.2;XP_005689963.1;XP_005689873.1;XP_005689870.1
GO-BP	GO:0010638	positive regulation of organelle organization	14	1.39648e-11	1.47229e-09	XP_017904432.1;XP_017904434.1;XP_017904431.1;XP_017904430.1;XP_017911136.1;XP_017911135.1;XP_017911138.1;XP_017911141.1;XP_017911140.1;XP_017911137.1;XP_017917390.1;XP_017917389.1;XP_017917391.1;XP_017917392.1
GO-BP	GO:0010825	positive regulation of centrosome duplication	6	2.38501e-11	1.95571e-09	XP_017911136.1;XP_017911135.1;XP_017911138.1;XP_017911141.1;XP_017911140.1;XP_017911137.1
GO-BP	GO:0046607	positive regulation of centrosome cycle	6	2.38501e-11	1.95571e-09	XP_017911136.1;XP_017911135.1;XP_017911138.1;XP_017911141.1;XP_017911140.1;XP_017911137.1
GO-BP	GO:0016458	gene silencing	7	1.24021e-09	8.03628e-08	XP_017906246.1;XP_017906249.1;XP_017906251.1;XP_017906250.1;XP_017906244.1;XP_017906245.1;XP_017906248.1
GO-BP	GO:0015682	ferric iron transport	5	1.4156e-09	8.03628e-08	XP_013818926.1;XP_013818924.1;XP_017901619.1;XP_017901624.1;XP_017901631.1
GO-BP	GO:0033572	transferrin transport	5	1.4156e-09	8.03628e-08	XP_013818926.1;XP_013818924.1;XP_017901619.1;XP_017901624.1;XP_017901631.1
GO-BP	GO:0072512	trivalent inorganic cation transport	5	1.4156e-09	8.03628e-08	XP_013818926.1;XP_013818924.1;XP_017901619.1;XP_017901624.1;XP_017901631.1
GO-BP	GO:0051130	positive regulation of cellular component organization	14	2.13911e-09	1.12762e-07	XP_017904432.1;XP_017904434.1;XP_017904431.1;XP_017904430.1;XP_017911136.1;XP_017911135.1;XP_017911138.1;XP_017911141.1;XP_017911140.1;XP_017911137.1;XP_017917390.1;XP_017917389.1;XP_017917391.1;XP_017917392.1
GO-BP	GO:0006939	smooth muscle contraction	6	1.02483e-08	4.82116e-07	XP_017911136.1;XP_017911135.1;XP_017911138.1;XP_017911141.1;XP_017911140.1;XP_017911137.1
GO-BP	GO:0034968	histone lysine methylation	10	1.04524e-08	4.82116e-07	XP_017906246.1;XP_017906249.1;XP_017906251.1;XP_017906247.1;XP_017906250.1;XP_017906244.1;XP_017906245.1;XP_017906253.1;XP_017906248.1;XP_017906252.1
GO-BP	GO:0016571	histone methylation	10	1.28061e-08	5.2505e-07	XP_017906246.1;XP_017906249.1;XP_017906251.1;XP_017906247.1;XP_017906250.1;XP_017906244.1;XP_017906245.1;XP_017906253.1;XP_017906248.1;XP_017906252.1
GO-BP	GO:0018022	peptidyl-lysine methylation	10	1.28061e-08	5.2505e-07	XP_017906246.1;XP_017906249.1;XP_017906251.1;XP_017906247.1;XP_017906250.1;XP_017906244.1;XP_017906245.1;XP_017906253.1;XP_017906248.1;XP_017906252.1
GO-BP	GO:0040029	regulation of gene expression, epigenetic	7	3.79007e-08	1.38874e-06	XP_017906246.1;XP_017906249.1;XP_017906251.1;XP_017906250.1;XP_017906244.1;XP_017906245.1;XP_017906248.1
GO-BP	GO:0032886	regulation of microtubule-based process	10	3.95169e-08	1.38874e-06	XP_017904432.1;XP_017904434.1;XP_017904431.1;XP_017904430.1;XP_017911136.1;XP_017911135.1;XP_017911138.1;XP_017911141.1;XP_017911140.1;XP_017911137.1
GO-BP	GO:0070507	regulation of microtubule cytoskeleton organization	10	3.95169e-08	1.38874e-06	XP_017904432.1;XP_017904434.1;XP_017904431.1;XP_017904430.1;XP_017911136.1;XP_017911135.1;XP_017911138.1;XP_017911141.1;XP_017911140.1;XP_017911137.1
GO-BP	GO:0032237	activation of store-operated calcium channel activity	4	8.37868e-08	1.99467e-06	XP_017914929.1;XP_017914928.1;XP_017914927.1;XP_005689911.1
GO-BP	GO:0032411	positive regulation of transporter activity	4	8.37868e-08	1.99467e-06	XP_017914929.1;XP_017914928.1;XP_017914927.1;XP_005689911.1
GO-BP	GO:0032414	positive regulation of ion transmembrane transporter activity	4	8.37868e-08	1.99467e-06	XP_017914929.1;XP_017914928.1;XP_017914927.1;XP_005689911.1
GO-BP	GO:0051928	positive regulation of calcium ion transport	4	8.37868e-08	1.99467e-06	XP_017914929.1;XP_017914928.1;XP_017914927.1;XP_005689911.1
GO-BP	GO:1901021	positive regulation of calcium ion transmembrane transporter activity	4	8.37868e-08	1.99467e-06	XP_017914929.1;XP_017914928.1;XP_017914927.1;XP_005689911.1
GO-BP	GO:1901339	regulation of store-operated calcium channel activity	4	8.37868e-08	1.99467e-06	XP_017914929.1;XP_017914928.1;XP_017914927.1;XP_005689911.1
GO-BP	GO:1901341	positive regulation of store-operated calcium channel activity	4	8.37868e-08	1.99467e-06	XP_017914929.1;XP_017914928.1;XP_017914927.1;XP_005689911.1
GO-BP	GO:1904064	positive regulation of cation transmembrane transport	4	8.37868e-08	1.99467e-06	XP_017914929.1;XP_017914928.1;XP_017914927.1;XP_005689911.1
GO-BP	GO:1904427	positive regulation of calcium ion transmembrane transport	4	8.37868e-08	1.99467e-06	XP_017914929.1;XP_017914928.1;XP_017914927.1;XP_005689911.1
GO-BP	GO:2001259	positive regulation of cation channel activity	4	8.37868e-08	1.99467e-06	XP_017914929.1;XP_017914928.1;XP_017914927.1;XP_005689911.1
GO-BP	GO:0010824	regulation of centrosome duplication	6	1.04775e-07	2.34315e-06	XP_017911136.1;XP_017911135.1;XP_017911138.1;XP_017911141.1;XP_017911140.1;XP_017911137.1
GO-BP	GO:0046605	regulation of centrosome cycle	6	1.04775e-07	2.34315e-06	XP_017911136.1;XP_017911135.1;XP_017911138.1;XP_017911141.1;XP_017911140.1;XP_017911137.1
GO-BP	GO:0051493	regulation of cytoskeleton organization	15	3.28633e-07	7.13326e-06	XP_017904432.1;XP_017904434.1;XP_017904431.1;XP_017904430.1;XP_017911136.1;XP_017911135.1;XP_017911138.1;XP_017911141.1;XP_017911140.1;XP_017911137.1;XP_017916363.1;XP_017917390.1;XP_017917389.1;XP_017917391.1;XP_017917392.1
GO-BP	GO:1901019	regulation of calcium ion transmembrane transporter activity	4	4.13272e-07	8.02617e-06	XP_017914929.1;XP_017914928.1;XP_017914927.1;XP_005689911.1
GO-BP	GO:1903169	regulation of calcium ion transmembrane transport	4	4.13272e-07	8.02617e-06	XP_017914929.1;XP_017914928.1;XP_017914927.1;XP_005689911.1
GO-BP	GO:1904062	regulation of cation transmembrane transport	4	4.13272e-07	8.02617e-06	XP_017914929.1;XP_017914928.1;XP_017914927.1;XP_005689911.1
GO-BP	GO:2001257	regulation of cation channel activity	4	4.13272e-07	8.02617e-06	XP_017914929.1;XP_017914928.1;XP_017914927.1;XP_005689911.1
GO-BP	GO:0006826	iron ion transport	6	7.54803e-07	1.39261e-05	XP_013818926.1;XP_013818924.1;XP_017901619.1;XP_017901624.1;XP_017901631.1;XP_005675608.2
GO-BP	GO:0007266	Rho protein signal transduction	6	7.54803e-07	1.39261e-05	XP_017911136.1;XP_017911135.1;XP_017911138.1;XP_017911141.1;XP_017911140.1;XP_017911137.1
GO-BP	GO:0034767	positive regulation of ion transmembrane transport	4	1.22307e-06	2.1491e-05	XP_017914929.1;XP_017914928.1;XP_017914927.1;XP_005689911.1
GO-BP	GO:0043270	positive regulation of ion transport	4	1.22307e-06	2.1491e-05	XP_017914929.1;XP_017914928.1;XP_017914927.1;XP_005689911.1
GO-BP	GO:0006479	protein methylation	10	1.34104e-06	2.24929e-05	XP_017906246.1;XP_017906249.1;XP_017906251.1;XP_017906247.1;XP_017906250.1;XP_017906244.1;XP_017906245.1;XP_017906253.1;XP_017906248.1;XP_017906252.1
GO-BP	GO:0008213	protein alkylation	10	1.34104e-06	2.24929e-05	XP_017906246.1;XP_017906249.1;XP_017906251.1;XP_017906247.1;XP_017906250.1;XP_017906244.1;XP_017906245.1;XP_017906253.1;XP_017906248.1;XP_017906252.1
GO-BP	GO:0032259	methylation	13	1.50727e-06	2.47192e-05	XP_013821818.1;XP_005684538.1;XP_005684539.1;XP_017906246.1;XP_017906249.1;XP_017906251.1;XP_017906247.1;XP_017906250.1;XP_017906244.1;XP_017906245.1;XP_017906253.1;XP_017906248.1;XP_017906252.1
GO-BP	GO:0031334	positive regulation of protein complex assembly	8	1.64243e-06	2.57897e-05	XP_017904432.1;XP_017904434.1;XP_017904431.1;XP_017904430.1;XP_017917390.1;XP_017917389.1;XP_017917391.1;XP_017917392.1
GO-BP	GO:0032273	positive regulation of protein polymerization	8	1.64243e-06	2.57897e-05	XP_017904432.1;XP_017904434.1;XP_017904431.1;XP_017904430.1;XP_017917390.1;XP_017917389.1;XP_017917391.1;XP_017917392.1
GO-BP	GO:0051726	regulation of cell cycle	17	2.16213e-06	3.32428e-05	XP_017911136.1;XP_017911135.1;XP_017911138.1;XP_017911141.1;XP_017911140.1;XP_017911137.1;XP_017895184.1;XP_017906246.1;XP_017906249.1;XP_017906251.1;XP_017906247.1;XP_017906250.1;XP_017906244.1;XP_017906245.1;XP_017906253.1;XP_017906248.1;XP_017906252.1
GO-BP	GO:0018205	peptidyl-lysine modification	10	2.32546e-06	3.50242e-05	XP_017906246.1;XP_017906249.1;XP_017906251.1;XP_017906247.1;XP_017906250.1;XP_017906244.1;XP_017906245.1;XP_017906253.1;XP_017906248.1;XP_017906252.1
GO-BP	GO:0010959	regulation of metal ion transport	4	2.81529e-06	4.07389e-05	XP_017914929.1;XP_017914928.1;XP_017914927.1;XP_005689911.1
GO-BP	GO:0051924	regulation of calcium ion transport	4	2.81529e-06	4.07389e-05	XP_017914929.1;XP_017914928.1;XP_017914927.1;XP_005689911.1
GO-BP	GO:0007030	Golgi organization	3	4.94533e-06	6.75861e-05	XP_017897774.1;XP_017897773.1;XP_017897772.1
GO-BP	GO:0043696	dedifferentiation	3	4.94533e-06	6.75861e-05	XP_017902914.1;XP_017902913.1;XP_017902915.1
GO-BP	GO:0043697	cell dedifferentiation	3	4.94533e-06	6.75861e-05	XP_017902914.1;XP_017902913.1;XP_017902915.1
GO-BP	GO:0034764	positive regulation of transmembrane transport	4	5.5546e-06	7.39704e-05	XP_017914929.1;XP_017914928.1;XP_017914927.1;XP_005689911.1
GO-BP	GO:0048522	positive regulation of cellular process	24	5.64245e-06	7.39704e-05	XP_017904432.1;XP_017904434.1;XP_017904431.1;XP_017904430.1;XP_017911136.1;XP_017911135.1;XP_017911138.1;XP_017911141.1;XP_017911140.1;XP_017911137.1;XP_017894616.1;XP_017914929.1;XP_017914928.1;XP_017914927.1;XP_005689911.1;XP_017904983.1;XP_017904984.1;XP_005681702.2;XP_017917390.1;XP_017917389.1;XP_017917391.1;XP_017917392.1;XP_017916795.1;XP_017916794.1
GO-BP	GO:0032956	regulation of actin cytoskeleton organization	11	5.81339e-06	7.39704e-05	XP_017916363.1;XP_017917390.1;XP_017917389.1;XP_017917391.1;XP_017917392.1;XP_017911136.1;XP_017911135.1;XP_017911138.1;XP_017911141.1;XP_017911140.1;XP_017911137.1
GO-BP	GO:0032970	regulation of actin filament-based process	11	5.81339e-06	7.39704e-05	XP_017916363.1;XP_017917390.1;XP_017917389.1;XP_017917391.1;XP_017917392.1;XP_017911136.1;XP_017911135.1;XP_017911138.1;XP_017911141.1;XP_017911140.1;XP_017911137.1
GO-BP	GO:0006879	cellular iron ion homeostasis	6	6.53634e-06	8.17597e-05	XP_013818926.1;XP_013818924.1;XP_005675608.2;XP_017901619.1;XP_017901624.1;XP_017901631.1
GO-BP	GO:0046916	cellular transition metal ion homeostasis	6	1.00091e-05	0.000123112	XP_013818926.1;XP_013818924.1;XP_005675608.2;XP_017901619.1;XP_017901624.1;XP_017901631.1
GO-BP	GO:0006936	muscle contraction	7	1.39922e-05	0.000169282	XP_017911136.1;XP_017911135.1;XP_017911138.1;XP_017911141.1;XP_017911140.1;XP_017911137.1;XP_017916363.1
GO-BP	GO:0000041	transition metal ion transport	6	1.48415e-05	0.000176662	XP_013818926.1;XP_013818924.1;XP_017901619.1;XP_017901624.1;XP_017901631.1;XP_005675608.2
GO-BP	GO:0033043	regulation of organelle organization	15	1.67881e-05	0.000196661	XP_017904432.1;XP_017904434.1;XP_017904431.1;XP_017904430.1;XP_017911136.1;XP_017911135.1;XP_017911138.1;XP_017911141.1;XP_017911140.1;XP_017911137.1;XP_017916363.1;XP_017917390.1;XP_017917389.1;XP_017917391.1;XP_017917392.1
GO-BP	GO:0007265	Ras protein signal transduction	6	1.78802e-05	0.000206182	XP_017911136.1;XP_017911135.1;XP_017911138.1;XP_017911141.1;XP_017911140.1;XP_017911137.1
GO-BP	GO:0003012	muscle system process	7	1.85597e-05	0.000210724	XP_017911136.1;XP_017911135.1;XP_017911138.1;XP_017911141.1;XP_017911140.1;XP_017911137.1;XP_017916363.1
GO-BP	GO:0022898	regulation of transmembrane transporter activity	4	2.51412e-05	0.000272856	XP_017914929.1;XP_017914928.1;XP_017914927.1;XP_005689911.1
GO-BP	GO:0032409	regulation of transporter activity	4	2.51412e-05	0.000272856	XP_017914929.1;XP_017914928.1;XP_017914927.1;XP_005689911.1
GO-BP	GO:0032412	regulation of ion transmembrane transporter activity	4	2.51412e-05	0.000272856	XP_017914929.1;XP_017914928.1;XP_017914927.1;XP_005689911.1
GO-BP	GO:0070588	calcium ion transmembrane transport	11	2.76069e-05	0.000295274	XP_017904185.1;XP_017904190.1;XP_017904187.1;XP_017904184.1;XP_017904181.1;XP_017904183.1;XP_017904189.1;XP_017904180.1;XP_017904182.1;XP_017904188.1;XP_017904186.1
GO-BP	GO:0055072	iron ion homeostasis	6	3.01157e-05	0.000308548	XP_013818926.1;XP_013818924.1;XP_005675608.2;XP_017901619.1;XP_017901624.1;XP_017901631.1
GO-BP	GO:0090068	positive regulation of cell cycle process	6	3.01157e-05	0.000308548	XP_017911136.1;XP_017911135.1;XP_017911138.1;XP_017911141.1;XP_017911140.1;XP_017911137.1
GO-BP	GO:0032271	regulation of protein polymerization	9	3.05204e-05	0.000308548	XP_017904432.1;XP_017904434.1;XP_017904431.1;XP_017904430.1;XP_017916363.1;XP_017917390.1;XP_017917389.1;XP_017917391.1;XP_017917392.1
GO-BP	GO:0043254	regulation of protein complex assembly	9	3.05204e-05	0.000308548	XP_017904432.1;XP_017904434.1;XP_017904431.1;XP_017904430.1;XP_017916363.1;XP_017917390.1;XP_017917389.1;XP_017917391.1;XP_017917392.1
GO-BP	GO:0031112	positive regulation of microtubule polymerization or depolymerization	4	3.7204e-05	0.00036127	XP_017904432.1;XP_017904434.1;XP_017904431.1;XP_017904430.1
GO-BP	GO:0031116	positive regulation of microtubule polymerization	4	3.7204e-05	0.00036127	XP_017904432.1;XP_017904434.1;XP_017904431.1;XP_017904430.1
GO-BP	GO:0090063	positive regulation of microtubule nucleation	4	3.7204e-05	0.00036127	XP_017904432.1;XP_017904434.1;XP_017904431.1;XP_017904430.1
GO-BP	GO:0044089	positive regulation of cellular component biogenesis	8	4.17818e-05	0.000400454	XP_017904432.1;XP_017904434.1;XP_017904431.1;XP_017904430.1;XP_017917390.1;XP_017917389.1;XP_017917391.1;XP_017917392.1
GO-BP	GO:0043414	macromolecule methylation	10	5.06821e-05	0.000479531	XP_017906246.1;XP_017906249.1;XP_017906251.1;XP_017906247.1;XP_017906250.1;XP_017906244.1;XP_017906245.1;XP_017906253.1;XP_017906248.1;XP_017906252.1
GO-BP	GO:0034765	regulation of ion transmembrane transport	4	5.30159e-05	0.000495262	XP_017914929.1;XP_017914928.1;XP_017914927.1;XP_005689911.1
GO-BP	GO:0055076	transition metal ion homeostasis	6	6.4699e-05	0.000596237	XP_013818926.1;XP_013818924.1;XP_005675608.2;XP_017901619.1;XP_017901624.1;XP_017901631.1
GO-BP	GO:0018193	peptidyl-amino acid modification	12	6.54406e-05	0.000596237	XP_017906246.1;XP_017906249.1;XP_017906251.1;XP_017906247.1;XP_017906250.1;XP_017906244.1;XP_017906245.1;XP_017906253.1;XP_017906248.1;XP_017906252.1;XP_005686779.3;XP_017906168.1
GO-BP	GO:0016569	covalent chromatin modification	10	7.10875e-05	0.000632079	XP_017906246.1;XP_017906249.1;XP_017906251.1;XP_017906247.1;XP_017906250.1;XP_017906244.1;XP_017906245.1;XP_017906253.1;XP_017906248.1;XP_017906252.1
GO-BP	GO:0016570	histone modification	10	7.10875e-05	0.000632079	XP_017906246.1;XP_017906249.1;XP_017906251.1;XP_017906247.1;XP_017906250.1;XP_017906244.1;XP_017906245.1;XP_017906253.1;XP_017906248.1;XP_017906252.1
GO-BP	GO:0006875	cellular metal ion homeostasis	6	8.52388e-05	0.000740073	XP_013818926.1;XP_013818924.1;XP_005675608.2;XP_017901619.1;XP_017901624.1;XP_017901631.1
GO-BP	GO:0045787	positive regulation of cell cycle	6	8.52388e-05	0.000740073	XP_017911136.1;XP_017911135.1;XP_017911138.1;XP_017911141.1;XP_017911140.1;XP_017911137.1
GO-BP	GO:0045665	negative regulation of neuron differentiation	3	9.51869e-05	0.000798272	XP_017904983.1;XP_017904984.1;XP_005681702.2
GO-BP	GO:0050768	negative regulation of neurogenesis	3	9.51869e-05	0.000798272	XP_017904983.1;XP_017904984.1;XP_005681702.2
GO-BP	GO:0051961	negative regulation of nervous system development	3	9.51869e-05	0.000798272	XP_017904983.1;XP_017904984.1;XP_005681702.2
GO-BP	GO:0034762	regulation of transmembrane transport	4	9.85084e-05	0.000816845	XP_017914929.1;XP_017914928.1;XP_017914927.1;XP_005689911.1
GO-BP	GO:0006873	cellular ion homeostasis	6	0.000110659	0.000897435	XP_013818926.1;XP_013818924.1;XP_005675608.2;XP_017901619.1;XP_017901624.1;XP_017901631.1
GO-BP	GO:0030003	cellular cation homeostasis	6	0.000110659	0.000897435	XP_013818926.1;XP_013818924.1;XP_005675608.2;XP_017901619.1;XP_017901624.1;XP_017901631.1
GO-BP	GO:0006816	calcium ion transport	11	0.000117716	0.000944289	XP_017904185.1;XP_017904190.1;XP_017904187.1;XP_017904184.1;XP_017904181.1;XP_017904183.1;XP_017904189.1;XP_017904180.1;XP_017904182.1;XP_017904188.1;XP_017904186.1
GO-BP	GO:0010605	negative regulation of macromolecule metabolic process	11	0.00013117	0.0010305	XP_017906246.1;XP_017906249.1;XP_017906251.1;XP_017906250.1;XP_017906244.1;XP_017906245.1;XP_017906248.1;XP_017913874.1;XP_017913873.1;XP_005689171.1;XP_005689173.1
GO-BP	GO:0010256	endomembrane system organization	7	0.000131256	0.0010305	XP_005695703.2;XP_017897774.1;XP_017897773.1;XP_017897772.1;XP_017898451.1;XP_017898454.1;XP_017898452.1
GO-BP	GO:0016568	chromatin modification	13	0.000146881	0.00114104	XP_017906246.1;XP_017906249.1;XP_017906251.1;XP_017906247.1;XP_017906250.1;XP_017906244.1;XP_017906245.1;XP_017906253.1;XP_017906248.1;XP_017906252.1;XP_013818628.2;XP_017902835.1;XP_005679061.3
GO-BP	GO:0006525	arginine metabolic process	3	0.000164466	0.00125129	XP_013821933.1;NP_001272634.1;XP_017908352.1
GO-BP	GO:0010721	negative regulation of cell development	3	0.000164466	0.00125129	XP_017904983.1;XP_017904984.1;XP_005681702.2
GO-BP	GO:0051289	protein homotetramerization	4	0.000167175	0.00125893	XP_017921527.1;XP_017921528.1;XP_017921526.1;XP_017921529.1
GO-BP	GO:0031324	negative regulation of cellular metabolic process	11	0.000189053	0.0014093	XP_017906246.1;XP_017906249.1;XP_017906251.1;XP_017906250.1;XP_017906244.1;XP_017906245.1;XP_017906248.1;XP_017913874.1;XP_017913873.1;XP_005689171.1;XP_005689173.1
GO-BP	GO:0006469	negative regulation of protein kinase activity	4	0.000212055	0.00151938	XP_017913874.1;XP_017913873.1;XP_005689171.1;XP_005689173.1
GO-BP	GO:0010968	regulation of microtubule nucleation	4	0.000212055	0.00151938	XP_017904432.1;XP_017904434.1;XP_017904431.1;XP_017904430.1
GO-BP	GO:0031113	regulation of microtubule polymerization	4	0.000212055	0.00151938	XP_017904432.1;XP_017904434.1;XP_017904431.1;XP_017904430.1
GO-BP	GO:0033673	negative regulation of kinase activity	4	0.000212055	0.00151938	XP_017913874.1;XP_017913873.1;XP_005689171.1;XP_005689173.1
GO-BP	GO:0070838	divalent metal ion transport	11	0.000242554	0.00170481	XP_017904185.1;XP_017904190.1;XP_017904187.1;XP_017904184.1;XP_017904181.1;XP_017904183.1;XP_017904189.1;XP_017904180.1;XP_017904182.1;XP_017904188.1;XP_017904186.1
GO-BP	GO:0072511	divalent inorganic cation transport	11	0.000242554	0.00170481	XP_017904185.1;XP_017904190.1;XP_017904187.1;XP_017904184.1;XP_017904181.1;XP_017904183.1;XP_017904189.1;XP_017904180.1;XP_017904182.1;XP_017904188.1;XP_017904186.1
GO-BP	GO:0048518	positive regulation of biological process	24	0.000254277	0.00177035	XP_017904432.1;XP_017904434.1;XP_017904431.1;XP_017904430.1;XP_017911136.1;XP_017911135.1;XP_017911138.1;XP_017911141.1;XP_017911140.1;XP_017911137.1;XP_017894616.1;XP_017914929.1;XP_017914928.1;XP_017914927.1;XP_005689911.1;XP_017904983.1;XP_017904984.1;XP_005681702.2;XP_017917390.1;XP_017917389.1;XP_017917391.1;XP_017917392.1;XP_017916795.1;XP_017916794.1
GO-BP	GO:0044763	single-organism cellular process	188	0.000268398	0.00185119	XP_017915765.1;NP_001301085.1;XP_017912334.1;XP_017912333.1;XP_017896687.1;XP_017896686.1;XP_017896685.1;XP_017896688.1;XP_017896689.1;XP_017916365.1;XP_013822288.1;XP_005685269.1;XP_017917418.1;XP_017915766.1;XP_005695703.2;XP_017906246.1;XP_017906249.1;XP_017906251.1;XP_017906247.1;XP_017906250.1;XP_017906244.1;XP_017906245.1;XP_017906253.1;XP_017906248.1;XP_017906252.1;XP_017902914.1;XP_017902…
GO-BP	GO:1900402	regulation of carbohydrate metabolic process by regulation of transcription from RNA polymerase II promoter	2	0.000291074	0.001989	XP_017916791.1;XP_017916792.1
GO-BP	GO:0009892	negative regulation of metabolic process	11	0.000323138	0.00218785	XP_017906246.1;XP_017906249.1;XP_017906251.1;XP_017906250.1;XP_017906244.1;XP_017906245.1;XP_017906248.1;XP_017913874.1;XP_017913873.1;XP_005689171.1;XP_005689173.1
GO-BP	GO:0051050	positive regulation of transport	4	0.000326809	0.00219259	XP_017914929.1;XP_017914928.1;XP_017914927.1;XP_005689911.1
GO-BP	GO:0055065	metal ion homeostasis	6	0.000376814	0.0025053	XP_013818926.1;XP_013818924.1;XP_005675608.2;XP_017901619.1;XP_017901624.1;XP_017901631.1
GO-BP	GO:0055082	cellular chemical homeostasis	6	0.000415167	0.00273565	XP_013818926.1;XP_013818924.1;XP_005675608.2;XP_017901619.1;XP_017901624.1;XP_017901631.1
GO-BP	GO:0007015	actin filament organization	9	0.000425829	0.00278108	XP_017905811.1;XP_017917390.1;XP_017917389.1;XP_017917391.1;XP_017917392.1;XP_017921527.1;XP_017921528.1;XP_017921526.1;XP_017921529.1
GO-BP	GO:0051260	protein homooligomerization	8	0.000472718	0.00306022	XP_017921527.1;XP_017921528.1;XP_017921526.1;XP_017921529.1;XP_005699552.1;XP_005699549.2;XP_017898562.1;XP_017898953.1
GO-BP	GO:0006898	receptor-mediated endocytosis	5	0.000569699	0.00365598	XP_013818926.1;XP_013818924.1;XP_017901619.1;XP_017901624.1;XP_017901631.1
GO-BP	GO:0001933	negative regulation of protein phosphorylation	4	0.000679136	0.00424748	XP_017913874.1;XP_017913873.1;XP_005689171.1;XP_005689173.1
GO-BP	GO:0042326	negative regulation of phosphorylation	4	0.000679136	0.00424748	XP_017913874.1;XP_017913873.1;XP_005689171.1;XP_005689173.1
GO-BP	GO:0051348	negative regulation of transferase activity	4	0.000679136	0.00424748	XP_017913874.1;XP_017913873.1;XP_005689171.1;XP_005689173.1
GO-BP	GO:0051128	regulation of cellular component organization	16	0.000718628	0.0044567	XP_017904988.1;XP_017904432.1;XP_017904434.1;XP_017904431.1;XP_017904430.1;XP_017911136.1;XP_017911135.1;XP_017911138.1;XP_017911141.1;XP_017911140.1;XP_017911137.1;XP_017916363.1;XP_017917390.1;XP_017917389.1;XP_017917391.1;XP_017917392.1
GO-BP	GO:0044087	regulation of cellular component biogenesis	9	0.000844344	0.00505665	XP_017904432.1;XP_017904434.1;XP_017904431.1;XP_017904430.1;XP_017916363.1;XP_017917390.1;XP_017917389.1;XP_017917391.1;XP_017917392.1
GO-BP	GO:0006109	regulation of carbohydrate metabolic process	2	0.000863331	0.00505665	XP_017916791.1;XP_017916792.1
GO-BP	GO:0007548	sex differentiation	2	0.000863331	0.00505665	XP_017906254.1;XP_017906255.1
GO-BP	GO:0008406	gonad development	2	0.000863331	0.00505665	XP_017906254.1;XP_017906255.1
GO-BP	GO:0045137	development of primary sexual characteristics	2	0.000863331	0.00505665	XP_017906254.1;XP_017906255.1
GO-BP	GO:0048608	reproductive structure development	2	0.000863331	0.00505665	XP_017906254.1;XP_017906255.1
GO-BP	GO:0061458	reproductive system development	2	0.000863331	0.00505665	XP_017906254.1;XP_017906255.1
GO-BP	GO:0018149	peptide cross-linking	3	0.00097006	0.00563704	XP_017910125.1;XP_005688281.2;XP_005688280.2
GO-BP	GO:0045892	negative regulation of transcription, DNA-templated	7	0.00122199	0.00688419	XP_017906246.1;XP_017906249.1;XP_017906251.1;XP_017906250.1;XP_017906244.1;XP_017906245.1;XP_017906248.1
GO-BP	GO:0051253	negative regulation of RNA metabolic process	7	0.00122199	0.00688419	XP_017906246.1;XP_017906249.1;XP_017906251.1;XP_017906250.1;XP_017906244.1;XP_017906245.1;XP_017906248.1
GO-BP	GO:1902679	negative regulation of RNA biosynthetic process	7	0.00122199	0.00688419	XP_017906246.1;XP_017906249.1;XP_017906251.1;XP_017906250.1;XP_017906244.1;XP_017906245.1;XP_017906248.1
GO-BP	GO:1903507	negative regulation of nucleic acid-templated transcription	7	0.00122199	0.00688419	XP_017906246.1;XP_017906249.1;XP_017906251.1;XP_017906250.1;XP_017906244.1;XP_017906245.1;XP_017906248.1
GO-BP	GO:0006270	DNA replication initiation	3	0.00124517	0.00696165	XP_005697898.1;XP_005697897.1;XP_017895357.1
GO-BP	GO:0055080	cation homeostasis	6	0.00166329	0.00899902	XP_013818926.1;XP_013818924.1;XP_005675608.2;XP_017901619.1;XP_017901624.1;XP_017901631.1
GO-BP	GO:0098771	inorganic ion homeostasis	6	0.00166329	0.00899902	XP_013818926.1;XP_013818924.1;XP_005675608.2;XP_017901619.1;XP_017901624.1;XP_017901631.1
GO-BP	GO:0006919	activation of cysteine-type endopeptidase activity involved in apoptotic process	2	0.00170713	0.00899902	XP_017916795.1;XP_017916794.1
GO-BP	GO:0010950	positive regulation of endopeptidase activity	2	0.00170713	0.00899902	XP_017916795.1;XP_017916794.1
GO-BP	GO:0010952	positive regulation of peptidase activity	2	0.00170713	0.00899902	XP_017916795.1;XP_017916794.1
GO-BP	GO:0043280	positive regulation of cysteine-type endopeptidase activity involved in apoptotic process	2	0.00170713	0.00899902	XP_017916795.1;XP_017916794.1
GO-BP	GO:0097202	activation of cysteine-type endopeptidase activity	2	0.00170713	0.00899902	XP_017916795.1;XP_017916794.1
GO-BP	GO:2001056	positive regulation of cysteine-type endopeptidase activity	2	0.00170713	0.00899902	XP_017916795.1;XP_017916794.1
GO-BP	GO:0065009	regulation of molecular function	14	0.00177535	0.00929223	XP_017914929.1;XP_017914928.1;XP_017914927.1;XP_005689911.1;XP_017895358.1;XP_017895360.1;XP_017895359.1;XP_017904456.1;XP_017916795.1;XP_017916794.1;XP_017913874.1;XP_017913873.1;XP_005689171.1;XP_005689173.1
GO-BP	GO:0043269	regulation of ion transport	4	0.00183051	0.00951349	XP_017914929.1;XP_017914928.1;XP_017914927.1;XP_005689911.1
GO-BP	GO:0098662	inorganic cation transmembrane transport	11	0.00189557	0.0097779	XP_017904185.1;XP_017904190.1;XP_017904187.1;XP_017904184.1;XP_017904181.1;XP_017904183.1;XP_017904189.1;XP_017904180.1;XP_017904182.1;XP_017904188.1;XP_017904186.1
GO-BP	GO:0050801	ion homeostasis	6	0.00190788	0.0097779	XP_013818926.1;XP_013818924.1;XP_005675608.2;XP_017901619.1;XP_017901624.1;XP_017901631.1
GO-BP	GO:1902589	single-organism organelle organization	28	0.00194226	0.00988543	XP_017906246.1;XP_017906249.1;XP_017906251.1;XP_017906247.1;XP_017906250.1;XP_017906244.1;XP_017906245.1;XP_017906253.1;XP_017906248.1;XP_017906252.1;XP_017911141.1;XP_017911140.1;XP_017905811.1;XP_017915055.1;XP_017915056.1;XP_017915057.1;XP_017917390.1;XP_017917389.1;XP_017917391.1;XP_017917392.1;XP_017921527.1;XP_017921528.1;XP_017921526.1;XP_017921529.1;XP_017904432.1;XP_017904434.1;XP_017904…
GO-BP	GO:0045010	actin nucleation	4	0.00206416	0.0104339	XP_017917390.1;XP_017917389.1;XP_017917391.1;XP_017917392.1
GO-BP	GO:0030036	actin cytoskeleton organization	14	0.0020947	0.0105162	XP_017911141.1;XP_017911140.1;XP_017905811.1;XP_017915055.1;XP_017915056.1;XP_017915057.1;XP_017917390.1;XP_017917389.1;XP_017917391.1;XP_017917392.1;XP_017921527.1;XP_017921528.1;XP_017921526.1;XP_017921529.1
GO-BP	GO:0030029	actin filament-based process	14	0.00215228	0.0107323	XP_017911141.1;XP_017911140.1;XP_017905811.1;XP_017915055.1;XP_017915056.1;XP_017915057.1;XP_017917390.1;XP_017917389.1;XP_017917391.1;XP_017917392.1;XP_017921527.1;XP_017921528.1;XP_017921526.1;XP_017921529.1
GO-BP	GO:0016192	vesicle-mediated transport	19	0.00227575	0.0112718	XP_005697893.1;XP_017899561.1;XP_017899551.1;XP_017899588.1;XP_017899478.1;XP_017899517.1;XP_017910866.1;XP_017910867.1;XP_005682664.1;XP_017917390.1;XP_017917389.1;XP_017917391.1;XP_017917392.1;XP_017912733.1;XP_013818926.1;XP_013818924.1;XP_017901619.1;XP_017901624.1;XP_017901631.1
GO-BP	GO:0043933	macromolecular complex subunit organization	26	0.00244614	0.012035	XP_017921527.1;XP_017921528.1;XP_017921526.1;XP_017921529.1;XP_017906246.1;XP_017906249.1;XP_017906251.1;XP_017906247.1;XP_017906250.1;XP_017906244.1;XP_017906245.1;XP_017906253.1;XP_017906248.1;XP_017906252.1;XP_005699552.1;XP_005699549.2;XP_017898562.1;XP_017898953.1;XP_013818628.2;XP_017902835.1;XP_005679061.3;XP_017905811.1;XP_017917390.1;XP_017917389.1;XP_017917391.1;XP_017917392.1
GO-BP	GO:0031110	regulation of microtubule polymerization or depolymerization	4	0.0025917	0.0126309	XP_017904432.1;XP_017904434.1;XP_017904431.1;XP_017904430.1
GO-BP	GO:0051259	protein oligomerization	8	0.00260149	0.0126309	XP_017921527.1;XP_017921528.1;XP_017921526.1;XP_017921529.1;XP_005699552.1;XP_005699549.2;XP_017898562.1;XP_017898953.1
GO-BP	GO:0010629	negative regulation of gene expression	7	0.00269166	0.0129833	XP_017906246.1;XP_017906249.1;XP_017906251.1;XP_017906250.1;XP_017906244.1;XP_017906245.1;XP_017906248.1
GO-BP	GO:0018344	protein geranylgeranylation	2	0.00281308	0.013308	XP_005690628.2;XP_017910127.1
GO-BP	GO:0043281	regulation of cysteine-type endopeptidase activity involved in apoptotic process	2	0.00281308	0.013308	XP_017916795.1;XP_017916794.1
GO-BP	GO:2000116	regulation of cysteine-type endopeptidase activity	2	0.00281308	0.013308	XP_017916795.1;XP_017916794.1
GO-BP	GO:0008154	actin polymerization or depolymerization	4	0.00288723	0.0135718	XP_017921527.1;XP_017921528.1;XP_017921526.1;XP_017921529.1
GO-BP	GO:0030001	metal ion transport	19	0.00296399	0.0138445	XP_013818926.1;XP_013818924.1;XP_017901619.1;XP_017901624.1;XP_017901631.1;XP_005675608.2;XP_017904185.1;XP_017904190.1;XP_017904187.1;XP_017904184.1;XP_017904181.1;XP_017904183.1;XP_017904189.1;XP_017904180.1;XP_017904182.1;XP_017904188.1;XP_017904186.1;XP_005690507.1;XP_013825514.1
GO-BP	GO:0010942	positive regulation of cell death	5	0.00308925	0.0141606	XP_017904983.1;XP_017904984.1;XP_005681702.2;XP_017916795.1;XP_017916794.1
GO-BP	GO:0043065	positive regulation of apoptotic process	5	0.00308925	0.0141606	XP_017904983.1;XP_017904984.1;XP_005681702.2;XP_017916795.1;XP_017916794.1
GO-BP	GO:0043068	positive regulation of programmed cell death	5	0.00308925	0.0141606	XP_017904983.1;XP_017904984.1;XP_005681702.2;XP_017916795.1;XP_017916794.1
GO-BP	GO:0045934	negative regulation of nucleobase-containing compound metabolic process	7	0.0031341	0.0142776	XP_017906246.1;XP_017906249.1;XP_017906251.1;XP_017906250.1;XP_017906244.1;XP_017906245.1;XP_017906248.1
GO-BP	GO:0098655	cation transmembrane transport	11	0.00352066	0.0159402	XP_017904185.1;XP_017904190.1;XP_017904187.1;XP_017904184.1;XP_017904181.1;XP_017904183.1;XP_017904189.1;XP_017904180.1;XP_017904182.1;XP_017904188.1;XP_017904186.1
GO-BP	GO:0030838	positive regulation of actin filament polymerization	4	0.00354577	0.015956	XP_017917390.1;XP_017917389.1;XP_017917391.1;XP_017917392.1
GO-BP	GO:0010558	negative regulation of macromolecule biosynthetic process	7	0.00363007	0.0161385	XP_017906246.1;XP_017906249.1;XP_017906251.1;XP_017906250.1;XP_017906244.1;XP_017906245.1;XP_017906248.1
GO-BP	GO:2000113	negative regulation of cellular macromolecule biosynthetic process	7	0.00363007	0.0161385	XP_017906246.1;XP_017906249.1;XP_017906251.1;XP_017906250.1;XP_017906244.1;XP_017906245.1;XP_017906248.1
GO-BP	GO:0006325	chromatin organization	13	0.00370056	0.0163534	XP_017906246.1;XP_017906249.1;XP_017906251.1;XP_017906247.1;XP_017906250.1;XP_017906244.1;XP_017906245.1;XP_017906253.1;XP_017906248.1;XP_017906252.1;XP_013818628.2;XP_017902835.1;XP_005679061.3
GO-BP	GO:0098660	inorganic ion transmembrane transport	11	0.0040954	0.0179905	XP_017904185.1;XP_017904190.1;XP_017904187.1;XP_017904184.1;XP_017904181.1;XP_017904183.1;XP_017904189.1;XP_017904180.1;XP_017904182.1;XP_017904188.1;XP_017904186.1
GO-BP	GO:0031638	zymogen activation	2	0.00417203	0.0182187	XP_017916795.1;XP_017916794.1
GO-BP	GO:0010563	negative regulation of phosphorus metabolic process	4	0.00471389	0.0202259	XP_017913874.1;XP_017913873.1;XP_005689171.1;XP_005689173.1
GO-BP	GO:0045333	cellular respiration	4	0.00471389	0.0202259	XP_017912933.1;XP_017912934.1;XP_017915766.1;XP_017898946.1
GO-BP	GO:0045936	negative regulation of phosphate metabolic process	4	0.00471389	0.0202259	XP_017913874.1;XP_017913873.1;XP_005689171.1;XP_005689173.1
GO-BP	GO:0031400	negative regulation of protein modification process	4	0.00515433	0.0219878	XP_017913874.1;XP_017913873.1;XP_005689171.1;XP_005689173.1
GO-BP	GO:0017121	phospholipid scrambling	3	0.00523346	0.0220702	XP_017898451.1;XP_017898454.1;XP_017898452.1
GO-BP	GO:0061588	calcium activated phospholipid scrambling	3	0.00523346	0.0220702	XP_017898451.1;XP_017898454.1;XP_017898452.1
GO-BP	GO:0031327	negative regulation of cellular biosynthetic process	7	0.00547969	0.0228314	XP_017906246.1;XP_017906249.1;XP_017906251.1;XP_017906250.1;XP_017906244.1;XP_017906245.1;XP_017906248.1
GO-BP	GO:0051172	negative regulation of nitrogen compound metabolic process	7	0.00547969	0.0228314	XP_017906246.1;XP_017906249.1;XP_017906251.1;XP_017906250.1;XP_017906244.1;XP_017906245.1;XP_017906248.1
GO-BP	GO:0048878	chemical homeostasis	6	0.00550676	0.0228314	XP_013818926.1;XP_013818924.1;XP_005675608.2;XP_017901619.1;XP_017901624.1;XP_017901631.1
GO-BP	GO:0009890	negative regulation of biosynthetic process	7	0.00572201	0.0235913	XP_017906246.1;XP_017906249.1;XP_017906251.1;XP_017906250.1;XP_017906244.1;XP_017906245.1;XP_017906248.1
GO-BP	GO:0006099	tricarboxylic acid cycle	3	0.00598396	0.0245342	XP_017912933.1;XP_017912934.1;XP_017915766.1
GO-BP	GO:0044699	single-organism process	214	0.00658028	0.0268301	XP_017915765.1;XP_005690628.2;XP_005698368.2;XP_005698367.2;XP_013822288.1;XP_017905139.1;XP_017909192.1;XP_017912933.1;XP_017912934.1;XP_005682565.2;XP_005685269.1;XP_005689910.1;NP_001301085.1;XP_017912334.1;XP_017912333.1;XP_017896687.1;XP_017896686.1;XP_017896685.1;XP_017896688.1;XP_017896689.1;XP_017906254.1;XP_017906255.1;XP_017916365.1;XP_017917418.1;XP_017915766.1;XP_005695703.2;XP_017906…
GO-BP	GO:0045862	positive regulation of proteolysis	2	0.00761347	0.0305366	XP_017916795.1;XP_017916794.1
GO-BP	GO:0048010	vascular endothelial growth factor receptor signaling pathway	2	0.00761347	0.0305366	XP_017907117.1;XP_017907118.1
GO-BP	GO:0052548	regulation of endopeptidase activity	2	0.00761347	0.0305366	XP_017916795.1;XP_017916794.1
GO-BP	GO:0009060	aerobic respiration	3	0.00766928	0.0305942	XP_017912933.1;XP_017912934.1;XP_017915766.1
GO-BP	GO:0051262	protein tetramerization	4	0.00838183	0.0332569	XP_017921527.1;XP_017921528.1;XP_017921526.1;XP_017921529.1
GO-BP	GO:0007229	integrin-mediated signaling pathway	3	0.00860631	0.033965	NP_001301085.1;XP_017912334.1;XP_017912333.1
GO-BP	GO:0030833	regulation of actin filament polymerization	5	0.00920486	0.036134	XP_017916363.1;XP_017917390.1;XP_017917389.1;XP_017917391.1;XP_017917392.1
GO-BP	GO:0031532	actin cytoskeleton reorganization	3	0.00960756	0.0368194	XP_017915055.1;XP_017915056.1;XP_017915057.1
GO-BP	GO:0045596	negative regulation of cell differentiation	3	0.00960756	0.0368194	XP_017904983.1;XP_017904984.1;XP_005681702.2
GO-BP	GO:0097035	regulation of membrane lipid distribution	3	0.00960756	0.0368194	XP_017898451.1;XP_017898454.1;XP_017898452.1
GO-BP	GO:0018342	protein prenylation	2	0.00967881	0.0368194	XP_005690628.2;XP_017910127.1
GO-BP	GO:0052547	regulation of peptidase activity	2	0.00967881	0.0368194	XP_017916795.1;XP_017916794.1
GO-BP	GO:0097354	prenylation	2	0.00967881	0.0368194	XP_005690628.2;XP_017910127.1
GO-BP	GO:0006996	organelle organization	34	0.00987583	0.0373762	XP_017906246.1;XP_017906249.1;XP_017906251.1;XP_017906247.1;XP_017906250.1;XP_017906244.1;XP_017906245.1;XP_017906253.1;XP_017906248.1;XP_017906252.1;XP_017911141.1;XP_017911140.1;XP_013818628.2;XP_017902835.1;XP_005679061.3;XP_017897774.1;XP_017897773.1;XP_017897772.1;XP_017905811.1;XP_017915055.1;XP_017915056.1;XP_017915057.1;XP_017917390.1;XP_017917389.1;XP_017917391.1;XP_017917392.1;XP_017921…
GO-BP	GO:0006101	citrate metabolic process	3	0.0106738	0.0401903	XP_017912933.1;XP_017912934.1;XP_017915766.1
GO-BP	GO:0043086	negative regulation of catalytic activity	4	0.0111368	0.0417205	XP_017913874.1;XP_017913873.1;XP_005689171.1;XP_005689173.1
GO-BP	GO:0048523	negative regulation of cellular process	15	0.011415	0.042547	XP_017906246.1;XP_017906249.1;XP_017906251.1;XP_017906250.1;XP_017906244.1;XP_017906245.1;XP_017906248.1;XP_017904983.1;XP_017904984.1;XP_005681702.2;XP_017916363.1;XP_017913874.1;XP_017913873.1;XP_005689171.1;XP_005689173.1
GO-BP	GO:0006261	DNA-dependent DNA replication	3	0.0118059	0.0437826	XP_005697898.1;XP_005697897.1;XP_017895357.1
GO-BP	GO:0071840	cellular component organization or biogenesis	47	0.0119351	0.0439543	XP_017921527.1;XP_017921528.1;XP_017921526.1;XP_017921529.1;XP_005695703.2;XP_017906246.1;XP_017906249.1;XP_017906251.1;XP_017906247.1;XP_017906250.1;XP_017906244.1;XP_017906245.1;XP_017906253.1;XP_017906248.1;XP_017906252.1;XP_017911141.1;XP_017911140.1;XP_005699552.1;XP_005699549.2;XP_017898562.1;XP_017898953.1;XP_013818628.2;XP_017902835.1;XP_005679061.3;XP_005693379.1;XP_005693380.1;XP_017897…
GO-BP	GO:0051301	cell division	5	0.0119713	0.0439543	XP_017896687.1;XP_017896686.1;XP_017896685.1;XP_017896688.1;XP_017896689.1
GO-BP	GO:0008064	regulation of actin polymerization or depolymerization	5	0.0125853	0.0457535	XP_017916363.1;XP_017917390.1;XP_017917389.1;XP_017917391.1;XP_017917392.1
GO-BP	GO:0030832	regulation of actin filament length	5	0.0125853	0.0457535	XP_017916363.1;XP_017917390.1;XP_017917389.1;XP_017917391.1;XP_017917392.1
GO-BP	GO:0051090	regulation of sequence-specific DNA binding transcription factor activity	3	0.0130043	0.0470451	XP_017895358.1;XP_017895360.1;XP_017895359.1
GO-BP	GO:0019725	cellular homeostasis	7	0.0133345	0.0480042	XP_005695703.2;XP_013818926.1;XP_013818924.1;XP_005675608.2;XP_017901619.1;XP_017901624.1;XP_017901631.1
GO-BP	GO:0010564	regulation of cell cycle process	6	0.0136145	0.0487743	XP_017911136.1;XP_017911135.1;XP_017911138.1;XP_017911141.1;XP_017911140.1;XP_017911137.1
