# Supplementary material for: Identification of selection signals by large-scale whole-genome resequencing of cashmere goats
Source: Sci Rep. 2017 Nov 9;7:15142. doi: 10.1038/s41598-017-15516-0 (PMC5680388; doi:10.1038/s41598-017-15516-0)
Supplement: Supplementary file 7 — Supplementary Dataset 6 [file 41598_2017_15516_MOESM7_ESM.xlsx]

## Sheet: Supplementary Data 6
KEGG_A_class	KEGG_B_class	Pathway	Involved gene number	Pvalue	Qvalue	Pathway ID	Gene ID	KO ID
Organismal Systems	Immune system	Platelet activation	32	7.54e-09	1.6e-06	ko04611	NP_001301085.1;XP_005682573.1;XP_017904440.1;XP_017904441.1;XP_017904443.1;XP_017904444.1;XP_017904445.1;XP_017904446.1;XP_017904448.1;XP_017906400.1;XP_017910123.1;XP_017910124.1;XP_017910138.1;XP_017910139.1;XP_017910140.1;XP_017910867.1;XP_017911135.1;XP_017911136.1;XP_017911137.1;XP_017911138.1;XP_017911140.1;XP_017911141.1;XP_017912333.1;XP_017912334.1;XP_017921522.1;XP_017921523.1;XP_017921…	K05719+K06481+K04441+K04441+K04441+K04441+K04441+K04441+K04441+K06481+K08044+K08044+K06236+K06236+K06236+K08512+K04514+K04514+K04514+K04514+K04514+K04514+K05719+K05719+K06274+K06274+K06274+K06274+K06274+K06274+K06274+K06274
Human Diseases	Infectious diseases	Pathogenic Escherichia coli infection	25	7.08e-08	7.5e-06	ko05130	NP_001272643.1;NP_001272648.1;NP_001272695.1;NP_001301085.1;XP_005691422.1;XP_005691424.1;XP_005693844.2;XP_013827415.2;XP_017908700.1;XP_017911135.1;XP_017911136.1;XP_017911137.1;XP_017911138.1;XP_017911140.1;XP_017911141.1;XP_017912333.1;XP_017912334.1;XP_017916789.1;XP_017916790.1;XP_017916847.1;XP_017918639.1;XP_017920530.1;XP_017920531.1;XP_017920532.1;XP_017920533.1	K07604+K07604+K07604+K05719+K11294+K11294+K07604+K07604+K05747+K04514+K04514+K04514+K04514+K04514+K04514+K05719+K05719+K11294+K11294+K11294+K07375+K07604+K07604+K07604+K07604
Human Diseases	Endocrine and metabolic diseases	Type II diabetes mellitus	18	1.84e-07	1.3e-05	ko04930	XP_013822269.1;XP_013822270.1;XP_013822272.1;XP_013822273.1;XP_017904180.1;XP_017904181.1;XP_017904182.1;XP_017904183.1;XP_017904184.1;XP_017904185.1;XP_017904186.1;XP_017904187.1;XP_017904188.1;XP_017904189.1;XP_017904190.1;XP_017910144.1;XP_017910675.1;XP_017910676.1	K07296+K07296+K07296+K07296+K04850+K04850+K04850+K04850+K04850+K04850+K04850+K04850+K04850+K04850+K04850+K07296+K06068+K06068
Organismal Systems	Nervous system	Retrograde endocannabinoid signaling	20	2.75e-07	1.46e-05	ko04723	XP_017904180.1;XP_017904181.1;XP_017904182.1;XP_017904183.1;XP_017904184.1;XP_017904185.1;XP_017904186.1;XP_017904187.1;XP_017904188.1;XP_017904189.1;XP_017904190.1;XP_017904440.1;XP_017904441.1;XP_017904443.1;XP_017904444.1;XP_017904445.1;XP_017904446.1;XP_017904448.1;XP_017910123.1;XP_017910124.1	K04850+K04850+K04850+K04850+K04850+K04850+K04850+K04850+K04850+K04850+K04850+K04441+K04441+K04441+K04441+K04441+K04441+K04441+K08044+K08044
Organismal Systems	Endocrine system	GnRH signaling pathway	22	1.21e-06	5.12e-05	ko04912	XP_017904180.1;XP_017904181.1;XP_017904182.1;XP_017904183.1;XP_017904184.1;XP_017904185.1;XP_017904186.1;XP_017904187.1;XP_017904188.1;XP_017904189.1;XP_017904190.1;XP_017904440.1;XP_017904441.1;XP_017904443.1;XP_017904444.1;XP_017904445.1;XP_017904446.1;XP_017904448.1;XP_017910123.1;XP_017910124.1;XP_017910675.1;XP_017910676.1	K04850+K04850+K04850+K04850+K04850+K04850+K04850+K04850+K04850+K04850+K04850+K04441+K04441+K04441+K04441+K04441+K04441+K04441+K08044+K08044+K06068+K06068
Environmental Information Processing	Signal transduction	cGMP - PKG signaling pathway	28	6.73e-06	0.000238	ko04022	XP_017904180.1;XP_017904181.1;XP_017904182.1;XP_017904183.1;XP_017904184.1;XP_017904185.1;XP_017904186.1;XP_017904187.1;XP_017904188.1;XP_017904189.1;XP_017904190.1;XP_017910123.1;XP_017910124.1;XP_017910136.1;XP_017911135.1;XP_017911136.1;XP_017911137.1;XP_017911138.1;XP_017911140.1;XP_017911141.1;XP_017921522.1;XP_017921523.1;XP_017921524.1;XP_017921525.1;XP_017921526.1;XP_017921527.1;XP_017921…	K04850+K04850+K04850+K04850+K04850+K04850+K04850+K04850+K04850+K04850+K04850+K08044+K08044+K04446+K04514+K04514+K04514+K04514+K04514+K04514+K06274+K06274+K06274+K06274+K06274+K06274+K06274+K06274
Organismal Systems	Sensory system	Taste transduction	13	2.4e-05	0.000726	ko04742	XP_017904180.1;XP_017904181.1;XP_017904182.1;XP_017904183.1;XP_017904184.1;XP_017904185.1;XP_017904186.1;XP_017904187.1;XP_017904188.1;XP_017904189.1;XP_017904190.1;XP_017910123.1;XP_017910124.1	K04850+K04850+K04850+K04850+K04850+K04850+K04850+K04850+K04850+K04850+K04850+K08044+K08044
Human Diseases	Infectious diseases	Shigellosis	18	3.95e-05	0.000933	ko05131	NP_001301085.1;XP_005690627.2;XP_017904440.1;XP_017904441.1;XP_017904443.1;XP_017904444.1;XP_017904445.1;XP_017904446.1;XP_017904448.1;XP_017908700.1;XP_017911135.1;XP_017911136.1;XP_017911137.1;XP_017911138.1;XP_017911140.1;XP_017911141.1;XP_017912333.1;XP_017912334.1	K05719+K03362+K04441+K04441+K04441+K04441+K04441+K04441+K04441+K05747+K04514+K04514+K04514+K04514+K04514+K04514+K05719+K05719
Organismal Systems	Immune system	Leukocyte transendothelial migration	25	3.96e-05	0.000933	ko04670	NP_001301085.1;XP_017904440.1;XP_017904441.1;XP_017904443.1;XP_017904444.1;XP_017904445.1;XP_017904446.1;XP_017904448.1;XP_017905811.1;XP_017911135.1;XP_017911136.1;XP_017911137.1;XP_017911138.1;XP_017911140.1;XP_017911141.1;XP_017912333.1;XP_017912334.1;XP_017921522.1;XP_017921523.1;XP_017921524.1;XP_017921525.1;XP_017921526.1;XP_017921527.1;XP_017921528.1;XP_017921529.1	K05719+K04441+K04441+K04441+K04441+K04441+K04441+K04441+K05691+K04514+K04514+K04514+K04514+K04514+K04514+K05719+K05719+K06274+K06274+K06274+K06274+K06274+K06274+K06274+K06274
Metabolism	Carbohydrate metabolism	Glycolysis / Gluconeogenesis	12	5.53e-05	0.00103	ko00010	XP_005693379.1;XP_005693380.1;XP_017905330.1;XP_017905331.1;XP_017905332.1;XP_017905333.1;XP_017905334.1;XP_017905335.1;XP_017905336.1;XP_017905337.1;XP_017905338.1;XP_017905339.1	K00162+K00162+K01792+K01792+K01792+K01792+K01792+K01792+K01792+K01792+K01792+K01792
Human Diseases	Cardiovascular diseases	Arrhythmogenic right ventricular cardiomyopathy (ARVC)	19	5.74e-05	0.00103	ko05412	NP_001301085.1;XP_005682573.1;XP_017898252.1;XP_017904180.1;XP_017904181.1;XP_017904182.1;XP_017904183.1;XP_017904184.1;XP_017904185.1;XP_017904186.1;XP_017904187.1;XP_017904188.1;XP_017904189.1;XP_017904190.1;XP_017905811.1;XP_017906400.1;XP_017912333.1;XP_017912334.1;XP_017922697.1	K05719+K06481+K12642+K04850+K04850+K04850+K04850+K04850+K04850+K04850+K04850+K04850+K04850+K04850+K05691+K06481+K05719+K05719+K06585
Genetic Information Processing	Folding, sorting and degradation	Protein processing in endoplasmic reticulum	24	5.85e-05	0.00103	ko04141	XP_005681891.1;XP_005681893.1;XP_005683059.1;XP_005683060.1;XP_005689956.2;XP_017894478.1;XP_017894479.1;XP_017905140.1;XP_017905141.1;XP_017905142.1;XP_017905143.1;XP_017905144.1;XP_017905145.1;XP_017905146.1;XP_017905147.1;XP_017905148.1;XP_017905149.1;XP_017905150.1;XP_017905151.1;XP_017905152.1;XP_017905153.1;XP_017905809.1;XP_017905810.1;XP_017912733.1	K14005+K14005+K14001+K14001+K04523+K13249+K13249+K14005+K14005+K14005+K14005+K14005+K14005+K14005+K14005+K14005+K14005+K14005+K14005+K14005+K14005+K14001+K14001+K14006
Human Diseases	Cardiovascular diseases	Dilated cardiomyopathy (DCM)	21	0.000106796	0.00174	ko05414	NP_001301085.1;XP_005682573.1;XP_017904180.1;XP_017904181.1;XP_017904182.1;XP_017904183.1;XP_017904184.1;XP_017904185.1;XP_017904186.1;XP_017904187.1;XP_017904188.1;XP_017904189.1;XP_017904190.1;XP_017906400.1;XP_017910123.1;XP_017910124.1;XP_017911282.1;XP_017911292.1;XP_017912333.1;XP_017912334.1;XP_017922697.1	K05719+K06481+K04850+K04850+K04850+K04850+K04850+K04850+K04850+K04850+K04850+K04850+K04850+K06481+K08044+K08044+K12567+K12567+K05719+K05719+K06585
Environmental Information Processing	Signal transduction	cAMP signaling pathway	29	0.000170902	0.00246	ko04024	NP_001301184.1;XP_017893954.1;XP_017904180.1;XP_017904181.1;XP_017904182.1;XP_017904183.1;XP_017904184.1;XP_017904185.1;XP_017904186.1;XP_017904187.1;XP_017904188.1;XP_017904189.1;XP_017904190.1;XP_017906254.1;XP_017906255.1;XP_017910123.1;XP_017910124.1;XP_017910136.1;XP_017911135.1;XP_017911136.1;XP_017911137.1;XP_017911138.1;XP_017911140.1;XP_017911141.1;XP_017911785.1;XP_017911789.1;XP_017911…	K04259+K04229+K04850+K04850+K04850+K04850+K04850+K04850+K04850+K04850+K04850+K04850+K04850+K04665+K04665+K08044+K08044+K04446+K04514+K04514+K04514+K04514+K04514+K04514+K05673+K05673+K05673+K05673+K05673
Human Diseases	Infectious diseases	Staphylococcus aureus infection	12	0.000173708	0.00246	ko05150	NP_001272643.1;NP_001272648.1;NP_001272695.1;XP_005693844.2;XP_013827415.2;XP_017915609.1;XP_017915610.1;XP_017915611.1;XP_017920530.1;XP_017920531.1;XP_017920532.1;XP_017920533.1	K07604+K07604+K07604+K07604+K07604+K04004+K04004+K04004+K07604+K07604+K07604+K07604
Human Diseases	Cardiovascular diseases	Hypertrophic cardiomyopathy (HCM)	20	0.000237428	0.00315	ko05410	NP_001301085.1;XP_005682573.1;XP_005699430.1;XP_017904180.1;XP_017904181.1;XP_017904182.1;XP_017904183.1;XP_017904184.1;XP_017904185.1;XP_017904186.1;XP_017904187.1;XP_017904188.1;XP_017904189.1;XP_017904190.1;XP_017906400.1;XP_017911282.1;XP_017911292.1;XP_017912333.1;XP_017912334.1;XP_017922697.1	K05719+K06481+K09821+K04850+K04850+K04850+K04850+K04850+K04850+K04850+K04850+K04850+K04850+K04850+K06481+K12567+K12567+K05719+K05719+K06585
Organismal Systems	Circulatory system	Cardiac muscle contraction	12	0.000463079	0.00577	ko04260	XP_017904180.1;XP_017904181.1;XP_017904182.1;XP_017904183.1;XP_017904184.1;XP_017904185.1;XP_017904186.1;XP_017904187.1;XP_017904188.1;XP_017904189.1;XP_017904190.1;XP_017906169.1	K04850+K04850+K04850+K04850+K04850+K04850+K04850+K04850+K04850+K04850+K04850+K02272
Organismal Systems	Endocrine system	Renin secretion	13	0.000627137	0.00739	ko04924	NP_001301184.1;XP_005699430.1;XP_017904180.1;XP_017904181.1;XP_017904182.1;XP_017904183.1;XP_017904184.1;XP_017904185.1;XP_017904186.1;XP_017904187.1;XP_017904188.1;XP_017904189.1;XP_017904190.1	K04259+K09821+K04850+K04850+K04850+K04850+K04850+K04850+K04850+K04850+K04850+K04850+K04850
Organismal Systems	Circulatory system	Vascular smooth muscle contraction	25	0.000707489	0.00789	ko04270	NP_001272563.1;NP_001272616.1;XP_005699430.1;XP_013824886.1;XP_017904180.1;XP_017904181.1;XP_017904182.1;XP_017904183.1;XP_017904184.1;XP_017904185.1;XP_017904186.1;XP_017904187.1;XP_017904188.1;XP_017904189.1;XP_017904190.1;XP_017910123.1;XP_017910124.1;XP_017910675.1;XP_017910676.1;XP_017911135.1;XP_017911136.1;XP_017911137.1;XP_017911138.1;XP_017911140.1;XP_017911141.1	K12332+K12332+K09821+K12332+K04850+K04850+K04850+K04850+K04850+K04850+K04850+K04850+K04850+K04850+K04850+K08044+K08044+K06068+K06068+K04514+K04514+K04514+K04514+K04514+K04514
Human Diseases	Cancers	Viral carcinogenesis	24	0.000890419	0.00934	ko05203	XP_005679061.3;XP_005679063.1;XP_005679064.1;XP_013818628.2;XP_013818630.1;XP_017893898.1;XP_017896570.1;XP_017902835.1;XP_017902836.1;XP_017902837.1;XP_017902838.1;XP_017902913.1;XP_017902914.1;XP_017902915.1;XP_017904436.1;XP_017904437.1;XP_017904438.1;XP_017904439.1;XP_017904450.1;XP_017904451.1;XP_017904452.1;XP_017904453.1;XP_017904454.1;XP_017904455.1	K11409+K11409+K11409+K11409+K11409+K04178+K11252+K11409+K11409+K11409+K11409+K02091+K02091+K02091+K11407+K11407+K11407+K11407+K10610+K10610+K10610+K10610+K10610+K10610
Organismal Systems	Nervous system	GABAergic synapse	13	0.000924852	0.00934	ko04727	XP_017904180.1;XP_017904181.1;XP_017904182.1;XP_017904183.1;XP_017904184.1;XP_017904185.1;XP_017904186.1;XP_017904187.1;XP_017904188.1;XP_017904189.1;XP_017904190.1;XP_017910123.1;XP_017910124.1	K04850+K04850+K04850+K04850+K04850+K04850+K04850+K04850+K04850+K04850+K04850+K08044+K08044
Metabolism	Energy metabolism	Carbon fixation pathways in prokaryotes	5	0.000979905	0.00944	ko00720	XP_005696450.2;XP_005696451.2;XP_005696452.2;XP_013829326.2;XP_017915766.1	K01847+K01847+K01847+K01847+K01679
Human Diseases	Infectious diseases	Leishmaniasis	10	0.00106088	0.00978	ko05140	NP_001301085.1;XP_017904440.1;XP_017904441.1;XP_017904443.1;XP_017904444.1;XP_017904445.1;XP_017904446.1;XP_017904448.1;XP_017912333.1;XP_017912334.1	K05719+K04441+K04441+K04441+K04441+K04441+K04441+K04441+K05719+K05719
Metabolism	Amino acid metabolism	Lysine degradation	15	0.00122362	0.0108	ko00310	XP_017906244.1;XP_017906245.1;XP_017906246.1;XP_017906247.1;XP_017906248.1;XP_017906249.1;XP_017906250.1;XP_017906251.1;XP_017906252.1;XP_017906253.1;XP_017906404.1;XP_017916848.1;XP_017916849.1;XP_017916850.1;XP_017916851.1	K11427+K11427+K11427+K11427+K11427+K11427+K11427+K11427+K11427+K11427+K07515+K11428+K11428+K11428+K11428
Human Diseases	Infectious diseases	Salmonella infection	17	0.00169801	0.0144	ko05132	XP_005691416.3;XP_013826072.2;XP_013826073.2;XP_017904440.1;XP_017904441.1;XP_017904443.1;XP_017904444.1;XP_017904445.1;XP_017904446.1;XP_017904448.1;XP_017908700.1;XP_017911135.1;XP_017911136.1;XP_017911137.1;XP_017911138.1;XP_017911140.1;XP_017911141.1	K13883+K13883+K13883+K04441+K04441+K04441+K04441+K04441+K04441+K04441+K05747+K04514+K04514+K04514+K04514+K04514+K04514
Organismal Systems	Endocrine system	Oxytocin signaling pathway	21	0.00177541	0.0145	ko04921	XP_017893954.1;XP_017904180.1;XP_017904181.1;XP_017904182.1;XP_017904183.1;XP_017904184.1;XP_017904185.1;XP_017904186.1;XP_017904187.1;XP_017904188.1;XP_017904189.1;XP_017904190.1;XP_017910123.1;XP_017910124.1;XP_017910136.1;XP_017911135.1;XP_017911136.1;XP_017911137.1;XP_017911138.1;XP_017911140.1;XP_017911141.1	K04229+K04850+K04850+K04850+K04850+K04850+K04850+K04850+K04850+K04850+K04850+K04850+K08044+K08044+K04446+K04514+K04514+K04514+K04514+K04514+K04514
Human Diseases	Infectious diseases	Vibrio cholerae infection	11	0.00187252	0.0147	ko05110	XP_005681900.1;XP_005681901.1;XP_005681902.1;XP_013820212.1;XP_013820213.1;XP_017898266.1;XP_017905155.1;XP_017905156.1;XP_017905157.1;XP_017905159.1;XP_017905160.1	K10955+K10955+K10955+K10955+K10955+K10955+K10955+K10955+K10955+K10955+K10955
Metabolism	Metabolism of terpenoids and polyketides	Carotenoid biosynthesis	2	0.00216615	0.0164	ko00906	XP_005698367.2;XP_005698368.2	K02292+K02292
Organismal Systems	Excretory system	Aldosterone-regulated sodium reabsorption	9	0.00223849	0.0164	ko04960	XP_005682568.1;XP_005682569.1;XP_005682570.1;XP_013820705.1;XP_013820706.1;XP_013820707.1;XP_013820708.1;XP_013820709.1;XP_017906399.1	K00071+K00071+K00071+K00071+K00071+K00071+K00071+K00071+K00071
Human Diseases	Infectious diseases	African trypanosomiasis	8	0.00241114	0.017	ko05143	XP_005689870.1;XP_005689872.2;XP_005689873.1;XP_005689963.1;XP_005692001.2;XP_005692002.2;XP_013825145.1;XP_013826463.1	K13823+K13823+K13823+K13823+K14474+K14474+K13823+K14474
Organismal Systems	Endocrine system	Insulin secretion	13	0.00313539	0.0214	ko04911	XP_017904180.1;XP_017904181.1;XP_017904182.1;XP_017904183.1;XP_017904184.1;XP_017904185.1;XP_017904186.1;XP_017904187.1;XP_017904188.1;XP_017904189.1;XP_017904190.1;XP_017910123.1;XP_017910124.1	K04850+K04850+K04850+K04850+K04850+K04850+K04850+K04850+K04850+K04850+K04850+K08044+K08044
Organismal Systems	Circulatory system	Adrenergic signaling in cardiomyocytes	20	0.00352988	0.0234	ko04261	XP_017904180.1;XP_017904181.1;XP_017904182.1;XP_017904183.1;XP_017904184.1;XP_017904185.1;XP_017904186.1;XP_017904187.1;XP_017904188.1;XP_017904189.1;XP_017904190.1;XP_017904440.1;XP_017904441.1;XP_017904443.1;XP_017904444.1;XP_017904445.1;XP_017904446.1;XP_017904448.1;XP_017910123.1;XP_017910124.1	K04850+K04850+K04850+K04850+K04850+K04850+K04850+K04850+K04850+K04850+K04850+K04441+K04441+K04441+K04441+K04441+K04441+K04441+K08044+K08044
Organismal Systems	Nervous system	Dopaminergic synapse	18	0.00414913	0.0267	ko04728	XP_017904180.1;XP_017904181.1;XP_017904182.1;XP_017904183.1;XP_017904184.1;XP_017904185.1;XP_017904186.1;XP_017904187.1;XP_017904188.1;XP_017904189.1;XP_017904190.1;XP_017904440.1;XP_017904441.1;XP_017904443.1;XP_017904444.1;XP_017904445.1;XP_017904446.1;XP_017904448.1	K04850+K04850+K04850+K04850+K04850+K04850+K04850+K04850+K04850+K04850+K04850+K04441+K04441+K04441+K04441+K04441+K04441+K04441
Human Diseases	Infectious diseases	Pertussis	11	0.00522821	0.0326	ko05133	NP_001301085.1;XP_017898253.1;XP_017904440.1;XP_017904441.1;XP_017904443.1;XP_017904444.1;XP_017904445.1;XP_017904446.1;XP_017904448.1;XP_017912333.1;XP_017912334.1	K05719+K12800+K04441+K04441+K04441+K04441+K04441+K04441+K04441+K05719+K05719
Metabolism	Lipid metabolism	Steroid hormone biosynthesis	9	0.00677099	0.041	ko00140	XP_005682568.1;XP_005682569.1;XP_005682570.1;XP_013820705.1;XP_013820706.1;XP_013820707.1;XP_013820708.1;XP_013820709.1;XP_017906399.1	K00071+K00071+K00071+K00071+K00071+K00071+K00071+K00071+K00071
Organismal Systems	Endocrine system	Aldosterone synthesis and secretion	13	0.00728427	0.0429	ko04925	XP_017904180.1;XP_017904181.1;XP_017904182.1;XP_017904183.1;XP_017904184.1;XP_017904185.1;XP_017904186.1;XP_017904187.1;XP_017904188.1;XP_017904189.1;XP_017904190.1;XP_017910123.1;XP_017910124.1	K04850+K04850+K04850+K04850+K04850+K04850+K04850+K04850+K04850+K04850+K04850+K08044+K08044
Cellular Processes	Cellular commiunity	Focal adhesion	31	0.00969237	0.0555	ko04510	NP_001301085.1;XP_005682573.1;XP_005695703.2;XP_017896976.1;XP_017906400.1;XP_017907117.1;XP_017907118.1;XP_017910138.1;XP_017910139.1;XP_017910140.1;XP_017911135.1;XP_017911136.1;XP_017911137.1;XP_017911138.1;XP_017911140.1;XP_017911141.1;XP_017912333.1;XP_017912334.1;XP_017915055.1;XP_017915056.1;XP_017915057.1;XP_017917319.1;XP_017921522.1;XP_017921523.1;XP_017921524.1;XP_017921525.1;XP_017921…	K05719+K06481+K12959+K06243+K06481+K05097+K05097+K06236+K06236+K06236+K04514+K04514+K04514+K04514+K04514+K04514+K05719+K05719+K06275+K06275+K06275+K00889+K06274+K06274+K06274+K06274+K06274+K06274+K06274+K06274+K06585
Metabolism	Carbohydrate metabolism	Propanoate metabolism	5	0.0106348	0.0593	ko00640	XP_005696450.2;XP_005696451.2;XP_005696452.2;XP_013829326.2;XP_017906404.1	K01847+K01847+K01847+K01847+K07515
Environmental Information Processing	Signal transduction	MAPK signaling pathway	28	0.0161543	0.0863	ko04010	NP_001278902.1;XP_013820133.1;XP_017904180.1;XP_017904181.1;XP_017904182.1;XP_017904183.1;XP_017904184.1;XP_017904185.1;XP_017904186.1;XP_017904187.1;XP_017904188.1;XP_017904189.1;XP_017904190.1;XP_017904440.1;XP_017904441.1;XP_017904443.1;XP_017904444.1;XP_017904445.1;XP_017904446.1;XP_017904448.1;XP_017904456.1;XP_017906170.1;XP_017906238.1;XP_017910136.1;XP_017913770.1;XP_017913772.1;XP_017913…	K04358+K04358+K04850+K04850+K04850+K04850+K04850+K04850+K04850+K04850+K04850+K04850+K04850+K04441+K04441+K04441+K04441+K04441+K04441+K04441+K04352+K04462+K04372+K04446+K04412+K04412+K04412+K04412
Organismal Systems	Environmental adaptation	Circadian entrainment	13	0.016284	0.0863	ko04713	XP_017904180.1;XP_017904181.1;XP_017904182.1;XP_017904183.1;XP_017904184.1;XP_017904185.1;XP_017904186.1;XP_017904187.1;XP_017904188.1;XP_017904189.1;XP_017904190.1;XP_017910123.1;XP_017910124.1	K04850+K04850+K04850+K04850+K04850+K04850+K04850+K04850+K04850+K04850+K04850+K08044+K08044
Human Diseases	Substance dependence	Amphetamine addiction	11	0.0173622	0.0898	ko05031	XP_017904180.1;XP_017904181.1;XP_017904182.1;XP_017904183.1;XP_017904184.1;XP_017904185.1;XP_017904186.1;XP_017904187.1;XP_017904188.1;XP_017904189.1;XP_017904190.1	K04850+K04850+K04850+K04850+K04850+K04850+K04850+K04850+K04850+K04850+K04850
Organismal Systems	Nervous system	Glutamatergic synapse	13	0.0196937	0.0994	ko04724	XP_017904180.1;XP_017904181.1;XP_017904182.1;XP_017904183.1;XP_017904184.1;XP_017904185.1;XP_017904186.1;XP_017904187.1;XP_017904188.1;XP_017904189.1;XP_017904190.1;XP_017910123.1;XP_017910124.1	K04850+K04850+K04850+K04850+K04850+K04850+K04850+K04850+K04850+K04850+K04850+K08044+K08044
Genetic Information Processing	Replication and repair	Nucleotide excision repair	7	0.0225102	0.111	ko03420	XP_005698390.1;XP_017904450.1;XP_017904451.1;XP_017904452.1;XP_017904453.1;XP_017904454.1;XP_017904455.1	K02335+K10610+K10610+K10610+K10610+K10610+K10610
Organismal Systems	Nervous system	Cholinergic synapse	13	0.0236142	0.114	ko04725	XP_017904180.1;XP_017904181.1;XP_017904182.1;XP_017904183.1;XP_017904184.1;XP_017904185.1;XP_017904186.1;XP_017904187.1;XP_017904188.1;XP_017904189.1;XP_017904190.1;XP_017910123.1;XP_017910124.1	K04850+K04850+K04850+K04850+K04850+K04850+K04850+K04850+K04850+K04850+K04850+K08044+K08044
Environmental Information Processing	Signal transduction	MAPK signaling pathway - yeast	7	0.0264716	0.119	ko04011	XP_017904440.1;XP_017904441.1;XP_017904443.1;XP_017904444.1;XP_017904445.1;XP_017904446.1;XP_017904448.1	K04441+K04441+K04441+K04441+K04441+K04441+K04441
Metabolism	Carbohydrate metabolism	Citrate cycle (TCA cycle)	5	0.0264821	0.119	ko00020	XP_005693379.1;XP_005693380.1;XP_017912933.1;XP_017912934.1;XP_017915766.1	K00162+K00162+K00030+K00030+K01679
Organismal Systems	Sensory system	Olfactory transduction	33	0.0275638	0.119	ko04740	XP_005682308.2;XP_005689863.1;XP_005689864.2;XP_005689865.2;XP_005689866.1;XP_005689867.2;XP_005689874.1;XP_005689957.2;XP_005689958.1;XP_005689960.3;XP_005689961.3;XP_005689965.2;XP_005689966.1;XP_005689967.1;XP_005689968.1;XP_005689969.2;XP_005689970.1;XP_005690000.1;XP_005690001.1;XP_005695389.1;XP_005695390.1;XP_005701390.2;XP_005701391.2;XP_005701502.1;XP_013820492.2;XP_013825119.1;XP_013825…	K04257+K04257+K04257+K04257+K04257+K04257+K04257+K04257+K04257+K04257+K04257+K04257+K04257+K04257+K04257+K04257+K04257+K04257+K04257+K13752+K13752+K04257+K04257+K04257+K04257+K04257+K04257+K04257+K04257+K04257+K04257+K04257+K04257
Environmental Information Processing	Signal transduction	TNF signaling pathway	11	0.0280234	0.119	ko04668	XP_005685260.2;XP_013822278.2;XP_013822279.2;XP_017904440.1;XP_017904441.1;XP_017904443.1;XP_017904444.1;XP_017904445.1;XP_017904446.1;XP_017904448.1;XP_017910134.1	K08847+K08847+K08847+K04441+K04441+K04441+K04441+K04441+K04441+K04441+K08847
Metabolism	Carbohydrate metabolism	Glyoxylate and dicarboxylate metabolism	4	0.0284414	0.119	ko00630	XP_005696450.2;XP_005696451.2;XP_005696452.2;XP_013829326.2	K01847+K01847+K01847+K01847
Organismal Systems	Nervous system	Long-term potentiation	11	0.0286272	0.119	ko04720	XP_017904180.1;XP_017904181.1;XP_017904182.1;XP_017904183.1;XP_017904184.1;XP_017904185.1;XP_017904186.1;XP_017904187.1;XP_017904188.1;XP_017904189.1;XP_017904190.1	K04850+K04850+K04850+K04850+K04850+K04850+K04850+K04850+K04850+K04850+K04850
Metabolism	Global and Overview	Carbon metabolism	10	0.0292819	0.119	ko01200	XP_005693379.1;XP_005693380.1;XP_005696450.2;XP_005696451.2;XP_005696452.2;XP_013829326.2;XP_017906404.1;XP_017912933.1;XP_017912934.1;XP_017915766.1	K00162+K00162+K01847+K01847+K01847+K01847+K07515+K00030+K00030+K01679
Human Diseases	Infectious diseases	Amoebiasis	18	0.0295382	0.119	ko05146	NP_001272634.1;XP_005681900.1;XP_005681901.1;XP_005681902.1;XP_013820212.1;XP_013820213.1;XP_013821933.1;XP_017896976.1;XP_017898266.1;XP_017905155.1;XP_017905156.1;XP_017905157.1;XP_017905159.1;XP_017905160.1;XP_017908352.1;XP_017910138.1;XP_017910139.1;XP_017910140.1	K01476+K10955+K10955+K10955+K10955+K10955+K01476+K06243+K10955+K10955+K10955+K10955+K10955+K10955+K01476+K06236+K06236+K06236
Environmental Information Processing	Signal transduction	Rap1 signaling pathway	24	0.0297413	0.119	ko04015	NP_001278902.1;NP_001301085.1;XP_013820133.1;XP_017904440.1;XP_017904441.1;XP_017904443.1;XP_017904444.1;XP_017904445.1;XP_017904446.1;XP_017904448.1;XP_017907117.1;XP_017907118.1;XP_017910123.1;XP_017910124.1;XP_017912333.1;XP_017912334.1;XP_017921522.1;XP_017921523.1;XP_017921524.1;XP_017921525.1;XP_017921526.1;XP_017921527.1;XP_017921528.1;XP_017921529.1	K04358+K05719+K04358+K04441+K04441+K04441+K04441+K04441+K04441+K04441+K05097+K05097+K08044+K08044+K05719+K05719+K06274+K06274+K06274+K06274+K06274+K06274+K06274+K06274
Metabolism	Nucleotide metabolism	Purine metabolism	16	0.0340158	0.129	ko00230	XP_005681703.1;XP_005685269.1;XP_005688132.1;XP_005689910.1;XP_005698390.1;XP_013822288.1;XP_013824043.1;XP_017893922.1;XP_017893923.1;XP_017904430.1;XP_017904431.1;XP_017904432.1;XP_017904434.1;XP_017910123.1;XP_017910124.1;XP_017917418.1	K03010+K00364+K03025+K10807+K02335+K00364+K03025+K00940+K00940+K01769+K01769+K01769+K01769+K08044+K08044+K07127
Metabolism	Amino acid metabolism	Arginine biosynthesis	3	0.0340386	0.129	ko00220	NP_001272634.1;XP_013821933.1;XP_017908352.1	K01476+K01476+K01476
Environmental Information Processing	Signal transduction	Sphingolipid signaling pathway	13	0.0343575	0.129	ko04071	XP_017904440.1;XP_017904441.1;XP_017904443.1;XP_017904444.1;XP_017904445.1;XP_017904446.1;XP_017904448.1;XP_017911135.1;XP_017911136.1;XP_017911137.1;XP_017911138.1;XP_017911140.1;XP_017911141.1	K04441+K04441+K04441+K04441+K04441+K04441+K04441+K04514+K04514+K04514+K04514+K04514+K04514
Human Diseases	Substance dependence	Alcoholism	14	0.0346939	0.129	ko05034	XP_005679061.3;XP_005679063.1;XP_005679064.1;XP_013818628.2;XP_013818630.1;XP_017896570.1;XP_017902835.1;XP_017902836.1;XP_017902837.1;XP_017902838.1;XP_017904436.1;XP_017904437.1;XP_017904438.1;XP_017904439.1	K11409+K11409+K11409+K11409+K11409+K11252+K11409+K11409+K11409+K11409+K11407+K11407+K11407+K11407
Organismal Systems	Sensory system	Inflammatory mediator regulation of TRP channels	12	0.039043	0.143	ko04750	NP_001301184.1;XP_017904440.1;XP_017904441.1;XP_017904443.1;XP_017904444.1;XP_017904445.1;XP_017904446.1;XP_017904448.1;XP_017910123.1;XP_017910124.1;XP_017910675.1;XP_017910676.1	K04259+K04441+K04441+K04441+K04441+K04441+K04441+K04441+K08044+K08044+K06068+K06068
Organismal Systems	Endocrine system	Progesterone-mediated oocyte maturation	11	0.0403674	0.145	ko04914	XP_013830632.1;XP_017896682.1;XP_017904440.1;XP_017904441.1;XP_017904443.1;XP_017904444.1;XP_017904445.1;XP_017904446.1;XP_017904448.1;XP_017910123.1;XP_017910124.1	K03351+K03351+K04441+K04441+K04441+K04441+K04441+K04441+K04441+K08044+K08044
Cellular Processes	Transport and catabolism	Phagosome	14	0.0409024	0.145	ko04145	NP_001301085.1;XP_005682573.1;XP_005691416.3;XP_013818924.1;XP_013818926.1;XP_013826072.2;XP_013826073.2;XP_017901619.1;XP_017901624.1;XP_017901631.1;XP_017906400.1;XP_017912333.1;XP_017912334.1;XP_017918639.1	K05719+K06481+K13883+K06503+K06503+K13883+K13883+K06503+K06503+K06503+K06481+K05719+K05719+K07375
Human Diseases	Neurodegenerative diseases	Alzheimer's disease	14	0.0435942	0.149	ko05010	XP_017896690.1;XP_017898946.1;XP_017904180.1;XP_017904181.1;XP_017904182.1;XP_017904183.1;XP_017904184.1;XP_017904185.1;XP_017904186.1;XP_017904187.1;XP_017904188.1;XP_017904189.1;XP_017904190.1;XP_017906169.1	K03946+K03968+K04850+K04850+K04850+K04850+K04850+K04850+K04850+K04850+K04850+K04850+K04850+K02272
Organismal Systems	Immune system	NOD-like receptor signaling pathway	8	0.0436077	0.149	ko04621	XP_017898253.1;XP_017904440.1;XP_017904441.1;XP_017904443.1;XP_017904444.1;XP_017904445.1;XP_017904446.1;XP_017904448.1	K12800+K04441+K04441+K04441+K04441+K04441+K04441+K04441
Human Diseases	Neurodegenerative diseases	Huntington's disease	16	0.0444503	0.15	ko05016	XP_005681702.2;XP_005681703.1;XP_017896685.1;XP_017896686.1;XP_017896687.1;XP_017896688.1;XP_017896689.1;XP_017896690.1;XP_017898946.1;XP_017904983.1;XP_017904984.1;XP_017905348.1;XP_017905349.1;XP_017905350.1;XP_017905351.1;XP_017906169.1	K09222+K03010+K04648+K04648+K04648+K04648+K04648+K03946+K03968+K09222+K09222+K04533+K04533+K04533+K04533+K02272
Organismal Systems	Development	Axon guidance	19	0.0495693	0.164	ko04360	NP_001301085.1;XP_017893852.1;XP_017893853.1;XP_017893854.1;XP_017893855.1;XP_017894849.1;XP_017896683.1;XP_017896684.1;XP_017904449.1;XP_017904456.1;XP_017904458.1;XP_017911135.1;XP_017911136.1;XP_017911137.1;XP_017911138.1;XP_017911140.1;XP_017911141.1;XP_017912333.1;XP_017912334.1	K05719+K07526+K07526+K07526+K07526+K06765+K06521+K06521+K06821+K04352+K06821+K04514+K04514+K04514+K04514+K04514+K04514+K05719+K05719
Environmental Information Processing	Signal transduction	TGF-beta signaling pathway	8	0.051334	0.167	ko04350	XP_017906254.1;XP_017906255.1;XP_017911135.1;XP_017911136.1;XP_017911137.1;XP_017911138.1;XP_017911140.1;XP_017911141.1	K04665+K04665+K04514+K04514+K04514+K04514+K04514+K04514
Organismal Systems	Nervous system	Serotonergic synapse	11	0.0560587	0.179	ko04726	XP_017904180.1;XP_017904181.1;XP_017904182.1;XP_017904183.1;XP_017904184.1;XP_017904185.1;XP_017904186.1;XP_017904187.1;XP_017904188.1;XP_017904189.1;XP_017904190.1	K04850+K04850+K04850+K04850+K04850+K04850+K04850+K04850+K04850+K04850+K04850
Cellular Processes	Cell growth and death	Oocyte meiosis	13	0.0564509	0.179	ko04114	XP_005690627.2;XP_013830632.1;XP_017896139.1;XP_017896682.1;XP_017904440.1;XP_017904441.1;XP_017904443.1;XP_017904444.1;XP_017904445.1;XP_017904446.1;XP_017904448.1;XP_017910123.1;XP_017910124.1	K03362+K03351+K13055+K03351+K04441+K04441+K04441+K04441+K04441+K04441+K04441+K08044+K08044
Metabolism	Amino acid metabolism	Valine, leucine and isoleucine degradation	5	0.0579859	0.181	ko00280	XP_005696450.2;XP_005696451.2;XP_005696452.2;XP_013829326.2;XP_017906404.1	K01847+K01847+K01847+K01847+K07515
Human Diseases	Infectious diseases	Toxoplasmosis	11	0.0590197	0.181	ko05145	NP_001301085.1;XP_017896976.1;XP_017904440.1;XP_017904441.1;XP_017904443.1;XP_017904444.1;XP_017904445.1;XP_017904446.1;XP_017904448.1;XP_017912333.1;XP_017912334.1	K05719+K06243+K04441+K04441+K04441+K04441+K04441+K04441+K04441+K05719+K05719
Environmental Information Processing	Signal transduction	Calcium signaling pathway	16	0.0735655	0.223	ko04020	XP_017893954.1;XP_017904180.1;XP_017904181.1;XP_017904182.1;XP_017904183.1;XP_017904184.1;XP_017904185.1;XP_017904186.1;XP_017904187.1;XP_017904188.1;XP_017904189.1;XP_017904190.1;XP_017910123.1;XP_017910124.1;XP_017910128.1;XP_017910129.1	K04229+K04850+K04850+K04850+K04850+K04850+K04850+K04850+K04850+K04850+K04850+K04850+K08044+K08044+K04297+K04297
Human Diseases	Infectious diseases	Epithelial cell signaling in Helicobacter pylori infection	7	0.0806194	0.241	ko05120	XP_017904440.1;XP_017904441.1;XP_017904443.1;XP_017904444.1;XP_017904445.1;XP_017904446.1;XP_017904448.1	K04441+K04441+K04441+K04441+K04441+K04441+K04441
Human Diseases	Cancers	Small cell lung cancer	9	0.0860502	0.253	ko05222	NP_001301085.1;XP_005682573.1;XP_017896976.1;XP_017902913.1;XP_017902914.1;XP_017902915.1;XP_017906400.1;XP_017912333.1;XP_017912334.1	K05719+K06481+K06243+K02091+K02091+K02091+K06481+K05719+K05719
Genetic Information Processing	Replication and repair	DNA replication	4	0.0902486	0.262	ko03030	XP_005697897.1;XP_005697898.1;XP_005698390.1;XP_017895357.1	K02210+K02210+K02335+K02210
Organismal Systems	Immune system	Cytosolic DNA-sensing pathway	6	0.096021	0.275	ko04623	XP_005685260.2;XP_005688132.1;XP_013822278.2;XP_013822279.2;XP_013824043.1;XP_017910134.1	K08847+K03025+K08847+K08847+K03025+K08847
Metabolism	Amino acid metabolism	Glycine, serine and threonine metabolism	4	0.105125	0.297	ko00260	XP_005693381.2;XP_005697892.1;XP_013827328.1;XP_013827329.1	K12235+K00552+K12235+K12235
Organismal Systems	Digestive system	Salivary secretion	10	0.11027	0.308	ko04970	NP_001272474.1;NP_001272475.1;NP_001272506.1;NP_001272549.1;XP_005696067.2;XP_013828944.1;XP_017893968.1;XP_017910123.1;XP_017910124.1;XP_017922191.1	K13916+K13916+K13916+K13916+K13916+K13916+K13916+K08044+K08044+K13916
Environmental Information Processing	Membrane transport	ABC transporters	6	0.113724	0.308	ko02010	XP_017895355.1;XP_017911785.1;XP_017911789.1;XP_017911811.1;XP_017911812.1;XP_017911930.1	K05643+K05673+K05673+K05673+K05673+K05673
Human Diseases	Endocrine and metabolic diseases	AGE-RAGE signaling pathway in diabetic complications	13	0.11417	0.308	ko04933	XP_017904440.1;XP_017904441.1;XP_017904443.1;XP_017904444.1;XP_017904445.1;XP_017904446.1;XP_017904448.1;XP_017910136.1;XP_017910138.1;XP_017910139.1;XP_017910140.1;XP_017910675.1;XP_017910676.1	K04441+K04441+K04441+K04441+K04441+K04441+K04441+K04446+K06236+K06236+K06236+K06068+K06068
Organismal Systems	Immune system	Fc epsilon RI signaling pathway	7	0.114604	0.308	ko04664	XP_017904440.1;XP_017904441.1;XP_017904443.1;XP_017904444.1;XP_017904445.1;XP_017904446.1;XP_017904448.1	K04441+K04441+K04441+K04441+K04441+K04441+K04441
Organismal Systems	Immune system	RIG-I-like receptor signaling pathway	7	0.116684	0.309	ko04622	XP_017904440.1;XP_017904441.1;XP_017904443.1;XP_017904444.1;XP_017904445.1;XP_017904446.1;XP_017904448.1	K04441+K04441+K04441+K04441+K04441+K04441+K04441
Organismal Systems	Digestive system	Bile secretion	8	0.119296	0.312	ko04976	XP_017909192.1;XP_017910123.1;XP_017910124.1;XP_017911785.1;XP_017911789.1;XP_017911811.1;XP_017911812.1;XP_017911930.1	K00021+K08044+K08044+K05673+K05673+K05673+K05673+K05673
Organismal Systems	Endocrine system	Prolactin signaling pathway	7	0.125198	0.324	ko04917	XP_017904440.1;XP_017904441.1;XP_017904443.1;XP_017904444.1;XP_017904445.1;XP_017904446.1;XP_017904448.1	K04441+K04441+K04441+K04441+K04441+K04441+K04441
Organismal Systems	Excretory system	Vasopressin-regulated water reabsorption	5	0.131364	0.336	ko04962	XP_017896685.1;XP_017896686.1;XP_017896687.1;XP_017896688.1;XP_017896689.1	K04648+K04648+K04648+K04648+K04648
Organismal Systems	Immune system	Fc gamma R-mediated phagocytosis	12	0.151875	0.383	ko04666	XP_017908700.1;XP_017910675.1;XP_017910676.1;XP_017917319.1;XP_017921522.1;XP_017921523.1;XP_017921524.1;XP_017921525.1;XP_017921526.1;XP_017921527.1;XP_017921528.1;XP_017921529.1	K05747+K06068+K06068+K00889+K06274+K06274+K06274+K06274+K06274+K06274+K06274+K06274
Organismal Systems	Immune system	Hematopoietic cell lineage	8	0.165473	0.413	ko04640	XP_005682573.1;XP_013818924.1;XP_013818926.1;XP_017901619.1;XP_017901624.1;XP_017901631.1;XP_017906400.1;XP_017913872.1	K06481+K06503+K06503+K06503+K06503+K06503+K06481+K05431
Human Diseases	Infectious diseases	Tuberculosis	15	0.16919	0.414	ko05152	NP_001272474.1;NP_001272475.1;NP_001272506.1;NP_001272549.1;XP_005696067.2;XP_013828944.1;XP_017893968.1;XP_017904440.1;XP_017904441.1;XP_017904443.1;XP_017904444.1;XP_017904445.1;XP_017904446.1;XP_017904448.1;XP_017922191.1	K13916+K13916+K13916+K13916+K13916+K13916+K13916+K04441+K04441+K04441+K04441+K04441+K04441+K04441+K13916
Human Diseases	Endocrine and metabolic diseases	Non-alcoholic fatty liver disease (NAFLD)	10	0.171211	0.414	ko04932	XP_013822269.1;XP_013822270.1;XP_013822272.1;XP_013822273.1;XP_017896690.1;XP_017898946.1;XP_017906169.1;XP_017910144.1;XP_017916791.1;XP_017916792.1	K07296+K07296+K07296+K07296+K03946+K03968+K02272+K07296+K09113+K09113
Organismal Systems	Immune system	Chemokine signaling pathway	14	0.171749	0.414	ko04062	XP_017893898.1;XP_017905346.1;XP_017905347.1;XP_017908700.1;XP_017910123.1;XP_017910124.1;XP_017910675.1;XP_017910676.1;XP_017911135.1;XP_017911136.1;XP_017911137.1;XP_017911138.1;XP_017911140.1;XP_017911141.1	K04178+K08291+K08291+K05747+K08044+K08044+K06068+K06068+K04514+K04514+K04514+K04514+K04514+K04514
Human Diseases	Infectious diseases	Malaria	5	0.183485	0.436	ko05144	XP_005689870.1;XP_005689872.2;XP_005689873.1;XP_005689963.1;XP_013825145.1	K13823+K13823+K13823+K13823+K13823
Metabolism	Metabolism of other amino acids	Glutathione metabolism	4	0.185698	0.436	ko00480	NP_001272634.1;XP_005689910.1;XP_013821933.1;XP_017908352.1	K01476+K10807+K01476+K01476
Metabolism	Global and Overview	Biosynthesis of amino acids	6	0.187058	0.436	ko01230	NP_001272634.1;XP_013821933.1;XP_017908352.1;XP_017910869.1;XP_017912933.1;XP_017912934.1	K01476+K01476+K01476+K00789+K00030+K00030
Environmental Information Processing	Signal transduction	VEGF signaling pathway	7	0.21175	0.488	ko04370	XP_017904440.1;XP_017904441.1;XP_017904443.1;XP_017904444.1;XP_017904445.1;XP_017904446.1;XP_017904448.1	K04441+K04441+K04441+K04441+K04441+K04441+K04441
Metabolism	Lipid metabolism	Biosynthesis of unsaturated fatty acids	2	0.222057	0.506	ko01040	XP_017905139.1;XP_017906404.1	K00507+K07515
Cellular Processes	Cell growth and death	Cell cycle - yeast	6	0.245	0.553	ko04111	XP_005697897.1;XP_005697898.1;XP_013830632.1;XP_017895357.1;XP_017896682.1;XP_017906239.1	K02210+K02210+K03351+K02210+K03351+K06685
Cellular Processes	Cell growth and death	Meiosis - yeast	5	0.259876	0.58	ko04113	XP_005697897.1;XP_005697898.1;XP_013830632.1;XP_017895357.1;XP_017896682.1	K02210+K02210+K03351+K02210+K03351
Genetic Information Processing	Transcription	Basal transcription factors	4	0.267382	0.59	ko03022	XP_017894225.1;XP_017895358.1;XP_017895359.1;XP_017895360.1	K14649+K03131+K03131+K03131
Human Diseases	Infectious diseases	Hepatitis B	10	0.278085	0.608	ko05161	XP_017902913.1;XP_017902914.1;XP_017902915.1;XP_017904450.1;XP_017904451.1;XP_017904452.1;XP_017904453.1;XP_017904454.1;XP_017904455.1;XP_017910136.1	K02091+K02091+K02091+K10610+K10610+K10610+K10610+K10610+K10610+K04446
Genetic Information Processing	Folding, sorting and degradation	RNA degradation	9	0.28579	0.618	ko03018	XP_005684541.2;XP_005684543.1;XP_005686457.1;XP_017908438.1;XP_017908439.1;XP_017908440.1;XP_017910586.1;XP_017910588.1;XP_017910590.1	K12587+K12587+K12600+K12587+K12587+K12587+K12600+K12600+K12600
Metabolism	Global and Overview	2-Oxocarboxylic acid metabolism	2	0.293586	0.629	ko01210	XP_017912933.1;XP_017912934.1	K00030+K00030
Genetic Information Processing	Transcription	RNA polymerase	3	0.298004	0.632	ko03020	XP_005681703.1;XP_005688132.1;XP_013824043.1	K03010+K03025+K03025
Human Diseases	Cancers	Proteoglycans in cancer	23	0.308306	0.643	ko05205	NP_001301085.1;XP_005682573.1;XP_005695703.2;XP_005698370.2;XP_017904440.1;XP_017904441.1;XP_017904443.1;XP_017904444.1;XP_017904445.1;XP_017904446.1;XP_017904448.1;XP_017906400.1;XP_017910138.1;XP_017910139.1;XP_017910140.1;XP_017911135.1;XP_017911136.1;XP_017911137.1;XP_017911138.1;XP_017911140.1;XP_017911141.1;XP_017912333.1;XP_017912334.1	K05719+K06481+K12959+K07965+K04441+K04441+K04441+K04441+K04441+K04441+K04441+K06481+K06236+K06236+K06236+K04514+K04514+K04514+K04514+K04514+K04514+K05719+K05719
Metabolism	Metabolism of cofactors and vitamins	Ubiquinone and other terpenoid-quinone biosynthesis	1	0.309143	0.643	ko00130	XP_005686779.3	K10106
Human Diseases	Neurodegenerative diseases	Amyotrophic lateral sclerosis (ALS)	7	0.320541	0.656	ko05014	XP_017904440.1;XP_017904441.1;XP_017904443.1;XP_017904444.1;XP_017904445.1;XP_017904446.1;XP_017904448.1	K04441+K04441+K04441+K04441+K04441+K04441+K04441
Organismal Systems	Immune system	T cell receptor signaling pathway	8	0.324966	0.656	ko04660	XP_017904440.1;XP_017904441.1;XP_017904443.1;XP_017904444.1;XP_017904445.1;XP_017904446.1;XP_017904448.1;XP_017910136.1	K04441+K04441+K04441+K04441+K04441+K04441+K04441+K04446
Cellular Processes	Cellular commiunity	Signaling pathways regulating pluripotency of stem cells	10	0.325081	0.656	ko04550	XP_005681702.2;XP_017904440.1;XP_017904441.1;XP_017904443.1;XP_017904444.1;XP_017904445.1;XP_017904446.1;XP_017904448.1;XP_017904983.1;XP_017904984.1	K09222+K04441+K04441+K04441+K04441+K04441+K04441+K04441+K09222+K09222
Environmental Information Processing	Signal transduction	FoxO signaling pathway	8	0.32783	0.656	ko04068	XP_017904440.1;XP_017904441.1;XP_017904443.1;XP_017904444.1;XP_017904445.1;XP_017904446.1;XP_017904448.1;XP_017906167.1	K04441+K04441+K04441+K04441+K04441+K04441+K04441+K13304
Organismal Systems	Development	Dorso-ventral axis formation	4	0.336588	0.666	ko04320	XP_017917389.1;XP_017917390.1;XP_017917391.1;XP_017917392.1	K02098+K02098+K02098+K02098
Cellular Processes	Cell growth and death	Cell cycle	8	0.339328	0.666	ko04110	XP_005697897.1;XP_005697898.1;XP_013830632.1;XP_017895357.1;XP_017896682.1;XP_017902913.1;XP_017902914.1;XP_017902915.1	K02210+K02210+K03351+K02210+K03351+K02091+K02091+K02091
Genetic Information Processing	Folding, sorting and degradation	SNARE interactions in vesicular transport	2	0.357237	0.69	ko04130	XP_017910866.1;XP_017910867.1	K08514+K08512
Metabolism	Nucleotide metabolism	Pyrimidine metabolism	7	0.357882	0.69	ko00240	XP_005681703.1;XP_005688132.1;XP_005689910.1;XP_005698390.1;XP_013824043.1;XP_017893922.1;XP_017893923.1	K03010+K03025+K10807+K02335+K03025+K00940+K00940
Organismal Systems	Endocrine system	PPAR signaling pathway	6	0.372024	0.705	ko03320	XP_013822269.1;XP_013822270.1;XP_013822272.1;XP_013822273.1;XP_017905139.1;XP_017910144.1	K07296+K07296+K07296+K07296+K00507+K07296
Human Diseases	Cancers	Melanoma	5	0.37269	0.705	ko05218	NP_001278902.1;XP_013820133.1;XP_017902913.1;XP_017902914.1;XP_017902915.1	K04358+K04358+K02091+K02091+K02091
Human Diseases	Infectious diseases	Chagas disease (American trypanosomiasis)	7	0.376712	0.707	ko05142	XP_017904440.1;XP_017904441.1;XP_017904443.1;XP_017904444.1;XP_017904445.1;XP_017904446.1;XP_017904448.1	K04441+K04441+K04441+K04441+K04441+K04441+K04441
Organismal Systems	Sensory system	Phototransduction	3	0.387449	0.718	ko04744	XP_017894780.1;XP_017894781.1;XP_017894782.1	K08328+K08328+K08328
Organismal Systems	Immune system	Toll-like receptor signaling pathway	7	0.389293	0.718	ko04620	XP_017904440.1;XP_017904441.1;XP_017904443.1;XP_017904444.1;XP_017904445.1;XP_017904446.1;XP_017904448.1	K04441+K04441+K04441+K04441+K04441+K04441+K04441
Metabolism	Carbohydrate metabolism	Starch and sucrose metabolism	6	0.413207	0.752	ko00500	XP_017898459.1;XP_017898460.1;XP_017898461.1;XP_017916357.1;XP_017916358.1;XP_017916359.1	K01194+K01194+K01194+K01178+K01178+K01178
Environmental Information Processing	Signal transduction	HIF-1 signaling pathway	8	0.415023	0.752	ko04066	XP_005693379.1;XP_005693380.1;XP_013818924.1;XP_013818926.1;XP_017901619.1;XP_017901624.1;XP_017901631.1;XP_017906238.1	K00162+K00162+K06503+K06503+K06503+K06503+K06503+K04372
Environmental Information Processing	Signal transduction	Hippo signaling pathway	10	0.430465	0.773	ko04390	XP_005690627.2;XP_017896610.1;XP_017905811.1;XP_017906239.1;XP_017906254.1;XP_017906255.1;XP_017913770.1;XP_017913772.1;XP_017913773.1;XP_017913774.1	K03362+K12075+K05691+K06685+K04665+K04665+K04412+K04412+K04412+K04412
Metabolism	Amino acid metabolism	Arginine and proline metabolism	3	0.443987	0.791	ko00330	NP_001272634.1;XP_013821933.1;XP_017908352.1	K01476+K01476+K01476
Genetic Information Processing	Replication and repair	Mismatch repair	2	0.458006	0.809	ko03430	XP_005690626.1;XP_017915764.1	K10746+K10746
Human Diseases	Substance dependence	Morphine addiction	4	0.495496	0.868	ko05032	XP_017905346.1;XP_017905347.1;XP_017910123.1;XP_017910124.1	K08291+K08291+K08044+K08044
Environmental Information Processing	Signaling molecules and interaction	Cytokine-cytokine receptor interaction	11	0.507389	0.872	ko04060	XP_005676904.2;XP_017893898.1;XP_017906254.1;XP_017906255.1;XP_017907117.1;XP_017907118.1;XP_017911302.1;XP_017911309.1;XP_017911323.1;XP_017911331.1;XP_017913872.1	K05138+K04178+K04665+K04665+K05097+K05097+K05138+K05138+K05138+K05140+K05431
Metabolism	Carbohydrate metabolism	Pyruvate metabolism	3	0.507971	0.872	ko00620	XP_005693379.1;XP_005693380.1;XP_017915766.1	K00162+K00162+K01679
Genetic Information Processing	Folding, sorting and degradation	Ubiquitin mediated proteolysis	10	0.509897	0.872	ko04120	XP_005690627.2;XP_013830632.1;XP_017896682.1;XP_017903112.1;XP_017904450.1;XP_017904451.1;XP_017904452.1;XP_017904453.1;XP_017904454.1;XP_017904455.1	K03362+K03351+K03351+K10580+K10610+K10610+K10610+K10610+K10610+K10610
Genetic Information Processing	Transcription	Spliceosome	10	0.544779	0.908	ko03040	XP_005681898.2;XP_005681899.2;XP_005682662.3;XP_013820210.2;XP_017906393.1;XP_017906394.1;XP_017910862.1;XP_017912931.1;XP_017912935.1;XP_017912936.1	K12882+K12882+K12826+K12882+K12897+K12897+K12847+K11984+K11086+K11086
Metabolism	Glycan biosynthesis and metabolism	Glycosaminoglycan degradation	1	0.549967	0.908	ko00531	XP_005698370.2	K07965
Metabolism	Energy metabolism	Oxidative phosphorylation	4	0.551637	0.908	ko00190	XP_017896690.1;XP_017898946.1;XP_017906169.1;XP_017910137.1	K03946+K03968+K02272+K00425
Organismal Systems	Development	Osteoclast differentiation	8	0.554642	0.908	ko04380	XP_017904440.1;XP_017904441.1;XP_017904443.1;XP_017904444.1;XP_017904445.1;XP_017904446.1;XP_017904448.1;XP_017910136.1	K04441+K04441+K04441+K04441+K04441+K04441+K04441+K04446
Environmental Information Processing	Signaling molecules and interaction	ECM-receptor interaction	10	0.557018	0.908	ko04512	NP_001301085.1;XP_005682573.1;XP_017896976.1;XP_017906400.1;XP_017910138.1;XP_017910139.1;XP_017910140.1;XP_017912333.1;XP_017912334.1;XP_017922697.1	K05719+K06481+K06243+K06481+K06236+K06236+K06236+K05719+K05719+K06585
Organismal Systems	Endocrine system	Adipocytokine signaling pathway	5	0.557097	0.908	ko04920	XP_013822269.1;XP_013822270.1;XP_013822272.1;XP_013822273.1;XP_017910144.1	K07296+K07296+K07296+K07296+K07296
Genetic Information Processing	Folding, sorting and degradation	Protein export	1	0.57553	0.931	ko03060	XP_017906603.1	K12272
Genetic Information Processing	Translation	Ribosome	5	0.584238	0.938	ko03010	XP_005699552.1;XP_013820703.1;XP_017898953.1;XP_017906401.1;XP_017906402.1	K02882+K02920+K02882+K02920+K02920
Environmental Information Processing	Signal transduction	Hippo signaling pathway -fly	5	0.597468	0.952	ko04391	XP_017906239.1;XP_017913770.1;XP_017913772.1;XP_017913773.1;XP_017913774.1	K06685+K04412+K04412+K04412+K04412
Organismal Systems	Immune system	B cell receptor signaling pathway	5	0.613669	0.956	ko04662	XP_005700140.2;XP_017898463.1;XP_017898934.1;XP_017899091.1;XP_017910136.1	K06566+K06566+K06566+K06566+K04446
Metabolism	Lipid metabolism	Fatty acid elongation	1	0.614956	0.956	ko00062	XP_017906404.1	K07515
Genetic Information Processing	Translation	mRNA surveillance pathway	6	0.616481	0.956	ko03015	XP_005681898.2;XP_005681899.2;XP_013820210.2;XP_017906243.1;XP_017919894.1;XP_017919895.1	K12882+K12882+K12882+K13171+K11124+K11124
Metabolism	Amino acid metabolism	Tryptophan metabolism	2	0.618873	0.956	ko00380	XP_017906404.1;XP_017915765.1	K07515+K00486
Organismal Systems	Endocrine system	Renin-angiotensin system	1	0.622391	0.956	ko04614	XP_005699430.1	K09821
Human Diseases	Cancers	Non-small cell lung cancer	3	0.627196	0.957	ko05223	XP_017902913.1;XP_017902914.1;XP_017902915.1	K02091+K02091+K02091
Human Diseases	Infectious diseases	Hepatitis C	7	0.64864	0.982	ko05160	XP_017904440.1;XP_017904441.1;XP_017904443.1;XP_017904444.1;XP_017904445.1;XP_017904446.1;XP_017904448.1	K04441+K04441+K04441+K04441+K04441+K04441+K04441
Organismal Systems	Endocrine system	Ovarian Steroidogenesis	2	0.652887	0.982	ko04913	XP_017910123.1;XP_017910124.1	K08044+K08044
Organismal Systems	Nervous system	Neurotrophin signaling pathway	9	0.660919	0.987	ko04722	XP_017904440.1;XP_017904441.1;XP_017904443.1;XP_017904444.1;XP_017904445.1;XP_017904446.1;XP_017904448.1;XP_017910675.1;XP_017910676.1	K04441+K04441+K04441+K04441+K04441+K04441+K04441+K06068+K06068
Human Diseases	Cancers	Pathways in cancer	24	0.70334	1	ko05200	NP_001278902.1;NP_001301085.1;NP_001301184.1;XP_005682573.1;XP_013820133.1;XP_017894849.1;XP_017896976.1;XP_017902913.1;XP_017902914.1;XP_017902915.1;XP_017905811.1;XP_017906170.1;XP_017906400.1;XP_017910123.1;XP_017910124.1;XP_017911135.1;XP_017911136.1;XP_017911137.1;XP_017911138.1;XP_017911140.1;XP_017911141.1;XP_017912333.1;XP_017912334.1;XP_017915766.1	K04358+K05719+K04259+K06481+K04358+K06765+K06243+K02091+K02091+K02091+K05691+K04462+K06481+K08044+K08044+K04514+K04514+K04514+K04514+K04514+K04514+K05719+K05719+K01679
Metabolism	Amino acid metabolism	Phenylalanine metabolism	1	0.728969	1	ko00360	XP_005696454.2	K00628
Metabolism	Glycan biosynthesis and metabolism	N-Glycan biosynthesis	2	0.733031	1	ko00510	XP_005679839.1;XP_005699550.1	K13748+K03849
Human Diseases	Cancers	Transcriptional misregulation in cancers	11	0.736445	1	ko05202	XP_017894616.1;XP_017906244.1;XP_017906245.1;XP_017906246.1;XP_017906247.1;XP_017906248.1;XP_017906249.1;XP_017906250.1;XP_017906251.1;XP_017906252.1;XP_017906253.1	K09105+K11427+K11427+K11427+K11427+K11427+K11427+K11427+K11427+K11427+K11427
Human Diseases	Cancers	Chronic myeloid leukemia	4	0.74608	1	ko05220	XP_017902913.1;XP_017902914.1;XP_017902915.1;XP_017906170.1	K02091+K02091+K02091+K04462
Metabolism	Metabolism of terpenoids and polyketides	Terpenoid backbone biosynthesis	1	0.754168	1	ko00900	XP_017909192.1	K00021
Metabolism	Metabolism of other amino acids	beta-Alanine metabolism	1	0.754168	1	ko00410	XP_017906404.1	K07515
Metabolism	Carbohydrate metabolism	Butanoate metabolism	1	0.777029	1	ko00650	XP_017906404.1	K07515
Metabolism	Glycan biosynthesis and metabolism	Glycosphingolipid biosynthesis - lacto and neolacto series	1	0.777029	1	ko00601	XP_017916793.1	K07971
Metabolism	Metabolism of cofactors and vitamins	Nicotinate and nicotinamide metabolism	1	0.78134	1	ko00760	XP_017902721.1	K03462
Metabolism	Global and Overview	Fatty acid metabolism	2	0.787805	1	ko01212	XP_017905139.1;XP_017906404.1	K00507+K07515
Environmental Information Processing	Signal transduction	Jak-STAT signaling pathway	6	0.789525	1	ko04630	XP_005676904.2;XP_017911302.1;XP_017911309.1;XP_017911323.1;XP_017911331.1;XP_017913872.1	K05138+K05138+K05138+K05138+K05140+K05431
Human Diseases	Infectious diseases	Influenza A	8	0.799208	1	ko05164	XP_017898253.1;XP_017904440.1;XP_017904441.1;XP_017904443.1;XP_017904444.1;XP_017904445.1;XP_017904446.1;XP_017904448.1	K12800+K04441+K04441+K04441+K04441+K04441+K04441+K04441
Environmental Information Processing	Signal transduction	PI3K-Akt signaling pathway	19	0.804184	1	ko04151	NP_001278902.1;NP_001301085.1;XP_005682573.1;XP_013820133.1;XP_017896976.1;XP_017902913.1;XP_017902914.1;XP_017902915.1;XP_017906167.1;XP_017906400.1;XP_017907117.1;XP_017907118.1;XP_017910138.1;XP_017910139.1;XP_017910140.1;XP_017912333.1;XP_017912334.1;XP_017913872.1;XP_017922697.1	K04358+K05719+K06481+K04358+K06243+K02091+K02091+K02091+K13304+K06481+K05097+K05097+K06236+K06236+K06236+K05719+K05719+K05431+K06585
Human Diseases	Cardiovascular diseases	Viral myocarditis	4	0.806233	1	ko05416	XP_005690980.1;XP_005690981.1;XP_017916143.1;XP_017916144.1	K08887+K08887+K08887+K08887
Human Diseases	Infectious diseases	Epstein-Barr virus infection	10	0.808417	1	ko05169	XP_005681703.1;XP_005688132.1;XP_013824043.1;XP_017904440.1;XP_017904441.1;XP_017904443.1;XP_017904444.1;XP_017904445.1;XP_017904446.1;XP_017904448.1	K03010+K03025+K03025+K04441+K04441+K04441+K04441+K04441+K04441+K04441
Human Diseases	Neurodegenerative diseases	Parkinson's disease	4	0.814696	1	ko05012	XP_017896690.1;XP_017898946.1;XP_017906169.1;XP_017916691.1	K03946+K03968+K02272+K08844
Human Diseases	Infectious diseases	Bacterial invasion of epithelial cells	6	0.817161	1	ko05100	NP_001301085.1;XP_005695703.2;XP_017905811.1;XP_017908700.1;XP_017912333.1;XP_017912334.1	K05719+K12959+K05691+K05747+K05719+K05719
Environmental Information Processing	Signal transduction	AMPK signaling pathway	7	0.818892	1	ko04152	XP_013822269.1;XP_013822270.1;XP_013822272.1;XP_013822273.1;XP_017905139.1;XP_017909192.1;XP_017910144.1	K07296+K07296+K07296+K07296+K00507+K00021+K07296
Organismal Systems	Endocrine system	Estrogen signaling pathway	4	0.820843	1	ko04915	XP_017910123.1;XP_017910124.1;XP_017910675.1;XP_017910676.1	K08044+K08044+K06068+K06068
Genetic Information Processing	Replication and repair	Base excision repair	1	0.82361	1	ko03410	XP_005698390.1	K02335
Cellular Processes	Cell motility	Regulation of actin cytoskeleton	16	0.826799	1	ko04810	NP_001278902.1;NP_001301085.1;XP_005682573.1;XP_013820133.1;XP_017906400.1;XP_017908700.1;XP_017911135.1;XP_017911136.1;XP_017911137.1;XP_017911138.1;XP_017911140.1;XP_017911141.1;XP_017912333.1;XP_017912334.1;XP_017917319.1;XP_017922697.1	K04358+K05719+K06481+K04358+K06481+K05747+K04514+K04514+K04514+K04514+K04514+K04514+K05719+K05719+K00889+K06585
Cellular Processes	Cell growth and death	p53 signaling pathway	3	0.827244	1	ko04115	XP_017902913.1;XP_017902914.1;XP_017902915.1	K02091+K02091+K02091
Cellular Processes	Cellular commiunity	Gap junction	3	0.833729	1	ko04540	XP_017910123.1;XP_017910124.1;XP_017918639.1	K08044+K08044+K07375
Human Diseases	Cancers	MicroRNAs in cancer	9	0.842442	1	ko05206	XP_017902913.1;XP_017902914.1;XP_017902915.1;XP_017911135.1;XP_017911136.1;XP_017911137.1;XP_017911138.1;XP_017911140.1;XP_017911141.1	K02091+K02091+K02091+K04514+K04514+K04514+K04514+K04514+K04514
Genetic Information Processing	Replication and repair	Homologous recombination	1	0.860478	1	ko03440	XP_005698390.1	K02335
Human Diseases	Cancers	Pancreatic cancer	3	0.861293	1	ko05212	XP_017902913.1;XP_017902914.1;XP_017902915.1	K02091+K02091+K02091
Organismal Systems	Endocrine system	Regulation of lipolysis in adipocyte	2	0.864369	1	ko04923	XP_017910123.1;XP_017910124.1	K08044+K08044
Genetic Information Processing	Translation	RNA transport	9	0.876015	1	ko03013	XP_005681898.2;XP_005681899.2;XP_013820210.2;XP_017905329.1;XP_017906243.1;XP_017912056.1;XP_017919898.1;XP_017919899.1;XP_017919900.1	K12882+K12882+K12882+K03243+K13171+K14307+K13136+K13136+K13136
Organismal Systems	Environmental adaptation	Circadian rhythm	1	0.878321	1	ko04710	XP_005690627.2	K03362
Human Diseases	Cancers	Glioma	3	0.87845	1	ko05214	XP_017902913.1;XP_017902914.1;XP_017902915.1	K02091+K02091+K02091
Organismal Systems	Endocrine system	Thyroid hormone synthesis	2	0.887192	1	ko04918	XP_017910123.1;XP_017910124.1	K08044+K08044
Cellular Processes	Transport and catabolism	Lysosome	4	0.890509	1	ko04142	XP_005682664.1;XP_005697893.1;XP_017910860.1;XP_017910861.1	K12396+K12402+K12382+K12382
Cellular Processes	Cell growth and death	Apoptosis	3	0.896535	1	ko04210	XP_005685264.1;XP_017910132.1;XP_017910133.1	K02310+K02310+K02310
Human Diseases	Infectious diseases	Measles	4	0.908929	1	ko05162	NP_001272655.1;XP_017902913.1;XP_017902914.1;XP_017902915.1	K06536+K02091+K02091+K02091
Genetic Information Processing	Replication and repair	Fanconi anemia pathway	1	0.909258	1	ko03460	XP_017917388.1	K10888
Organismal Systems	Immune system	Complement and coagulation cascades	3	0.910952	1	ko04610	XP_017915609.1;XP_017915610.1;XP_017915611.1	K04004+K04004+K04004
Metabolism	Lipid metabolism	Fatty acid degradation	1	0.911016	1	ko00071	XP_017906404.1	K07515
Human Diseases	Endocrine and metabolic diseases	Insulin resistance	4	0.913353	1	ko04931	XP_017910675.1;XP_017910676.1;XP_017916791.1;XP_017916792.1	K06068+K06068+K09113+K09113
Human Diseases	Cancers	Central carbon metabolism in cancer	2	0.914837	1	ko05230	XP_005693379.1;XP_005693380.1	K00162+K00162
Metabolism	Amino acid metabolism	Cysteine and methionine metabolism	1	0.916089	1	ko00270	XP_017910869.1	K00789
Genetic Information Processing	Translation	Ribosome biogenesis in eukaryotes	3	0.92666	1	ko03008	XP_005677855.2;XP_005696951.1;XP_017912932.1	K14556+K07178+K14564
Environmental Information Processing	Signal transduction	ErbB signaling pathway	4	0.927368	1	ko04012	XP_005690980.1;XP_005690981.1;XP_017916143.1;XP_017916144.1	K08887+K08887+K08887+K08887
Metabolism	Carbohydrate metabolism	Inositol phosphate metabolism	2	0.936032	1	ko00562	XP_017906257.1;XP_017917319.1	K01109+K00889
Human Diseases	Immune diseases	Systemic lupus erythematosus	3	0.93628	1	ko05322	XP_017896570.1;XP_017912935.1;XP_017912936.1	K11252+K11086+K11086
Human Diseases	Immune diseases	Inflammatiory bowel disease (IBD)	1	0.945453	1	ko05321	XP_017910136.1	K04446
Environmental Information Processing	Signal transduction	Ras signaling pathway	9	0.951283	1	ko04014	NP_001278902.1;XP_005690980.1;XP_005690981.1;XP_013820133.1;XP_017904456.1;XP_017907117.1;XP_017907118.1;XP_017916143.1;XP_017916144.1	K04358+K08887+K08887+K04358+K04352+K05097+K05097+K08887+K08887
Organismal Systems	Digestive system	Gastric acid secretion	2	0.955182	1	ko04971	XP_017910123.1;XP_017910124.1	K08044+K08044
Environmental Information Processing	Signal transduction	Hedgehog signaling pathway	1	0.956028	1	ko04340	XP_005690627.2	K03362
Environmental Information Processing	Signaling molecules and interaction	Neuroactive ligand-receptor interaction	6	0.965899	1	ko04080	NP_001301184.1;XP_017893954.1;XP_017910128.1;XP_017910129.1;XP_017910130.1;XP_017910131.1	K04259+K04229+K04297+K04297+K04296+K04296
Organismal Systems	Digestive system	Pancreatic secretion	2	0.970783	1	ko04972	XP_017910123.1;XP_017910124.1	K08044+K08044
Cellular Processes	Transport and catabolism	Endocytosis	10	0.979646	1	ko04144	XP_005695703.2;XP_013818924.1;XP_013818926.1;XP_017901619.1;XP_017901624.1;XP_017901631.1;XP_017905346.1;XP_017905347.1;XP_017908700.1;XP_017917319.1	K12959+K06503+K06503+K06503+K06503+K06503+K08291+K08291+K05747+K00889
Human Diseases	Cancers	Renal cell carcinoma	1	0.980325	1	ko05211	XP_017915766.1	K01679
Human Diseases	Cancers	Endometrial cancer	1	0.981083	1	ko05213	XP_017905811.1	K05691
Environmental Information Processing	Signaling molecules and interaction	Cell adhesion molecules (CAMs)	4	0.986912	1	ko04514	NP_001301085.1;XP_017912333.1;XP_017912334.1;XP_017922697.1	K05719+K05719+K05719+K06585
Organismal Systems	Endocrine system	Glucagon signaling pathway	2	0.989565	1	ko04922	XP_005693379.1;XP_005693380.1	K00162+K00162
Organismal Systems	Endocrine system	Melanogenesis	2	0.989565	1	ko04916	XP_017910123.1;XP_017910124.1	K08044+K08044
Organismal Systems	Digestive system	Protein digestion and absorption	3	0.990478	1	ko04974	XP_017910138.1;XP_017910139.1;XP_017910140.1	K06236+K06236+K06236
Environmental Information Processing	Signal transduction	Two-component system	1	0.992034	1	ko02020	XP_017910137.1	K00425
Environmental Information Processing	Signal transduction	Wnt signaling pathway	4	0.994147	1	ko04310	XP_005690627.2;XP_017894223.1;XP_017894224.1;XP_017910136.1	K03362+K04511+K04511+K04446
Human Diseases	Cancers	Colorectal cancer	1	0.994934	1	ko05210	XP_017894849.1	K06765
Environmental Information Processing	Signal transduction	Phosphatidylinositol signaling system	2	0.995037	1	ko04070	XP_017906257.1;XP_017917319.1	K01109+K00889
Human Diseases	Infectious diseases	Herpes simplex infection	3	0.995964	1	ko05168	XP_017895358.1;XP_017895359.1;XP_017895360.1	K03131+K03131+K03131
Human Diseases	Cancers	Choline metabolism in cancer	2	0.995976	1	ko05231	XP_017908700.1;XP_017917319.1	K05747+K00889
Organismal Systems	Immune system	Natural killer cell mediated cytotoxicity	2	0.997626	1	ko04650	XP_017905328.1;XP_017910136.1	K07984+K04446
Environmental Information Processing	Signal transduction	Phospholipase D signaling pathway	3	0.998857	1	ko04072	XP_017910123.1;XP_017910124.1;XP_017917319.1	K08044+K08044+K00889
Cellular Processes	Cellular commiunity	Adherens junction	2	0.999155	1	ko04520	XP_017905811.1;XP_017908700.1	K05691+K05747
Human Diseases	Infectious diseases	HTLV-I infection	5	0.999294	1	ko05166	XP_013830632.1;XP_017896682.1;XP_017910123.1;XP_017910124.1;XP_017910136.1	K03351+K03351+K08044+K08044+K04446
Organismal Systems	Endocrine system	Insulin signaling pathway	1	0.999981	1	ko04910	XP_017906238.1	K04372
Cellular Processes	Cellular commiunity	Tight junction	3	0.999988	1	ko04530	XP_017905811.1;XP_017910675.1;XP_017910676.1	K05691+K06068+K06068
