# Supplementary material for: Identification of selection signals by large-scale whole-genome resequencing of cashmere goats
Source: Sci Rep. 2017 Nov 9;7:15142. doi: 10.1038/s41598-017-15516-0 (PMC5680388; doi:10.1038/s41598-017-15516-0)
Supplement: Supplementary file 8 — Supplementary Dataset 7 [file 41598_2017_15516_MOESM8_ESM.xlsx]

## Sheet: Sheet1
Chromosome	Position	Ref	ALT	Gene name	Gene_ID
1	135029461	G	A	RAB6B	XP_017906590.1
1	135030037	G	C	RAB6B	XP_017906590.1
1	135031379	G	A	RAB6B	XP_017906590.1
1	135031606	T	G	RAB6B	XP_017906590.1
1	135032247	T	C	RAB6B	XP_017906590.1
1	135032253	A	C	RAB6B	XP_017906590.1
1	135032356	T	C	RAB6B	XP_017906590.1
1	135032893	A	G	RAB6B	XP_017906590.1
1	135033856	A	G	RAB6B	XP_017906590.1
1	135034222	A	T	RAB6B	XP_017906590.1
1	135034332	C	T	RAB6B	XP_017906590.1
1	135034718	G	A	RAB6B	XP_017906590.1
1	135034775	A	G	RAB6B	XP_017906590.1
1	135036069	G	T	RAB6B	XP_017906590.1
1	135037117	C	T	RAB6B	XP_017906590.1
1	135037168	G	A	RAB6B	XP_017906590.1
1	135038053	C	T	RAB6B	XP_017906590.1
1	135038399	G	A	RAB6B	XP_017906590.1
1	135039658	C	T	RAB6B	XP_017906590.1
1	135039748	A	G	RAB6B	XP_017906590.1
1	135040052	G	A	RAB6B	XP_017906590.1
1	135040439	T	C	RAB6B	XP_017906590.1
1	135040872	G	T	RAB6B	XP_017906590.1
1	135040898	G	A	RAB6B	XP_017906590.1
1	135041478	C	T	RAB6B	XP_017906590.1
1	135041792	G	T	RAB6B	XP_017906590.1
1	135042161	G	A	RAB6B	XP_017906590.1
1	135042277	C	G	RAB6B	XP_017906590.1
1	135042281	C	T	RAB6B	XP_017906590.1
1	135042349	C	T	RAB6B	XP_017906590.1
1	135042749	G	A	RAB6B	XP_017906590.1
1	135042793	A	G	RAB6B	XP_017906590.1
1	135042985	T	C	RAB6B	XP_017906590.1
1	135043277	A	G	RAB6B	XP_017906590.1
1	135044106	T	C	RAB6B	XP_017906590.1
1	135044327	T	C	RAB6B	XP_017906590.1
1	135044514	T	C	RAB6B	XP_017906590.1
1	135044668	A	G	RAB6B	XP_017906590.1
1	135044882	T	C	RAB6B	XP_017906590.1
1	135045478	A	G	RAB6B	XP_017906590.1
1	135045498	T	C	RAB6B	XP_017906590.1
1	135045584	T	C	RAB6B	XP_017906590.1
1	135045769	T	G	RAB6B	XP_017906590.1
1	135045783	A	G	RAB6B	XP_017906590.1
1	135046032	C	G	RAB6B	XP_017906590.1
1	135046402	A	G	RAB6B	XP_017906590.1
1	135046668	A	G	RAB6B	XP_017906590.1
1	135048244	C	T	RAB6B	XP_017906590.1
1	135049011	T	C	RAB6B	XP_017906590.1
1	135050451	A	G	RAB6B	XP_017906590.1
1	135050462	C	T	RAB6B	XP_017906590.1
1	135051091	T	C	RAB6B	XP_017906590.1
1	135052691	G	C	RAB6B	XP_017906590.1
1	135056807	T	C	RAB6B	XP_017906590.1
1	135057029	A	G	RAB6B	XP_017906590.1
1	135057613	G	A	RAB6B	XP_017906590.1
1	135058573	C	T	RAB6B	XP_017906590.1
1	135061119	T	C	RAB6B	XP_017906590.1
1	135061225	T	C	RAB6B	XP_017906590.1
1	135061226	A	G	RAB6B	XP_017906590.1
1	135061584	A	G	RAB6B	XP_017906590.1
1	135062993	C	T	RAB6B	XP_017906590.1
1	135063785	G	A	RAB6B	XP_017906590.1
1	135064013	G	A	RAB6B	XP_017906590.1
1	135064489	T	G	RAB6B	XP_017906590.1
1	135065110	C	T	RAB6B	XP_017906590.1
1	135065131	G	C	RAB6B	XP_017906590.1
1	135065223	G	A	RAB6B	XP_017906590.1
1	135065401	G	T	RAB6B	XP_017906590.1
1	135065471	G	A	RAB6B	XP_017906590.1
1	135065476	T	A	RAB6B	XP_017906590.1
1	135065581	A	G	RAB6B	XP_017906590.1
1	135065808	C	A	RAB6B	XP_017906590.1
1	135066381	A	G	RAB6B	XP_017906590.1
1	135067319	A	G	RAB6B	XP_017906590.1
1	135067344	C	G	RAB6B	XP_017906590.1
1	135067573	A	G	RAB6B	XP_017906590.1
1	135067743	G	A	RAB6B	XP_017906590.1
1	135069488	C	T	RAB6B	XP_017906590.1
1	135070381	T	C	RAB6B	XP_017906590.1
1	135070408	A	G	RAB6B	XP_017906590.1
1	135070443	A	G	RAB6B	XP_017906590.1
1	135073993	A	G	RAB6B	XP_017906590.1
1	135075469	G	C	RAB6B	XP_017906590.1
1	135076058	T	C	RAB6B	XP_017906590.1
1	135076947	A	G	RAB6B	XP_017906590.1
1	135077252	G	C	RAB6B	XP_017906590.1
1	135081624	A	G	RAB6B	XP_017906590.1
1	135081644	T	C	RAB6B	XP_017906590.1
1	135081645	G	A	RAB6B	XP_017906590.1
1	135082537	A	G	RAB6B	XP_017906590.1
1	135082569	G	A	RAB6B	XP_017906590.1
1	135082646	G	C	RAB6B	XP_017906590.1
1	135082877	C	A	RAB6B	XP_017906590.1
1	135082939	T	C	RAB6B	XP_017906590.1
1	135083338	C	A	RAB6B	XP_017906590.1
1	135083346	C	G	RAB6B	XP_017906590.1
1	135084973	G	T	RAB6B	XP_017906590.1
1	135085005	G	T	RAB6B	XP_017906590.1
1	135086121	G	A	RAB6B	XP_017906590.1
1	135086525	C	T	RAB6B	XP_017906590.1
1	135086644	T	C	RAB6B	XP_017906590.1
1	135086811	T	C	RAB6B	XP_017906590.1
1	135087808	G	A	RAB6B	XP_017906590.1
1	135087847	T	C	RAB6B	XP_017906590.1
1	135088175	A	G	RAB6B	XP_017906590.1
1	135088349	T	C	RAB6B	XP_017906590.1
1	135088459	G	A	RAB6B	XP_017906590.1
1	135088690	G	A	RAB6B	XP_017906590.1
1	135088739	C	T	RAB6B	XP_017906590.1
1	135089377	A	T	RAB6B	XP_017906590.1
1	135089421	C	A	RAB6B	XP_017906590.1
1	135089430	T	C	RAB6B	XP_017906590.1
1	135089918	T	C	RAB6B	XP_017906590.1
1	135090022	C	A	RAB6B	XP_017906590.1
1	135090028	T	C	RAB6B	XP_017906590.1
1	135090221	A	T	RAB6B	XP_017906590.1
1	135090341	G	C	RAB6B	XP_017906590.1
1	135090916	T	C	RAB6B	XP_017906590.1
1	135097865	C	T	SRPRB	XP_017906603.1
1	135097901	C	T	SRPRB	XP_017906603.1
1	135099682	C	T	SRPRB	XP_017906603.1
1	135099858	G	A	SRPRB	XP_017906603.1
1	135099877	T	C	SRPRB	XP_017906603.1
1	135100602	G	A	SRPRB	XP_017906603.1
1	135100946	A	G	SRPRB	XP_017906603.1
1	135100988	C	G	SRPRB	XP_017906603.1
1	135101113	T	C	SRPRB	XP_017906603.1
1	135101222	G	A	SRPRB	XP_017906603.1
1	135101325	T	G	SRPRB	XP_017906603.1
1	135101510	T	C	SRPRB	XP_017906603.1
1	135101568	G	A	SRPRB	XP_017906603.1
1	135101717	G	T	SRPRB	XP_017906603.1
1	135101988	G	A	SRPRB	XP_017906603.1
1	135102031	A	C	SRPRB	XP_017906603.1
1	135102717	G	A	SRPRB	XP_017906603.1
1	135103438	T	G	SRPRB	XP_017906603.1
1	135103672	G	T	SRPRB	XP_017906603.1
1	135104041	T	A	SRPRB	XP_017906603.1
1	135104323	T	C	SRPRB	XP_017906603.1
1	135104681	T	C	SRPRB	XP_017906603.1
1	135105030	T	C	SRPRB	XP_017906603.1
1	135106017	T	C	SRPRB	XP_017906603.1
1	135106923	C	G	SRPRB	XP_017906603.1
1	135106929	T	G	SRPRB	XP_017906603.1
1	135107617	C	T	SRPRB	XP_017906603.1
1	135107910	A	T	SRPRB	XP_017906603.1
1	135109286	A	C	SRPRB	XP_017906603.1
1	135110118	C	A	SRPRB	XP_017906603.1
1	135110462	C	T	SRPRB	XP_017906603.1
1	135110463	A	G	SRPRB	XP_017906603.1
1	135110626	G	T	SRPRB	XP_017906603.1
1	135110970	A	T	SRPRB	XP_017906603.1
1	135111034	C	T	SRPRB	XP_017906603.1
1	135111051	G	A	SRPRB	XP_017906603.1
1	135111165	G	A	SRPRB	XP_017906603.1
1	135111206	G	A	SRPRB	XP_017906603.1
1	135111671	T	C	SRPRB	XP_017906603.1
1	135114603	A	G	SRPRB	XP_017906603.1
1	135114810	G	A	SRPRB	XP_017906603.1
1	135118196	C	T	SRPRB	XP_017906603.1
1	135118542	G	T	SRPRB	XP_017906603.1
1	135121398	C	G	SRPRB	XP_017906603.1
1	135121400	G	T	SRPRB	XP_017906603.1
1	135122020	C	T	SRPRB	XP_017906603.1
1	135122259	A	T	SRPRB	XP_017906603.1
1	135122570	A	C	SRPRB	XP_017906603.1
1	135122571	G	A	SRPRB	XP_017906603.1
1	135123963	C	G	SRPRB	XP_017906603.1
1	135124064	T	C	SRPRB	XP_017906603.1
1	135124576	G	A	SRPRB	XP_017906603.1
1	135124988	G	A	SRPRB	XP_017906603.1
1	135125744	T	C	SRPRB	XP_017906603.1
1	135125771	T	A	SRPRB	XP_017906603.1
1	135125776	T	C	SRPRB	XP_017906603.1
1	135125777	G	A	SRPRB	XP_017906603.1
1	135125856	T	C	SRPRB	XP_017906603.1
1	135126105	G	A	SRPRB	XP_017906603.1
1	135126127	G	A	SRPRB	XP_017906603.1
1	135126786	G	A	SRPRB	XP_017906603.1
1	135127347	C	T	SRPRB	XP_017906603.1
1	135127763	A	G	SRPRB	XP_017906603.1
1	135127826	T	G	SRPRB	XP_017906603.1
1	135128222	A	G	SRPRB	XP_017906603.1
1	135128712	A	G	SRPRB	XP_017906603.1
1	135128775	C	A	SRPRB	XP_017906603.1
1	135128966	T	C	SRPRB	XP_017906603.1
1	135129092	C	A	SRPRB	XP_017906603.1
1	135129203	T	C	SRPRB	XP_017906603.1
1	135129689	T	A	SRPRB	XP_017906603.1
1	135130804	A	T	SRPRB	XP_017906603.1
1	135131523	C	T	SRPRB	XP_017906603.1
1	135138657	G	C	LOC102172205	XP_005675608.2
1	135139033	T	C	LOC102172205	XP_005675608.2
1	135139034	A	T	LOC102172205	XP_005675608.2
1	135139352	A	T	LOC102172205	XP_005675608.2
1	135140010	C	T	LOC102172205	XP_005675608.2
1	135141466	T	G	LOC102172205	XP_005675608.2
1	135141478	A	G	LOC102172205	XP_005675608.2
1	135141594	T	C	LOC102172205	XP_005675608.2
1	135141637	G	A	LOC102172205	XP_005675608.2
1	135142089	A	T	LOC102172205	XP_005675608.2
1	135142327	G	T	LOC102172205	XP_005675608.2
1	135142574	C	T	LOC102172205	XP_005675608.2
1	135142693	C	T	LOC102172205	XP_005675608.2
1	135142805	G	A	LOC102172205	XP_005675608.2
1	135143711	C	G	LOC102172205	XP_005675608.2
1	135144017	T	A	LOC102172205	XP_005675608.2
1	135144726	T	G	LOC102172205	XP_005675608.2
1	135145542	C	T	LOC102172205	XP_005675608.2
1	135145759	G	T	LOC102172205	XP_005675608.2
1	135147140	C	T	LOC102172205	XP_005675608.2
1	135148451	C	T	LOC102172205	XP_005675608.2
1	135149055	A	G	LOC102172205	XP_005675608.2
1	135149299	G	A	LOC102172205	XP_005675608.2
1	135149322	G	T	LOC102172205	XP_005675608.2
1	135152187	T	C	LOC102172205	XP_005675608.2
1	135152687	A	G	LOC102172205	XP_005675608.2
1	135156740	T	C	LOC102172205	XP_005675608.2
1	135157397	T	C	LOC102172205	XP_005675608.2
1	135157754	A	G	LOC102172205	XP_005675608.2
1	135158079	A	G	LOC102172205	XP_005675608.2
1	135158091	A	G	LOC102172205	XP_005675608.2
1	135158238	A	G	LOC102172205	XP_005675608.2
1	135158357	A	T	LOC102172205	XP_005675608.2
1	135158492	G	T	LOC102172205	XP_005675608.2
1	135158538	C	T	LOC102172205	XP_005675608.2
1	135158571	A	G	LOC102172205	XP_005675608.2
1	135158581	C	T	LOC102172205	XP_005675608.2
1	135158729	G	T	LOC102172205	XP_005675608.2
1	135158748	G	T	LOC102172205	XP_005675608.2
1	135158795	C	T	LOC102172205	XP_005675608.2
1	135158825	G	A	LOC102172205	XP_005675608.2
1	135159120	T	C	LOC102172205	XP_005675608.2
1	135159175	T	G	LOC102172205	XP_005675608.2
1	135159384	T	C	LOC102172205	XP_005675608.2
1	135159530	T	C	LOC102172205	XP_005675608.2
1	135159550	C	T	LOC102172205	XP_005675608.2
1	135159631	T	A	LOC102172205	XP_005675608.2
1	135159716	C	T	LOC102172205	XP_005675608.2
1	135160145	A	G	LOC102172205	XP_005675608.2
1	135161025	T	C	LOC102172205	XP_005675608.2
1	135161032	G	A	LOC102172205	XP_005675608.2
1	135161145	G	A	LOC102172205	XP_005675608.2
1	135161224	G	A	LOC102172205	XP_005675608.2
1	135161748	G	A	LOC102172205	XP_005675608.2
1	135161866	G	T	LOC102172205	XP_005675608.2
1	135162002	A	C	LOC102172205	XP_005675608.2
1	135162178	C	T	LOC102172205	XP_005675608.2
1	135162443	G	A	LOC102172205	XP_005675608.2
1	135162460	C	G	LOC102172205	XP_005675608.2
1	135162948	C	A	LOC102172205	XP_005675608.2
1	135163985	C	G	LOC102172205	XP_005675608.2
1	135164030	C	T	LOC102172205	XP_005675608.2
1	135164349	C	T	LOC102172205	XP_005675608.2
1	135164413	C	T	LOC102172205	XP_005675608.2
1	135164449	T	C	LOC102172205	XP_005675608.2
1	135165530	T	C	LOC102172205	XP_005675608.2
1	135165590	G	A	LOC102172205	XP_005675608.2
1	135165844	A	G	LOC102172205	XP_005675608.2
1	135166250	G	A	LOC102172205	XP_005675608.2
1	135166363	C	T	LOC102172205	XP_005675608.2
1	135166820	G	C	LOC102172205	XP_005675608.2
1	135166870	T	C	LOC102172205	XP_005675608.2
1	135167445	G	A	LOC102172205	XP_005675608.2
1	135167800	A	T	LOC102172205	XP_005675608.2
1	135167854	T	C	LOC102172205	XP_005675608.2
1	135167879	A	G	LOC102172205	XP_005675608.2
1	135167881	G	A	LOC102172205	XP_005675608.2
1	135168261	G	C	LOC102172205	XP_005675608.2
1	135168363	T	C	LOC102172205	XP_005675608.2
1	135168705	A	G	LOC102172205	XP_005675608.2
1	135168740	A	G	LOC102172205	XP_005675608.2
1	135168783	C	T	LOC102172205	XP_005675608.2
1	135169191	A	C	LOC102172205	XP_005675608.2
1	135169359	G	C	LOC102172205	XP_005675608.2
1	135169389	T	C,G	LOC102172205	XP_005675608.2
1	135169576	C	T	LOC102172205	XP_005675608.2
1	135169615	A	T	LOC102172205	XP_005675608.2
1	135169918	G	A	LOC102172205	XP_005675608.2
1	135170453	C	T	LOC102172205	XP_005675608.2
1	135172245	T	C	LOC102172205	XP_005675608.2
1	135172454	C	G	LOC102172205	XP_005675608.2
1	135172820	G	A	LOC102172205	XP_005675608.2
1	135174495	C	T	LOC102172205	XP_005675608.2
1	135174879	T	G	LOC102172205	XP_005675608.2
1	135174891	C	T	LOC102172205	XP_005675608.2
1	135174911	G	A	LOC102172205	XP_005675608.2
1	135175561	A	G	LOC102172205	XP_005675608.2
1	135177064	T	G	LOC102172205	XP_005675608.2
1	135177122	T	C	LOC102172205	XP_005675608.2
1	135177478	T	C	LOC102172205	XP_005675608.2
1	135177673	G	A	LOC102172205	XP_005675608.2
1	155342257	A	T	SATB1	XP_017908693.1
1	155348228	A	G	SATB1	XP_017908693.1
1	155348249	G	A	SATB1	XP_017908693.1
1	155348866	T	A	SATB1	XP_017908693.1
1	155349699	A	T	SATB1	XP_017908693.1
1	155350457	C	T	SATB1	XP_017908693.1
1	155350853	G	A	SATB1	XP_017908693.1
1	155351249	T	G	SATB1	XP_017908693.1
1	155351250	A	G	SATB1	XP_017908693.1
1	155351659	C	T	SATB1	XP_017908693.1
1	155351880	C	G	SATB1	XP_017908693.1
1	155352007	A	G	SATB1	XP_017908693.1
1	155352008	C	T	SATB1	XP_017908693.1
1	155352024	G	C	SATB1	XP_017908693.1
1	155352105	G	T	SATB1	XP_017908693.1
1	155352862	G	A	SATB1	XP_017908693.1
1	155353229	G	A	SATB1	XP_017908693.1
1	155353388	G	C	SATB1	XP_017908693.1
1	155353510	C	T	SATB1	XP_017908693.1
1	155353819	A	G	SATB1	XP_017908693.1
1	155354552	T	A	SATB1	XP_017908693.1
1	155355007	A	G	SATB1	XP_017908693.1
1	155355016	G	A	SATB1	XP_017908693.1
1	155355196	T	C	SATB1	XP_017908693.1
1	155357937	T	C	SATB1	XP_017908693.1
1	155360218	T	C	SATB1	XP_017908693.1
1	155360291	A	T	SATB1	XP_017908693.1
1	155363222	A	G	SATB1	XP_017908693.1
1	155262703	A	G	SATB1	XP_017908700.1
1	155263224	C	A	SATB1	XP_017908700.1
1	155263373	T	C	SATB1	XP_017908700.1
1	155263374	G	A	SATB1	XP_017908700.1
1	155263487	T	C	SATB1	XP_017908700.1
1	155264093	C	T	SATB1	XP_017908700.1
1	155264106	C	T	SATB1	XP_017908700.1
1	155264289	G	A	SATB1	XP_017908700.1
1	155264513	C	T	SATB1	XP_017908700.1
1	155264542	A	T	SATB1	XP_017908700.1
1	155264594	C	T	SATB1	XP_017908700.1
1	155264600	C	T	SATB1	XP_017908700.1
1	155264693	T	G	SATB1	XP_017908700.1
1	155279562	T	C	SATB1	XP_017908700.1
1	155284895	T	C	SATB1	XP_017908700.1
1	155285260	A	G	SATB1	XP_017908700.1
1	155286038	T	C	SATB1	XP_017908700.1
1	155287898	G	A	SATB1	XP_017908700.1
1	155292619	A	G	SATB1	XP_017908700.1
1	155296214	C	G	SATB1	XP_017908700.1
1	155298856	A	C	SATB1	XP_017908700.1
1	155298859	A	G	SATB1	XP_017908700.1
1	155300174	A	G	SATB1	XP_017908700.1
1	155300263	A	G	SATB1	XP_017908700.1
1	155301927	T	A	SATB1	XP_017908700.1
1	155309986	T	C	SATB1	XP_017908700.1
1	155310717	G	A	SATB1	XP_017908700.1
1	155315199	C	A	SATB1	XP_017908700.1
1	155321628	C	T	SATB1	XP_017908700.1
1	155330267	T	C	SATB1	XP_017908700.1
1	155332183	T	C	SATB1	XP_017908700.1
1	65302554	A	T	STXBP5L	XP_017899478.1
1	65303019	A	C,G	STXBP5L	XP_017899478.1
1	65303023	T	C	STXBP5L	XP_017899478.1
1	65303029	G	A	STXBP5L	XP_017899478.1
1	65303475	C	T	STXBP5L	XP_017899478.1
1	65303710	G	C	STXBP5L	XP_017899478.1
1	65305045	C	A	STXBP5L	XP_017899478.1
1	65305955	C	G	STXBP5L	XP_017899478.1
1	65306400	G	A	STXBP5L	XP_017899478.1
1	65306712	G	A	STXBP5L	XP_017899478.1
1	65307275	A	G	STXBP5L	XP_017899478.1
1	65307303	T	C	STXBP5L	XP_017899478.1
1	65307379	G	C	STXBP5L	XP_017899478.1
1	65308018	A	T	STXBP5L	XP_017899478.1
1	65308035	A	G	STXBP5L	XP_017899478.1
1	65308957	A	G	STXBP5L	XP_017899478.1
1	65309430	A	C	STXBP5L	XP_017899478.1
1	65309784	G	A	STXBP5L	XP_017899478.1
1	65311470	G	A	STXBP5L	XP_017899478.1
1	65311617	T	C	STXBP5L	XP_017899478.1
1	65311838	G	A	STXBP5L	XP_017899478.1
1	65312013	G	A	STXBP5L	XP_017899478.1
1	65312028	T	A	STXBP5L	XP_017899478.1
1	65313142	G	A	STXBP5L	XP_017899478.1
1	65313739	C	T	STXBP5L	XP_017899478.1
1	65314353	T	A	STXBP5L	XP_017899478.1
1	65315382	G	A	STXBP5L	XP_017899478.1
1	65315902	T	C	STXBP5L	XP_017899478.1
1	65316309	T	G	STXBP5L	XP_017899478.1
1	65318264	C	T	STXBP5L	XP_017899478.1
1	65318769	T	C	STXBP5L	XP_017899478.1
1	65319290	C	T	STXBP5L	XP_017899478.1
1	65320389	A	G	STXBP5L	XP_017899478.1
1	65320842	G	A	STXBP5L	XP_017899478.1
1	65321009	T	C	STXBP5L	XP_017899478.1
1	65322568	G	C	STXBP5L	XP_017899478.1
1	65324082	T	A	STXBP5L	XP_017899478.1
1	65324934	A	G	STXBP5L	XP_017899478.1
1	65327220	C	G	STXBP5L	XP_017899478.1
1	65327373	A	G	STXBP5L	XP_017899478.1
1	65327418	T	C	STXBP5L	XP_017899478.1
1	65327583	T	G	STXBP5L	XP_017899478.1
1	65328574	G	A	STXBP5L	XP_017899478.1
1	65330143	G	T	STXBP5L	XP_017899478.1
1	65330796	T	A	STXBP5L	XP_017899478.1
1	65332088	T	C	STXBP5L	XP_017899478.1
1	65332761	T	G	STXBP5L	XP_017899478.1
1	65333026	T	C	STXBP5L	XP_017899478.1
1	65335631	G	A	STXBP5L	XP_017899478.1
1	65335826	T	C	STXBP5L	XP_017899478.1
1	65338473	G	A	STXBP5L	XP_017899478.1
1	65339143	T	C	STXBP5L	XP_017899478.1
1	65339158	G	T	STXBP5L	XP_017899478.1
1	65339595	T	C	STXBP5L	XP_017899478.1
1	65340839	T	A	STXBP5L	XP_017899478.1
1	65341349	G	A	STXBP5L	XP_017899478.1
1	65344484	C	T	STXBP5L	XP_017899478.1
1	65345542	A	C	STXBP5L	XP_017899478.1
1	65346547	C	T	STXBP5L	XP_017899478.1
1	65347305	C	T	STXBP5L	XP_017899478.1
1	65347907	G	A	STXBP5L	XP_017899478.1
1	65348174	A	G	STXBP5L	XP_017899478.1
1	65351955	C	T	STXBP5L	XP_017899478.1
1	65357610	A	G	STXBP5L	XP_017899478.1
1	65358405	C	A	STXBP5L	XP_017899478.1
1	65358796	A	T	STXBP5L	XP_017899478.1
1	65360044	G	A	STXBP5L	XP_017899478.1
1	65361068	T	G	STXBP5L	XP_017899478.1
1	65361269	G	A	STXBP5L	XP_017899478.1
1	65362540	T	C	STXBP5L	XP_017899478.1
1	65363232	T	C	STXBP5L	XP_017899478.1
1	65363370	A	G	STXBP5L	XP_017899478.1
1	65365329	G	A	STXBP5L	XP_017899478.1
1	65366772	G	A	STXBP5L	XP_017899478.1
1	65367183	A	G	STXBP5L	XP_017899478.1
1	65371511	T	C	STXBP5L	XP_017899478.1
1	65372262	A	G	STXBP5L	XP_017899478.1
1	65375721	T	C	STXBP5L	XP_017899478.1
1	65376962	T	G	STXBP5L	XP_017899478.1
1	65377038	A	G	STXBP5L	XP_017899478.1
1	65378850	A	T	STXBP5L	XP_017899478.1
1	65378971	A	G	STXBP5L	XP_017899478.1
1	65379560	C	G	STXBP5L	XP_017899478.1
1	65380436	A	T	STXBP5L	XP_017899478.1
1	65382741	A	G	STXBP5L	XP_017899478.1
1	65382975	C	A	STXBP5L	XP_017899478.1
1	65385125	T	A	STXBP5L	XP_017899478.1
1	65388372	G	A	STXBP5L	XP_017899478.1
1	65388726	G	A	STXBP5L	XP_017899478.1
1	65389405	C	G	STXBP5L	XP_017899478.1
1	65390482	G	A	STXBP5L	XP_017899478.1
1	65391638	G	C	STXBP5L	XP_017899478.1
1	65391655	T	A	STXBP5L	XP_017899478.1
1	65393075	C	A	STXBP5L	XP_017899478.1
1	65393723	A	G	STXBP5L	XP_017899478.1
1	65396989	G	C	STXBP5L	XP_017899478.1
1	65397194	G	T	STXBP5L	XP_017899478.1
1	65398316	G	A	STXBP5L	XP_017899478.1
1	65399577	T	C	STXBP5L	XP_017899478.1
1	65401676	A	G	STXBP5L	XP_017899478.1
1	65402038	T	C	STXBP5L	XP_017899478.1
1	65406045	A	G	STXBP5L	XP_017899478.1
1	65409595	G	A	STXBP5L	XP_017899478.1
1	65410106	A	T	STXBP5L	XP_017899478.1
1	65410861	A	G	STXBP5L	XP_017899478.1
1	65412983	G	A	STXBP5L	XP_017899478.1
1	65415997	T	C	STXBP5L	XP_017899478.1
1	65420441	A	T	STXBP5L	XP_017899478.1
1	65420620	C	T	STXBP5L	XP_017899478.1
1	65420641	A	T	STXBP5L	XP_017899478.1
1	65425820	G	C	STXBP5L	XP_017899478.1
1	65426902	T	C	STXBP5L	XP_017899478.1
1	65429018	G	A	STXBP5L	XP_017899478.1
1	65430072	G	T	STXBP5L	XP_017899478.1
1	65437815	A	G	STXBP5L	XP_017899478.1
1	65439360	T	C	STXBP5L	XP_017899478.1
1	65443144	T	G	STXBP5L	XP_017899478.1
1	65443347	T	G	STXBP5L	XP_017899478.1
1	65444791	C	T	STXBP5L	XP_017899478.1
1	65446469	T	C	STXBP5L	XP_017899478.1
1	65447056	A	G	STXBP5L	XP_017899478.1
1	65447260	T	G	STXBP5L	XP_017899478.1
1	65447657	A	G	STXBP5L	XP_017899478.1
1	65450081	A	G	STXBP5L	XP_017899478.1
1	65451297	T	C	STXBP5L	XP_017899478.1
1	65452432	A	G	STXBP5L	XP_017899478.1
1	65453193	T	G	STXBP5L	XP_017899478.1
1	65453597	T	G	STXBP5L	XP_017899478.1
1	65453774	T	G	STXBP5L	XP_017899478.1
1	65459368	A	G	STXBP5L	XP_017899478.1
1	65463551	A	G	STXBP5L	XP_017899478.1
1	65463605	T	A	STXBP5L	XP_017899478.1
1	65464109	C	G	STXBP5L	XP_017899478.1
1	65464285	A	G	STXBP5L	XP_017899478.1
1	65464621	T	C	STXBP5L	XP_017899478.1
1	65464791	T	A	STXBP5L	XP_017899478.1
1	65465986	G	A	STXBP5L	XP_017899478.1
1	65467696	T	C	STXBP5L	XP_017899478.1
1	65467816	T	A	STXBP5L	XP_017899478.1
1	65467835	A	T	STXBP5L	XP_017899478.1
1	65467984	G	A	STXBP5L	XP_017899478.1
1	65470151	T	A	STXBP5L	XP_017899478.1
1	65470377	T	G	STXBP5L	XP_017899478.1
1	65470380	G	T	STXBP5L	XP_017899478.1
1	65470502	G	A	STXBP5L	XP_017899478.1
1	65472717	A	G	STXBP5L	XP_017899478.1
1	65473706	G	T	STXBP5L	XP_017899478.1
1	65477632	T	A	STXBP5L	XP_017899478.1
1	65480849	T	C	STXBP5L	XP_017899478.1
1	65481426	T	C	STXBP5L	XP_017899478.1
1	65483313	C	A	STXBP5L	XP_017899478.1
1	65483316	G	C	STXBP5L	XP_017899478.1
1	65487587	C	T	STXBP5L	XP_017899478.1
1	65492948	T	C	STXBP5L	XP_017899478.1
1	65497177	T	G	STXBP5L	XP_017899478.1
1	65498666	A	G	STXBP5L	XP_017899478.1
1	65499144	G	C	STXBP5L	XP_017899478.1
1	65500884	G	A	STXBP5L	XP_017899478.1
1	65500915	T	C	STXBP5L	XP_017899478.1
1	65501047	G	C	STXBP5L	XP_017899478.1
1	65502048	C	A	STXBP5L	XP_017899478.1
1	65505945	T	A	STXBP5L	XP_017899478.1
1	65506363	G	A	STXBP5L	XP_017899478.1
1	65512682	T	A	STXBP5L	XP_017899478.1
1	65514222	T	C	STXBP5L	XP_017899478.1
1	65514873	C	G	STXBP5L	XP_017899478.1
1	65515102	T	C	STXBP5L	XP_017899478.1
1	65519891	C	G	STXBP5L	XP_017899478.1
1	65520067	C	T	STXBP5L	XP_017899478.1
1	65521902	T	C	STXBP5L	XP_017899478.1
1	65522050	T	C	STXBP5L	XP_017899478.1
1	65523627	A	G	STXBP5L	XP_017899478.1
1	65524081	T	C	STXBP5L	XP_017899478.1
1	65524731	C	T	STXBP5L	XP_017899478.1
1	65525743	G	A	STXBP5L	XP_017899478.1
1	65526106	G	A	STXBP5L	XP_017899478.1
1	65527382	A	C	STXBP5L	XP_017899478.1
1	65528144	G	T	STXBP5L	XP_017899478.1
1	65528149	A	G	STXBP5L	XP_017899478.1
1	65528542	C	G	STXBP5L	XP_017899478.1
1	65529370	T	C	STXBP5L	XP_017899478.1
1	65529817	G	A	STXBP5L	XP_017899478.1
1	65531144	A	T	STXBP5L	XP_017899478.1
1	65531921	A	T	STXBP5L	XP_017899478.1
1	65532203	C	A	STXBP5L	XP_017899478.1
1	65532805	C	G	STXBP5L	XP_017899478.1
1	65534332	T	C	STXBP5L	XP_017899478.1
1	65534909	A	G	STXBP5L	XP_017899478.1
1	65535219	T	G	STXBP5L	XP_017899478.1
1	65535254	T	G	STXBP5L	XP_017899478.1
1	65535312	A	G	STXBP5L	XP_017899478.1
1	65535359	G	A	STXBP5L	XP_017899478.1
1	65537849	T	C	STXBP5L	XP_017899478.1
1	65538593	T	A	STXBP5L	XP_017899478.1
1	65538815	A	C	STXBP5L	XP_017899478.1
1	65539881	C	A	STXBP5L	XP_017899478.1
1	65540036	C	T	STXBP5L	XP_017899478.1
1	65540407	T	C	STXBP5L	XP_017899478.1
1	65541004	A	T	STXBP5L	XP_017899478.1
1	65541012	T	C	STXBP5L	XP_017899478.1
1	65541414	G	A	STXBP5L	XP_017899478.1
1	65542493	T	C	STXBP5L	XP_017899478.1
1	65542552	C	T	STXBP5L	XP_017899478.1
1	65543133	C	T	STXBP5L	XP_017899478.1
1	65543951	G	A	STXBP5L	XP_017899478.1
1	65544514	C	T	STXBP5L	XP_017899478.1
1	65545670	C	G	STXBP5L	XP_017899478.1
1	65545769	T	C	STXBP5L	XP_017899478.1
1	65547700	A	G	STXBP5L	XP_017899478.1
1	65548586	G	A	STXBP5L	XP_017899478.1
1	65549817	G	A	STXBP5L	XP_017899478.1
1	65550205	G	T	STXBP5L	XP_017899478.1
1	65550964	T	C	STXBP5L	XP_017899478.1
1	65551076	A	G	STXBP5L	XP_017899478.1
1	65551488	C	T	STXBP5L	XP_017899478.1
1	65552157	C	T	STXBP5L	XP_017899478.1
1	65552557	G	A	STXBP5L	XP_017899478.1
1	65553140	G	A	STXBP5L	XP_017899478.1
1	65554374	A	G	STXBP5L	XP_017899478.1
1	65554690	C	T	STXBP5L	XP_017899478.1
1	65554937	A	G	STXBP5L	XP_017899478.1
1	65555716	C	G	STXBP5L	XP_017899478.1
1	65556111	T	C	STXBP5L	XP_017899478.1
1	65556844	T	C	STXBP5L	XP_017899478.1
1	65556902	A	T	STXBP5L	XP_017899478.1
1	65558455	G	A	STXBP5L	XP_017899478.1
1	65558855	C	A	STXBP5L	XP_017899478.1
1	65559001	C	A	STXBP5L	XP_017899478.1
1	65559017	A	G	STXBP5L	XP_017899478.1
1	65559029	C	A	STXBP5L	XP_017899478.1
1	65559097	G	A	STXBP5L	XP_017899478.1
1	65559098	C	A	STXBP5L	XP_017899478.1
1	65559254	G	A	STXBP5L	XP_017899478.1
1	65559650	C	T	STXBP5L	XP_017899478.1
1	65559654	A	G	STXBP5L	XP_017899478.1
1	65560186	A	G	STXBP5L	XP_017899478.1
1	65560558	A	G	STXBP5L	XP_017899478.1
1	65560757	C	T	STXBP5L	XP_017899478.1
1	65560981	A	G	STXBP5L	XP_017899478.1
1	65561056	A	G	STXBP5L	XP_017899478.1
1	65561548	G	A	STXBP5L	XP_017899478.1
1	65561549	C	A	STXBP5L	XP_017899478.1
1	65561822	G	A	STXBP5L	XP_017899478.1
1	65561911	G	T	STXBP5L	XP_017899478.1
1	65562172	G	A	STXBP5L	XP_017899478.1
1	65562454	G	A	STXBP5L	XP_017899478.1
1	65562803	A	G	STXBP5L	XP_017899478.1
1	65562967	T	C	STXBP5L	XP_017899478.1
1	65563081	A	G	STXBP5L	XP_017899478.1
1	65563116	G	A	STXBP5L	XP_017899478.1
1	65563214	G	A	STXBP5L	XP_017899478.1
1	65563484	A	G	STXBP5L	XP_017899478.1
1	65563706	T	C	STXBP5L	XP_017899478.1
1	65563859	G	C	STXBP5L	XP_017899478.1
1	65563862	C	T	STXBP5L	XP_017899478.1
1	65563868	A	T	STXBP5L	XP_017899478.1
1	65564008	G	C	STXBP5L	XP_017899478.1
1	65564187	G	A	STXBP5L	XP_017899478.1
1	65564286	T	G	STXBP5L	XP_017899478.1
1	65564333	T	C	STXBP5L	XP_017899478.1
1	65564420	C	G	STXBP5L	XP_017899478.1
1	65564651	A	T	STXBP5L	XP_017899478.1
1	65564718	C	A	STXBP5L	XP_017899478.1
1	65564769	G	A	STXBP5L	XP_017899478.1
1	65565174	G	A	STXBP5L	XP_017899478.1
1	65566365	T	C	STXBP5L	XP_017899478.1
1	65566712	C	T	STXBP5L	XP_017899478.1
1	65566838	T	C	STXBP5L	XP_017899478.1
1	65567021	C	T	STXBP5L	XP_017899478.1
1	65567157	C	T	STXBP5L	XP_017899478.1
1	65567622	G	C	STXBP5L	XP_017899478.1
1	65567638	G	C	STXBP5L	XP_017899478.1
1	65567821	T	C	STXBP5L	XP_017899478.1
1	65567895	A	G	STXBP5L	XP_017899478.1
1	65568042	G	A	STXBP5L	XP_017899478.1
1	65568162	T	C	STXBP5L	XP_017899478.1
1	65568168	A	T	STXBP5L	XP_017899478.1
1	65568193	A	T	STXBP5L	XP_017899478.1
1	65568246	C	T	STXBP5L	XP_017899478.1
1	65568743	A	G	STXBP5L	XP_017899478.1
1	65568744	A	G	STXBP5L	XP_017899478.1
1	65569015	C	G	STXBP5L	XP_017899478.1
1	65569076	G	A	STXBP5L	XP_017899478.1
1	65569092	A	C	STXBP5L	XP_017899478.1
1	65569255	A	T	STXBP5L	XP_017899478.1
1	65569300	A	G	STXBP5L	XP_017899478.1
1	65569878	T	G	STXBP5L	XP_017899478.1
1	65569894	T	C	STXBP5L	XP_017899478.1
1	65570151	T	C	STXBP5L	XP_017899478.1
1	65570390	C	T	STXBP5L	XP_017899478.1
1	65570496	C	T	STXBP5L	XP_017899478.1
1	65570532	A	G	STXBP5L	XP_017899478.1
1	65570616	T	C	STXBP5L	XP_017899478.1
1	65570655	C	A	STXBP5L	XP_017899478.1
1	65570920	G	T	STXBP5L	XP_017899478.1
1	65570927	A	G	STXBP5L	XP_017899478.1
1	65571025	G	A	STXBP5L	XP_017899478.1
1	65571351	G	A	STXBP5L	XP_017899478.1
1	65571567	C	G	STXBP5L	XP_017899478.1
1	65571836	C	A	STXBP5L	XP_017899478.1
1	65571957	T	A	STXBP5L	XP_017899478.1
1	65571983	C	T	STXBP5L	XP_017899478.1
1	65571988	A	G	STXBP5L	XP_017899478.1
1	65572011	A	G	STXBP5L	XP_017899478.1
1	65572143	A	C	STXBP5L	XP_017899478.1
1	65572172	T	C	STXBP5L	XP_017899478.1
1	65572193	G	A	STXBP5L	XP_017899478.1
1	65573436	T	C	STXBP5L	XP_017899478.1
1	65573449	G	A	STXBP5L	XP_017899478.1
1	65573481	G	C	STXBP5L	XP_017899478.1
1	65573519	A	G	STXBP5L	XP_017899478.1
1	65573552	T	C	STXBP5L	XP_017899478.1
1	65573765	T	C	STXBP5L	XP_017899478.1
1	65573842	T	C	STXBP5L	XP_017899478.1
1	65574247	C	T	STXBP5L	XP_017899478.1
1	65574301	A	C	STXBP5L	XP_017899478.1
1	65574380	A	G	STXBP5L	XP_017899478.1
1	65574470	A	T	STXBP5L	XP_017899478.1
1	65574680	T	A	STXBP5L	XP_017899478.1
1	65574754	A	G	STXBP5L	XP_017899478.1
1	65574780	G	C	STXBP5L	XP_017899478.1
1	65574804	A	G	STXBP5L	XP_017899478.1
1	65574894	A	C	STXBP5L	XP_017899478.1
1	65574969	T	A	STXBP5L	XP_017899478.1
1	65575029	A	G	STXBP5L	XP_017899478.1
1	65575049	C	T	STXBP5L	XP_017899478.1
1	65575234	T	C	STXBP5L	XP_017899478.1
1	65575243	A	G	STXBP5L	XP_017899478.1
1	65575579	A	G	STXBP5L	XP_017899478.1
1	65575609	T	C	STXBP5L	XP_017899478.1
1	65576688	A	G	STXBP5L	XP_017899478.1
1	65576899	A	C	STXBP5L	XP_017899478.1
1	65576932	G	A	STXBP5L	XP_017899478.1
1	65576946	T	C	STXBP5L	XP_017899478.1
1	65576947	T	A	STXBP5L	XP_017899478.1
1	65576952	G	A	STXBP5L	XP_017899478.1
1	65577057	C	T	STXBP5L	XP_017899478.1
1	65577074	C	T	STXBP5L	XP_017899478.1
1	65577180	T	A	STXBP5L	XP_017899478.1
1	65577299	A	G	STXBP5L	XP_017899478.1
1	65577366	T	C	STXBP5L	XP_017899478.1
1	65577402	A	G	STXBP5L	XP_017899478.1
1	65577564	A	C	STXBP5L	XP_017899478.1
1	65577586	A	C	STXBP5L	XP_017899478.1
1	65577600	A	G	STXBP5L	XP_017899478.1
1	65577617	G	C	STXBP5L	XP_017899478.1
1	65577702	A	G	STXBP5L	XP_017899478.1
1	65577816	T	C	STXBP5L	XP_017899478.1
1	65577864	C	A	STXBP5L	XP_017899478.1
1	65577870	G	A	STXBP5L	XP_017899478.1
1	65577881	G	A	STXBP5L	XP_017899478.1
1	65577914	A	G	STXBP5L	XP_017899478.1
1	65578047	A	G	STXBP5L	XP_017899478.1
1	65578080	A	C	STXBP5L	XP_017899478.1
1	65578138	A	T	STXBP5L	XP_017899478.1
1	65578154	A	G	STXBP5L	XP_017899478.1
1	65578183	T	C	STXBP5L	XP_017899478.1
1	65578295	T	G	STXBP5L	XP_017899478.1
1	65578312	C	T	STXBP5L	XP_017899478.1
1	65578484	A	C	STXBP5L	XP_017899478.1
1	65578512	T	G	STXBP5L	XP_017899478.1
1	65578521	C	T	STXBP5L	XP_017899478.1
1	65578522	A	C	STXBP5L	XP_017899478.1
1	65578552	T	C	STXBP5L	XP_017899478.1
1	65578573	A	G	STXBP5L	XP_017899478.1
1	65578599	C	T	STXBP5L	XP_017899478.1
1	65578719	G	T	STXBP5L	XP_017899478.1
1	65578847	A	G	STXBP5L	XP_017899478.1
1	65578865	A	G	STXBP5L	XP_017899478.1
1	65578949	A	C	STXBP5L	XP_017899478.1
1	65579044	G	A	STXBP5L	XP_017899478.1
1	65579147	G	T	STXBP5L	XP_017899478.1
1	65579153	A	G	STXBP5L	XP_017899478.1
1	65579157	A	T	STXBP5L	XP_017899478.1
1	65579168	G	A	STXBP5L	XP_017899478.1
1	65579227	A	G	STXBP5L	XP_017899478.1
1	65579363	G	A	STXBP5L	XP_017899478.1
1	65579379	T	G	STXBP5L	XP_017899478.1
1	65579383	C	A	STXBP5L	XP_017899478.1
1	65579395	G	A	STXBP5L	XP_017899478.1
1	65579409	T	G	STXBP5L	XP_017899478.1
1	65579648	G	A	STXBP5L	XP_017899478.1
1	65579889	G	A	STXBP5L	XP_017899478.1
1	65579897	A	G	STXBP5L	XP_017899478.1
1	65579910	T	C	STXBP5L	XP_017899478.1
1	65580076	C	A	STXBP5L	XP_017899478.1
1	65580078	A	G	STXBP5L	XP_017899478.1
1	65580163	A	G	STXBP5L	XP_017899478.1
1	65580228	T	C	STXBP5L	XP_017899478.1
1	65580257	G	C	STXBP5L	XP_017899478.1
1	65580272	T	G	STXBP5L	XP_017899478.1
1	65580403	A	G	STXBP5L	XP_017899478.1
1	65580440	G	A	STXBP5L	XP_017899478.1
1	65580441	T	C	STXBP5L	XP_017899478.1
1	65580468	A	T	STXBP5L	XP_017899478.1
1	65580535	A	C	STXBP5L	XP_017899478.1
1	65580548	G	A	STXBP5L	XP_017899478.1
1	65580582	G	A	STXBP5L	XP_017899478.1
1	65580588	G	A	STXBP5L	XP_017899478.1
1	65580624	C	G	STXBP5L	XP_017899478.1
1	65580646	C	T	STXBP5L	XP_017899478.1
1	65580698	T	C	STXBP5L	XP_017899478.1
1	65580721	T	C	STXBP5L	XP_017899478.1
1	65580789	T	C	STXBP5L	XP_017899478.1
1	65580800	T	A	STXBP5L	XP_017899478.1
1	65580837	G	A	STXBP5L	XP_017899478.1
1	65580839	C	A	STXBP5L	XP_017899478.1
1	65580913	G	T	STXBP5L	XP_017899478.1
1	65580937	A	C	STXBP5L	XP_017899478.1
1	65581016	T	C	STXBP5L	XP_017899478.1
1	65581171	A	G	STXBP5L	XP_017899478.1
1	65581186	G	A	STXBP5L	XP_017899478.1
1	65581191	T	A	STXBP5L	XP_017899478.1
1	65581197	G	T	STXBP5L	XP_017899478.1
1	65581206	G	C	STXBP5L	XP_017899478.1
1	65581447	T	G	STXBP5L	XP_017899478.1
1	65581479	C	G	STXBP5L	XP_017899478.1
1	65581518	C	T	STXBP5L	XP_017899478.1
1	65581520	T	C	STXBP5L	XP_017899478.1
1	65581593	A	G	STXBP5L	XP_017899478.1
1	65581598	C	T	STXBP5L	XP_017899478.1
1	65581600	T	C	STXBP5L	XP_017899478.1
1	65581720	G	T	STXBP5L	XP_017899478.1
1	65581730	C	T	STXBP5L	XP_017899478.1
1	65581742	C	T	STXBP5L	XP_017899478.1
1	65581769	C	T	STXBP5L	XP_017899478.1
1	65581770	A	G	STXBP5L	XP_017899478.1
1	65581785	A	C	STXBP5L	XP_017899478.1
1	65581846	C	T	STXBP5L	XP_017899478.1
1	65581850	A	C	STXBP5L	XP_017899478.1
1	65581857	A	G	STXBP5L	XP_017899478.1
1	65582008	C	T	STXBP5L	XP_017899478.1
1	65582059	T	C	STXBP5L	XP_017899478.1
1	65582085	A	G	STXBP5L	XP_017899478.1
1	65582160	C	G	STXBP5L	XP_017899478.1
1	65582162	G	A	STXBP5L	XP_017899478.1
1	65582170	C	T	STXBP5L	XP_017899478.1
1	65582200	G	A	STXBP5L	XP_017899478.1
1	65582229	C	T	STXBP5L	XP_017899478.1
1	65582323	A	G	STXBP5L	XP_017899478.1
1	65582424	C	A	STXBP5L	XP_017899478.1
1	65582480	A	G	STXBP5L	XP_017899478.1
1	65582595	T	A	STXBP5L	XP_017899478.1
1	65582598	C	T	STXBP5L	XP_017899478.1
1	65582666	G	C	STXBP5L	XP_017899478.1
1	65582668	A	G	STXBP5L	XP_017899478.1
1	65582816	C	G	STXBP5L	XP_017899478.1
1	65582834	T	C	STXBP5L	XP_017899478.1
1	65582933	G	A	STXBP5L	XP_017899478.1
1	65583047	T	C	STXBP5L	XP_017899478.1
1	65583199	A	G	STXBP5L	XP_017899478.1
1	65583203	G	A	STXBP5L	XP_017899478.1
1	65583212	T	C	STXBP5L	XP_017899478.1
1	65583289	A	T	STXBP5L	XP_017899478.1
1	65583362	T	C	STXBP5L	XP_017899478.1
1	65583546	G	T	STXBP5L	XP_017899478.1
1	65583621	T	C	STXBP5L	XP_017899478.1
1	65583708	A	G	STXBP5L	XP_017899478.1
1	65583836	A	G	STXBP5L	XP_017899478.1
1	65583887	C	G	STXBP5L	XP_017899478.1
1	65583998	T	C	STXBP5L	XP_017899478.1
1	65584009	T	A	STXBP5L	XP_017899478.1
1	65584075	G	T	STXBP5L	XP_017899478.1
1	65584110	G	T	STXBP5L	XP_017899478.1
1	65584242	C	T	STXBP5L	XP_017899478.1
1	65584292	G	A	STXBP5L	XP_017899478.1
1	65584368	C	A	STXBP5L	XP_017899478.1
1	65584435	C	T	STXBP5L	XP_017899478.1
1	65584657	C	T	STXBP5L	XP_017899478.1
1	65584661	A	G	STXBP5L	XP_017899478.1
1	65584738	A	G	STXBP5L	XP_017899478.1
1	65584772	C	T	STXBP5L	XP_017899478.1
1	65584773	C	T	STXBP5L	XP_017899478.1
1	65584774	A	G	STXBP5L	XP_017899478.1
1	65584809	G	T	STXBP5L	XP_017899478.1
1	65584924	C	T	STXBP5L	XP_017899478.1
1	65585062	C	A	STXBP5L	XP_017899478.1
1	65585100	G	T	STXBP5L	XP_017899478.1
1	65585308	G	A	STXBP5L	XP_017899478.1
1	65585522	T	C	STXBP5L	XP_017899478.1
1	65585551	T	C	STXBP5L	XP_017899478.1
1	65585552	G	A	STXBP5L	XP_017899478.1
1	65585581	C	T	STXBP5L	XP_017899478.1
1	65585785	G	C	STXBP5L	XP_017899478.1
1	65586019	T	C	STXBP5L	XP_017899478.1
1	65586064	A	G	STXBP5L	XP_017899478.1
1	65586103	A	C	STXBP5L	XP_017899478.1
1	65586120	A	G	STXBP5L	XP_017899478.1
1	65586170	A	T	STXBP5L	XP_017899478.1
1	65586184	T	C	STXBP5L	XP_017899478.1
1	65586250	A	C	STXBP5L	XP_017899478.1
1	65586256	G	A	STXBP5L	XP_017899478.1
1	65586303	A	C	STXBP5L	XP_017899478.1
1	65586764	G	A	STXBP5L	XP_017899478.1
1	65586965	G	T	STXBP5L	XP_017899478.1
1	65587056	T	A	STXBP5L	XP_017899478.1
1	65587063	C	G	STXBP5L	XP_017899478.1
1	65587132	C	T	STXBP5L	XP_017899478.1
1	65587230	A	C	STXBP5L	XP_017899478.1
1	65587341	A	G	STXBP5L	XP_017899478.1
1	65587511	T	C	STXBP5L	XP_017899478.1
1	65587512	G	A	STXBP5L	XP_017899478.1
1	65587516	T	C	STXBP5L	XP_017899478.1
1	65587789	A	G	STXBP5L	XP_017899478.1
1	65587825	T	G	STXBP5L	XP_017899478.1
1	65587862	A	G	STXBP5L	XP_017899478.1
1	65587903	T	C	STXBP5L	XP_017899478.1
1	65587915	T	A	STXBP5L	XP_017899478.1
1	65587922	A	G	STXBP5L	XP_017899478.1
1	65588012	T	A	STXBP5L	XP_017899478.1
1	65588044	T	A	STXBP5L	XP_017899478.1
1	65588118	C	G	STXBP5L	XP_017899478.1
1	65588148	G	A	STXBP5L	XP_017899478.1
1	65588199	G	A	STXBP5L	XP_017899478.1
1	65588408	T	C	STXBP5L	XP_017899478.1
1	65588506	T	C	STXBP5L	XP_017899478.1
1	65588894	G	A	STXBP5L	XP_017899478.1
1	65589212	C	T	STXBP5L	XP_017899478.1
1	65589526	T	C	STXBP5L	XP_017899478.1
1	65589543	G	A	STXBP5L	XP_017899478.1
1	65589759	G	A	STXBP5L	XP_017899478.1
1	65589801	C	A	STXBP5L	XP_017899478.1
1	65589820	T	C	STXBP5L	XP_017899478.1
1	65589842	T	C	STXBP5L	XP_017899478.1
1	65589846	G	A	STXBP5L	XP_017899478.1
1	65590005	A	T	STXBP5L	XP_017899478.1
1	65590094	A	G	STXBP5L	XP_017899478.1
1	65590130	A	G	STXBP5L	XP_017899478.1
1	65590140	G	T	STXBP5L	XP_017899478.1
1	65590148	A	G,T	STXBP5L	XP_017899478.1
1	65590156	T	A	STXBP5L	XP_017899478.1
1	65590178	T	C	STXBP5L	XP_017899478.1
1	65590430	T	C	STXBP5L	XP_017899478.1
1	65590436	C	T	STXBP5L	XP_017899478.1
1	65590651	C	T	STXBP5L	XP_017899478.1
1	65590717	T	C	STXBP5L	XP_017899478.1
1	65590741	G	A	STXBP5L	XP_017899478.1
1	65590772	T	C	STXBP5L	XP_017899478.1
1	65590777	G	A	STXBP5L	XP_017899478.1
1	65590778	C	G	STXBP5L	XP_017899478.1
1	65590878	T	C	STXBP5L	XP_017899478.1
1	65590891	C	T	STXBP5L	XP_017899478.1
1	65590931	A	C	STXBP5L	XP_017899478.1
1	65591045	C	T	STXBP5L	XP_017899478.1
1	65591097	G	A	STXBP5L	XP_017899478.1
1	65591291	A	T	STXBP5L	XP_017899478.1
1	65591311	A	G	STXBP5L	XP_017899478.1
1	65591382	T	G	STXBP5L	XP_017899478.1
1	65591746	C	T	STXBP5L	XP_017899478.1
1	65591857	T	C	STXBP5L	XP_017899478.1
1	65592088	T	C	STXBP5L	XP_017899478.1
1	65592133	T	A	STXBP5L	XP_017899478.1
1	65592149	C	T	STXBP5L	XP_017899478.1
1	65592200	T	C	STXBP5L	XP_017899478.1
1	65592251	A	G	STXBP5L	XP_017899478.1
1	65592276	T	C	STXBP5L	XP_017899478.1
1	65592340	C	T	STXBP5L	XP_017899478.1
1	65592357	T	C	STXBP5L	XP_017899478.1
1	65592358	G	A	STXBP5L	XP_017899478.1
1	65592653	A	G	STXBP5L	XP_017899478.1
1	65592695	T	G	STXBP5L	XP_017899478.1
1	65592718	T	C	STXBP5L	XP_017899478.1
1	65592788	G	C	STXBP5L	XP_017899478.1
1	65593018	A	C	STXBP5L	XP_017899478.1
1	65593037	C	A	STXBP5L	XP_017899478.1
1	65593061	C	T	STXBP5L	XP_017899478.1
1	65593070	A	G	STXBP5L	XP_017899478.1
1	65593148	T	A	STXBP5L	XP_017899478.1
1	65593185	G	A	STXBP5L	XP_017899478.1
1	65593253	C	A	STXBP5L	XP_017899478.1
1	65593259	C	T	STXBP5L	XP_017899478.1
1	65593593	C	A	STXBP5L	XP_017899478.1
1	65593617	C	G	STXBP5L	XP_017899478.1
1	65593738	A	G	STXBP5L	XP_017899478.1
1	65594056	C	G	STXBP5L	XP_017899478.1
1	65594146	A	T	STXBP5L	XP_017899478.1
1	65594308	G	A	STXBP5L	XP_017899478.1
1	65594316	T	C	STXBP5L	XP_017899478.1
1	65594360	A	G	STXBP5L	XP_017899478.1
1	65594361	C	T	STXBP5L	XP_017899478.1
1	65594426	G	A	STXBP5L	XP_017899478.1
1	65594612	A	G	STXBP5L	XP_017899478.1
1	65594686	T	C	STXBP5L	XP_017899478.1
1	65594760	G	A	STXBP5L	XP_017899478.1
1	65594762	G	A	STXBP5L	XP_017899478.1
1	65595059	T	A	STXBP5L	XP_017899478.1
1	65595276	C	T	STXBP5L	XP_017899478.1
1	65595594	A	G	STXBP5L	XP_017899478.1
1	65595688	T	G	STXBP5L	XP_017899478.1
1	65595705	G	A	STXBP5L	XP_017899478.1
1	65595732	G	T	STXBP5L	XP_017899478.1
1	65595842	A	C	STXBP5L	XP_017899478.1
1	65596262	T	C	STXBP5L	XP_017899478.1
1	65596535	A	G	STXBP5L	XP_017899478.1
1	65596786	T	C	STXBP5L	XP_017899478.1
1	65596846	G	A	STXBP5L	XP_017899478.1
1	65596945	C	T	STXBP5L	XP_017899478.1
1	65596987	A	T	STXBP5L	XP_017899478.1
1	65597021	T	C	STXBP5L	XP_017899478.1
1	65597247	C	A	STXBP5L	XP_017899478.1
1	65597450	C	T	STXBP5L	XP_017899478.1
1	65597487	T	G	STXBP5L	XP_017899478.1
1	65597952	G	A	STXBP5L	XP_017899478.1
1	65597989	T	G	STXBP5L	XP_017899478.1
1	65597991	C	T	STXBP5L	XP_017899478.1
1	65598413	T	G	STXBP5L	XP_017899478.1
1	65598785	C	T	STXBP5L	XP_017899478.1
1	65598877	A	G	STXBP5L	XP_017899478.1
1	65599200	A	G	STXBP5L	XP_017899478.1
1	65599356	G	C	STXBP5L	XP_017899478.1
1	65599372	A	T	STXBP5L	XP_017899478.1
1	65599379	C	A	STXBP5L	XP_017899478.1
1	65599573	G	A	STXBP5L	XP_017899478.1
1	65599666	T	C	STXBP5L	XP_017899478.1
1	65600096	G	T	STXBP5L	XP_017899478.1
1	65600103	A	T	STXBP5L	XP_017899478.1
1	65600402	T	C	STXBP5L	XP_017899478.1
1	65600499	T	C	STXBP5L	XP_017899478.1
1	65600612	A	G	STXBP5L	XP_017899478.1
1	65600786	C	A	STXBP5L	XP_017899478.1
1	65600853	G	A	STXBP5L	XP_017899478.1
1	65601031	C	T	STXBP5L	XP_017899478.1
1	65601346	A	G	STXBP5L	XP_017899478.1
1	65601453	G	A	STXBP5L	XP_017899478.1
1	65601519	T	A	STXBP5L	XP_017899478.1
1	65602077	A	G	STXBP5L	XP_017899478.1
1	65602745	C	T	STXBP5L	XP_017899478.1
1	65602750	T	A	STXBP5L	XP_017899478.1
1	65603425	A	G	STXBP5L	XP_017899478.1
1	65604115	T	C	STXBP5L	XP_017899478.1
1	65605682	C	G	STXBP5L	XP_017899478.1
1	65607909	C	T	STXBP5L	XP_017899478.1
1	65609047	A	G	STXBP5L	XP_017899478.1
1	65609411	A	G	STXBP5L	XP_017899478.1
1	65613929	C	A	STXBP5L	XP_017899478.1
1	65615904	C	G	STXBP5L	XP_017899478.1
1	65616534	A	G	STXBP5L	XP_017899478.1
1	65616569	G	C	STXBP5L	XP_017899478.1
1	70406598	A	C	TFRC	XP_013818924.1
1	70409096	T	C	TFRC	XP_013818924.1
1	70411561	T	C	TFRC	XP_013818924.1
1	70412553	T	C	TFRC	XP_013818924.1
1	70416753	C	A	TFRC	XP_013818924.1
1	70417393	C	G	TFRC	XP_013818924.1
1	70417641	T	C	TFRC	XP_013818924.1
1	70418158	C	T	TFRC	XP_013818924.1
1	70418164	T	C	TFRC	XP_013818924.1
1	70419244	T	C	TFRC	XP_013818924.1
1	70420616	C	T	TFRC	XP_013818924.1
1	70421386	C	T	TFRC	XP_013818924.1
1	70422907	C	G	TFRC	XP_013818924.1
1	70423874	A	G	TFRC	XP_013818924.1
1	70423991	G	A	TFRC	XP_013818924.1
1	70424183	C	T	TFRC	XP_013818924.1
1	70425692	T	C	TFRC	XP_013818924.1
1	70426239	C	T	TFRC	XP_013818924.1
1	70431654	C	T	TFRC	XP_013818924.1
1	70436340	C	T	TFRC	XP_013818924.1
1	70438257	G	A	TFRC	XP_013818924.1
1	70439789	C	T	TFRC	XP_013818924.1
1	70444771	T	C	TFRC	XP_013818924.1
1	70444983	C	T	TFRC	XP_013818924.1
1	70445684	C	G	TFRC	XP_013818924.1
1	70450003	G	A	TFRC	XP_013818924.1
1	70450007	C	T	TFRC	XP_013818924.1
1	70450220	A	C	TFRC	XP_013818924.1
1	70450345	T	G	TFRC	XP_013818924.1
1	70450512	A	G	TFRC	XP_013818924.1
1	70450539	C	T	TFRC	XP_013818924.1
1	70451236	T	C	TFRC	XP_013818924.1
1	70451266	G	A	TFRC	XP_013818924.1
1	70452330	C	G	TFRC	XP_013818924.1
1	70452376	A	C	TFRC	XP_013818924.1
1	70452936	T	C	TFRC	XP_013818924.1
1	70453299	T	A	TFRC	XP_013818924.1
1	70453654	A	G	TFRC	XP_013818924.1
1	70453888	G	A	TFRC	XP_013818924.1
1	70454149	C	T	TFRC	XP_013818924.1
1	70454339	T	C	TFRC	XP_013818924.1
1	70455139	C	A	TFRC	XP_013818924.1
1	70455305	A	G	TFRC	XP_013818924.1
1	70455513	G	T	TFRC	XP_013818924.1
1	70455649	C	T	TFRC	XP_013818924.1
1	70457040	G	C	TFRC	XP_013818924.1
1	70458223	C	T	TFRC	XP_013818924.1
1	70458352	A	G	TFRC	XP_013818924.1
1	70459282	G	A	TFRC	XP_013818924.1
1	70462583	C	T	TFRC	XP_013818924.1
1	70463488	G	A	TFRC	XP_013818924.1
1	70463841	T	C	TFRC	XP_013818924.1
1	70466347	G	A	TFRC	XP_013818924.1
1	70466552	C	T	TFRC	XP_013818924.1
1	70466631	T	C	TFRC	XP_013818924.1
1	70466713	A	G	TFRC	XP_013818924.1
1	70468074	T	C	TFRC	XP_013818924.1
1	70468188	T	A	TFRC	XP_013818924.1
1	70468303	T	C	TFRC	XP_013818924.1
1	70470247	T	C	TFRC	XP_013818924.1
1	70470404	C	T	TFRC	XP_013818924.1
1	70470789	G	A	TFRC	XP_013818924.1
1	70471010	A	G	TFRC	XP_013818924.1
1	70472426	G	C	TFRC	XP_013818924.1
1	70473660	T	C	TFRC	XP_013818924.1
1	70473661	G	A	TFRC	XP_013818924.1
1	70473793	A	G	TFRC	XP_013818924.1
1	70474025	A	G	TFRC	XP_013818924.1
1	70474465	C	G	TFRC	XP_013818924.1
1	70475291	G	A	TFRC	XP_013818924.1
1	70475600	C	T	TFRC	XP_013818924.1
1	70475603	C	T	TFRC	XP_013818924.1
1	70475634	G	A	TFRC	XP_013818924.1
1	70475810	C	A	TFRC	XP_013818924.1
1	70475816	A	G	TFRC	XP_013818924.1
1	70475939	T	C	TFRC	XP_013818924.1
1	70475966	T	C	TFRC	XP_013818924.1
1	70476184	A	T	TFRC	XP_013818924.1
1	70476389	C	T	TFRC	XP_013818924.1
1	70476741	T	C	TFRC	XP_013818924.1
1	70476863	T	C	TFRC	XP_013818924.1
1	70477193	T	C	TFRC	XP_013818924.1
1	70478155	A	G	TFRC	XP_013818924.1
1	70478629	T	C	TFRC	XP_013818924.1
1	70478899	C	T	TFRC	XP_013818924.1
1	70478997	G	A	TFRC	XP_013818924.1
1	70479226	C	T	TFRC	XP_013818924.1
1	70479504	T	C	TFRC	XP_013818924.1
1	70479650	T	C	TFRC	XP_013818924.1
1	70480604	C	T	TFRC	XP_013818924.1
1	70480634	A	G	TFRC	XP_013818924.1
1	70481042	A	G	TFRC	XP_013818924.1
1	70481380	A	C	TFRC	XP_013818924.1
1	70481541	A	G	TFRC	XP_013818924.1
1	70481975	T	C	TFRC	XP_013818924.1
1	70482632	C	A	TFRC	XP_013818924.1
1	70482662	C	A	TFRC	XP_013818924.1
1	70482942	T	G	TFRC	XP_013818924.1
1	70484582	A	G	TFRC	XP_013818924.1
1	70484761	G	T	TFRC	XP_013818924.1
1	70484900	T	C	TFRC	XP_013818924.1
1	70489040	T	G	TFRC	XP_013818924.1
1	70491529	C	T	TFRC	XP_013818924.1
1	70491914	T	A	TFRC	XP_013818924.1
1	70492192	C	A	TFRC	XP_013818924.1
1	70493298	C	T	TFRC	XP_013818924.1
1	70493711	C	G	TFRC	XP_013818924.1
1	70493882	C	T	TFRC	XP_013818924.1
1	70494031	C	T	TFRC	XP_013818924.1
1	70494192	C	T	TFRC	XP_013818924.1
1	70495714	A	G	TFRC	XP_013818924.1
1	70495865	T	G	TFRC	XP_013818924.1
1	70496440	G	T	TFRC	XP_013818924.1
1	70496444	C	G	TFRC	XP_013818924.1
1	70496614	C	A	TFRC	XP_013818924.1
1	70496980	A	G	TFRC	XP_013818924.1
1	70496996	T	C	TFRC	XP_013818924.1
1	70497018	C	T	TFRC	XP_013818924.1
1	70497329	A	G	TFRC	XP_013818924.1
1	70497357	C	T	TFRC	XP_013818924.1
1	70498050	A	G	TFRC	XP_013818924.1
1	70501273	C	T	TFRC	XP_013818924.1
1	70501997	G	A	TFRC	XP_013818924.1
1	70502964	T	C	TFRC	XP_013818924.1
1	70503861	G	C	TFRC	XP_013818924.1
1	70503933	T	C	TFRC	XP_013818924.1
1	70505046	T	A	TFRC	XP_013818924.1
1	70505514	A	C	TFRC	XP_013818924.1
1	70506687	G	A	TFRC	XP_013818924.1
1	70506770	G	T	TFRC	XP_013818924.1
1	70507696	A	C	TFRC	XP_013818924.1
1	70508780	T	C	TFRC	XP_013818924.1
1	70509054	G	C	TFRC	XP_013818924.1
1	70513202	C	T	TFRC	XP_013818924.1
1	70519682	G	A	TFRC	XP_013818924.1
1	70521470	G	T	TFRC	XP_013818924.1
1	70521678	C	A	TFRC	XP_013818924.1
1	70522410	G	A	TFRC	XP_013818924.1
1	70522749	T	G	TFRC	XP_013818924.1
1	70523901	G	A	TFRC	XP_013818924.1
1	70524248	C	T	TFRC	XP_013818924.1
1	70524823	T	C	TFRC	XP_013818924.1
1	70524954	T	C	TFRC	XP_013818924.1
1	70525933	C	T	TFRC	XP_013818924.1
1	70526006	G	A	TFRC	XP_013818924.1
1	70526550	G	A	TFRC	XP_013818924.1
1	70526784	G	A	TFRC	XP_013818924.1
1	70526787	G	A	TFRC	XP_013818924.1
1	70526903	T	C	TFRC	XP_013818924.1
1	70528856	A	T	TFRC	XP_013818924.1
1	70529605	T	C,G	TFRC	XP_013818924.1
1	70529993	G	A	TFRC	XP_013818924.1
1	70530186	A	G	TFRC	XP_013818924.1
1	70531526	A	G	TFRC	XP_013818924.1
1	70532809	A	G	TFRC	XP_013818924.1
1	70533297	T	C	TFRC	XP_013818924.1
1	70533390	C	T	TFRC	XP_013818924.1
1	70534962	C	A	TFRC	XP_013818924.1
1	70535300	T	C	TFRC	XP_013818924.1
1	70535319	C	T	TFRC	XP_013818924.1
1	70535331	T	G	TFRC	XP_013818924.1
1	70535737	C	G	TFRC	XP_013818924.1
1	70536071	T	C	TFRC	XP_013818924.1
1	70536259	T	A	TFRC	XP_013818924.1
1	70538203	G	C	TFRC	XP_013818924.1
1	70539061	G	A	TFRC	XP_013818924.1
1	70542633	C	T	TFRC	XP_013818924.1
1	70543239	G	A	TFRC	XP_013818924.1
1	70544259	C	T	TFRC	XP_013818924.1
1	70546935	A	C	TFRC	XP_013818924.1
1	70551688	C	T	TFRC	XP_013818924.1
1	70552113	T	C	TFRC	XP_013818924.1
1	70552794	G	A	TFRC	XP_013818924.1
2	7093584	T	C	MYOM3	XP_017911282.1
2	7094507	G	A	MYOM3	XP_017911282.1
2	7095058	T	C	MYOM3	XP_017911282.1
2	7095267	C	G	MYOM3	XP_017911282.1
2	7095631	T	C	MYOM3	XP_017911282.1
2	7098652	G	C	MYOM3	XP_017911282.1
2	7100274	A	G	MYOM3	XP_017911282.1
2	7100555	T	A	MYOM3	XP_017911282.1
2	7101053	T	C	MYOM3	XP_017911282.1
2	7101340	G	A	MYOM3	XP_017911282.1
2	7102106	T	C	MYOM3	XP_017911282.1
2	7102642	C	T	MYOM3	XP_017911282.1
2	7102643	G	C	MYOM3	XP_017911282.1
2	7102673	C	T	MYOM3	XP_017911282.1
2	7102676	T	C	MYOM3	XP_017911282.1
2	7102839	T	C	MYOM3	XP_017911282.1
2	7102952	C	G	MYOM3	XP_017911282.1
2	7103130	T	C	MYOM3	XP_017911282.1
2	7103224	G	T	MYOM3	XP_017911282.1
2	7104422	G	T	MYOM3	XP_017911282.1
2	7104423	A	C	MYOM3	XP_017911282.1
2	7105064	C	T	MYOM3	XP_017911282.1
2	7105143	C	T	MYOM3	XP_017911282.1
2	7105705	C	G	MYOM3	XP_017911282.1
2	7106046	C	T	MYOM3	XP_017911282.1
2	7106512	G	A	MYOM3	XP_017911282.1
2	7106928	T	C	MYOM3	XP_017911282.1
2	7106942	T	C	MYOM3	XP_017911282.1
2	7107292	C	T	MYOM3	XP_017911282.1
2	7107574	C	T	MYOM3	XP_017911282.1
2	7110493	T	C	MYOM3	XP_017911282.1
2	7111231	A	G	MYOM3	XP_017911282.1
2	7111737	T	C	MYOM3	XP_017911282.1
2	7112036	C	G	MYOM3	XP_017911282.1
2	7112112	T	C	MYOM3	XP_017911282.1
2	7112301	T	A	MYOM3	XP_017911282.1
2	7112302	A	G	MYOM3	XP_017911282.1
2	7112554	A	G	MYOM3	XP_017911282.1
2	7112567	C	T	MYOM3	XP_017911282.1
2	7114431	T	C	MYOM3	XP_017911282.1
2	7114964	G	A	MYOM3	XP_017911282.1
2	7114999	A	G	MYOM3	XP_017911282.1
2	7115730	A	G	MYOM3	XP_017911282.1
2	7116576	C	A	MYOM3	XP_017911282.1
2	7117929	T	C	MYOM3	XP_017911282.1
2	7119134	G	C	MYOM3	XP_017911282.1
2	7119250	C	A	MYOM3	XP_017911282.1
2	7119373	T	C	MYOM3	XP_017911282.1
2	7119485	A	G	MYOM3	XP_017911282.1
2	7119988	C	T	MYOM3	XP_017911282.1
2	7120380	T	A	MYOM3	XP_017911282.1
2	7121584	C	T	MYOM3	XP_017911282.1
2	7121700	A	C	MYOM3	XP_017911282.1
2	7121915	G	A	MYOM3	XP_017911282.1
2	7123160	T	C	MYOM3	XP_017911282.1
2	7123347	A	T	MYOM3	XP_017911282.1
2	7123528	C	T	MYOM3	XP_017911282.1
2	7124459	G	A	MYOM3	XP_017911282.1
2	7124583	A	T	MYOM3	XP_017911282.1
2	7124613	C	G	MYOM3	XP_017911282.1
2	7130852	T	A	MYOM3	XP_017911282.1
2	7131715	C	A	MYOM3	XP_017911282.1
2	7132886	T	C	MYOM3	XP_017911282.1
2	7132889	C	A	MYOM3	XP_017911282.1
2	7132898	C	T	MYOM3	XP_017911282.1
2	7133126	C	T	MYOM3	XP_017911282.1
2	7133217	G	A	MYOM3	XP_017911282.1
2	7133596	A	C	MYOM3	XP_017911282.1
2	7133597	G	T	MYOM3	XP_017911282.1
2	7133619	A	G	MYOM3	XP_017911282.1
2	7133854	G	T	MYOM3	XP_017911282.1
2	7134128	G	T	MYOM3	XP_017911282.1
2	7134276	T	A	MYOM3	XP_017911282.1
2	7134570	A	G	MYOM3	XP_017911282.1
2	7134581	G	A	MYOM3	XP_017911282.1
2	7135367	C	T	MYOM3	XP_017911282.1
2	7135445	A	G	MYOM3	XP_017911282.1
2	7135554	G	A	MYOM3	XP_017911282.1
2	7135976	T	C	MYOM3	XP_017911282.1
2	7136027	A	G	MYOM3	XP_017911282.1
2	7136135	A	G	MYOM3	XP_017911282.1
2	7136630	A	T	MYOM3	XP_017911282.1
2	7137288	G	A	MYOM3	XP_017911282.1
2	7137510	A	G	MYOM3	XP_017911282.1
2	7137984	C	T	MYOM3	XP_017911282.1
2	7138029	G	A	MYOM3	XP_017911282.1
2	7138037	G	T	MYOM3	XP_017911282.1
2	7139187	C	T	MYOM3	XP_017911282.1
2	7139533	C	T	MYOM3	XP_017911282.1
2	7139541	G	A	MYOM3	XP_017911282.1
2	7139839	T	C	MYOM3	XP_017911282.1
2	7141318	G	A	MYOM3	XP_017911282.1
2	7141510	C	G	MYOM3	XP_017911282.1
2	7142039	G	T	MYOM3	XP_017911282.1
2	7142342	A	C	MYOM3	XP_017911282.1
2	7143465	T	C	MYOM3	XP_017911282.1
2	7143532	T	C	MYOM3	XP_017911282.1
2	7143967	A	G	MYOM3	XP_017911282.1
2	7144311	C	G	MYOM3	XP_017911282.1
2	7209735	T	C	IFNLR1	XP_017911331.1
2	7212697	A	G	IFNLR1	XP_017911331.1
2	7212729	T	C	IFNLR1	XP_017911331.1
2	7215874	T	C	IFNLR1	XP_017911331.1
2	7216812	C	T	IFNLR1	XP_017911331.1
2	7218290	C	T	IFNLR1	XP_017911331.1
2	7218402	T	C	IFNLR1	XP_017911331.1
2	7161042	T	C	IL22RA1	XP_017911309.1
2	7162007	T	C	IL22RA1	XP_017911309.1
2	7162343	G	C	IL22RA1	XP_017911309.1
2	7163801	T	A	IL22RA1	XP_017911309.1
2	7165164	A	G	IL22RA1	XP_017911309.1
2	7170913	G	A	IL22RA1	XP_017911309.1
2	7171045	A	C	IL22RA1	XP_017911309.1
2	7171240	A	G	IL22RA1	XP_017911309.1
2	7171838	C	A	IL22RA1	XP_017911309.1
2	7172390	G	T	IL22RA1	XP_017911309.1
2	7172625	C	T	IL22RA1	XP_017911309.1
2	7172642	G	A	IL22RA1	XP_017911309.1
2	7172660	G	T	IL22RA1	XP_017911309.1
2	7172806	C	T	IL22RA1	XP_017911309.1
2	7174484	A	G	IL22RA1	XP_017911309.1
2	7174864	C	T	IL22RA1	XP_017911309.1
2	7176469	C	T	IL22RA1	XP_017911309.1
2	7176606	C	A	IL22RA1	XP_017911309.1
2	7176855	A	G	IL22RA1	XP_017911309.1
2	7177113	C	T	IL22RA1	XP_017911309.1
2	7177569	C	T	IL22RA1	XP_017911309.1
2	7177894	A	T	IL22RA1	XP_017911309.1
2	7177930	G	A	IL22RA1	XP_017911309.1
2	7178040	C	G	IL22RA1	XP_017911309.1
2	7178160	A	G	IL22RA1	XP_017911309.1
2	7178318	G	T	IL22RA1	XP_017911309.1
2	7179272	C	T	IL22RA1	XP_017911309.1
2	7179983	G	A	IL22RA1	XP_017911309.1
2	7180115	T	C	IL22RA1	XP_017911309.1
2	7182156	C	T	IL22RA1	XP_017911309.1
3	106970922	C	T	LOC102183650	XP_005677360.2
3	106973769	C	G	LOC102183650	XP_005677360.2
3	106973935	A	T	LOC102183650	XP_005677360.2
3	106979564	C	T	LOC102183650	XP_005677360.2
3	106979872	C	T	LOC102183650	XP_005677360.2
3	106981364	T	C	LOC102183650	XP_005677360.2
3	95312850	A	G	SPAG17	XP_017902002.1
3	95312905	T	C	SPAG17	XP_017902002.1
3	95313010	A	G	SPAG17	XP_017902002.1
3	95313068	G	A	SPAG17	XP_017902002.1
3	95313171	G	A	SPAG17	XP_017902002.1
3	95313284	G	C	SPAG17	XP_017902002.1
3	95313349	C	T	SPAG17	XP_017902002.1
3	95313378	G	T	SPAG17	XP_017902002.1
3	95313429	T	C	SPAG17	XP_017902002.1
3	95313574	C	T	SPAG17	XP_017902002.1
3	95313748	T	C	SPAG17	XP_017902002.1
3	95313868	C	T	SPAG17	XP_017902002.1
3	95314090	G	C	SPAG17	XP_017902002.1
3	95314139	C	T	SPAG17	XP_017902002.1
3	95314453	C	T	SPAG17	XP_017902002.1
3	95314533	T	C	SPAG17	XP_017902002.1
3	95314580	T	C	SPAG17	XP_017902002.1
3	95314583	C	A	SPAG17	XP_017902002.1
3	95314712	A	G	SPAG17	XP_017902002.1
3	95314882	A	C	SPAG17	XP_017902002.1
3	95314936	A	C	SPAG17	XP_017902002.1
3	95315023	T	C	SPAG17	XP_017902002.1
3	95315024	G	A	SPAG17	XP_017902002.1
3	95315066	G	A	SPAG17	XP_017902002.1
3	95315186	G	A	SPAG17	XP_017902002.1
3	95315207	C	T	SPAG17	XP_017902002.1
3	95315217	T	C	SPAG17	XP_017902002.1
3	95315440	A	G	SPAG17	XP_017902002.1
3	95315608	G	A	SPAG17	XP_017902002.1
3	95315762	A	G	SPAG17	XP_017902002.1
3	95315831	C	A	SPAG17	XP_017902002.1
3	95316258	C	T	SPAG17	XP_017902002.1
3	95318510	A	C	SPAG17	XP_017902002.1
3	95319696	C	T	SPAG17	XP_017902002.1
3	95320841	T	C	SPAG17	XP_017902002.1
3	95322518	G	A	SPAG17	XP_017902002.1
3	95323685	T	C	SPAG17	XP_017902002.1
3	95326012	C	T	SPAG17	XP_017902002.1
3	95326530	C	T	SPAG17	XP_017902002.1
3	95327070	G	C	SPAG17	XP_017902002.1
3	95327639	C	T	SPAG17	XP_017902002.1
3	95327721	C	A	SPAG17	XP_017902002.1
3	95329115	T	A	SPAG17	XP_017902002.1
3	95331201	T	C	SPAG17	XP_017902002.1
3	95331506	A	C	SPAG17	XP_017902002.1
3	95331702	T	C	SPAG17	XP_017902002.1
3	95331843	G	A	SPAG17	XP_017902002.1
3	95333392	T	C	SPAG17	XP_017902002.1
3	95338989	G	T	SPAG17	XP_017902002.1
3	95339426	C	T	SPAG17	XP_017902002.1
3	95339909	A	G	SPAG17	XP_017902002.1
3	95340387	C	A,G	SPAG17	XP_017902002.1
3	95340470	C	T	SPAG17	XP_017902002.1
3	95340825	T	C	SPAG17	XP_017902002.1
3	95340981	A	G	SPAG17	XP_017902002.1
3	95341035	T	A	SPAG17	XP_017902002.1
3	95341054	C	T	SPAG17	XP_017902002.1
3	95341329	G	A	SPAG17	XP_017902002.1
3	95343970	C	T	SPAG17	XP_017902002.1
3	95344548	G	A	SPAG17	XP_017902002.1
3	95345140	T	C	SPAG17	XP_017902002.1
3	95345484	T	C	SPAG17	XP_017902002.1
3	95345743	G	A	SPAG17	XP_017902002.1
3	95346880	A	C	SPAG17	XP_017902002.1
3	95347595	T	C	SPAG17	XP_017902002.1
3	95348992	A	C	SPAG17	XP_017902002.1
3	95349508	T	C	SPAG17	XP_017902002.1
3	95350025	G	A	SPAG17	XP_017902002.1
3	95351159	C	T	SPAG17	XP_017902002.1
3	95351627	G	A	SPAG17	XP_017902002.1
3	95351715	G	A	SPAG17	XP_017902002.1
3	95352224	A	G	SPAG17	XP_017902002.1
3	95352643	T	C	SPAG17	XP_017902002.1
3	95353804	G	T	SPAG17	XP_017902002.1
3	95355656	A	G	SPAG17	XP_017902002.1
3	95355990	C	T	SPAG17	XP_017902002.1
3	95357425	C	T	SPAG17	XP_017902002.1
3	95357769	T	C	SPAG17	XP_017902002.1
3	95363244	G	A	SPAG17	XP_017902002.1
3	95363334	A	G	SPAG17	XP_017902002.1
3	95363363	G	A	SPAG17	XP_017902002.1
3	95363793	C	T	SPAG17	XP_017902002.1
3	95364369	T	G	SPAG17	XP_017902002.1
3	95364536	G	A	SPAG17	XP_017902002.1
3	95365266	G	T	SPAG17	XP_017902002.1
3	95366380	G	A	SPAG17	XP_017902002.1
3	95369024	G	A	SPAG17	XP_017902002.1
3	95369669	A	G	SPAG17	XP_017902002.1
3	95369734	G	A	SPAG17	XP_017902002.1
3	95369974	T	G	SPAG17	XP_017902002.1
3	95370130	G	A	SPAG17	XP_017902002.1
3	95371561	C	T	SPAG17	XP_017902002.1
3	95373159	T	A	SPAG17	XP_017902002.1
3	95373764	T	C	SPAG17	XP_017902002.1
3	95374323	C	T	SPAG17	XP_017902002.1
3	95375811	T	C	SPAG17	XP_017902002.1
3	95376067	A	G	SPAG17	XP_017902002.1
3	95376467	T	C	SPAG17	XP_017902002.1
3	95376549	C	T	SPAG17	XP_017902002.1
3	95376831	A	G	SPAG17	XP_017902002.1
3	95377058	C	G	SPAG17	XP_017902002.1
3	95377823	T	C	SPAG17	XP_017902002.1
3	95377911	G	A	SPAG17	XP_017902002.1
3	95377932	T	C	SPAG17	XP_017902002.1
3	95378429	A	G	SPAG17	XP_017902002.1
3	95378480	T	C	SPAG17	XP_017902002.1
3	95378486	T	C	SPAG17	XP_017902002.1
3	95378874	T	G	SPAG17	XP_017902002.1
3	95378984	T	C	SPAG17	XP_017902002.1
3	95379312	T	C	SPAG17	XP_017902002.1
3	95379525	T	A	SPAG17	XP_017902002.1
3	95379561	C	T	SPAG17	XP_017902002.1
3	95380027	C	G	SPAG17	XP_017902002.1
3	95380654	A	T	SPAG17	XP_017902002.1
3	95389054	A	G	SPAG17	XP_017902002.1
3	95411782	C	T	SPAG17	XP_017902002.1
3	95416429	G	T	SPAG17	XP_017902002.1
3	95423823	T	C	SPAG17	XP_017902002.1
3	95467369	C	A	SPAG17	XP_017902002.1
3	95480402	C	T	SPAG17	XP_017902002.1
3	95480909	T	A	SPAG17	XP_017902002.1
3	95481767	G	T	SPAG17	XP_017902002.1
3	95489786	T	C	SPAG17	XP_017902002.1
3	95491215	C	T	SPAG17	XP_017902002.1
3	95494372	G	C	SPAG17	XP_017902002.1
3	95494601	G	A	SPAG17	XP_017902002.1
3	95494836	A	G	SPAG17	XP_017902002.1
3	95500042	C	T	SPAG17	XP_017902002.1
3	95500387	G	T	SPAG17	XP_017902002.1
3	95501022	A	C	SPAG17	XP_017902002.1
3	95502433	T	C	SPAG17	XP_017902002.1
3	95502856	A	G	SPAG17	XP_017902002.1
3	95503220	C	A	SPAG17	XP_017902002.1
3	95503755	A	G	SPAG17	XP_017902002.1
3	95503975	T	G	SPAG17	XP_017902002.1
3	95503980	T	G	SPAG17	XP_017902002.1
3	95504574	G	A	SPAG17	XP_017902002.1
3	95505340	G	A	SPAG17	XP_017902002.1
3	95505420	T	C	SPAG17	XP_017902002.1
3	95505559	T	C	SPAG17	XP_017902002.1
3	95505579	C	T	SPAG17	XP_017902002.1
3	95505599	G	C	SPAG17	XP_017902002.1
3	95505702	G	T	SPAG17	XP_017902002.1
3	95505704	C	T	SPAG17	XP_017902002.1
3	95505745	A	G	SPAG17	XP_017902002.1
3	95505850	A	G	SPAG17	XP_017902002.1
3	95505991	A	G	SPAG17	XP_017902002.1
3	95506812	A	G	SPAG17	XP_017902002.1
3	95508774	C	T	SPAG17	XP_017902002.1
3	95509801	T	C	SPAG17	XP_017902002.1
3	95509954	T	C,G	SPAG17	XP_017902002.1
3	95510168	G	A	SPAG17	XP_017902002.1
3	95510339	G	A	SPAG17	XP_017902002.1
3	95510409	T	C	SPAG17	XP_017902002.1
3	95510761	C	T	SPAG17	XP_017902002.1
3	95510781	G	A	SPAG17	XP_017902002.1
3	95511133	G	T	SPAG17	XP_017902002.1
3	95511722	T	C	SPAG17	XP_017902002.1
3	95511830	C	A	SPAG17	XP_017902002.1
3	95511878	G	T	SPAG17	XP_017902002.1
3	95512334	T	C	SPAG17	XP_017902002.1
3	95513000	A	G	SPAG17	XP_017902002.1
3	95513454	T	C	SPAG17	XP_017902002.1
3	95513530	T	C	SPAG17	XP_017902002.1
3	95513636	T	C	SPAG17	XP_017902002.1
3	95514271	T	C	SPAG17	XP_017902002.1
3	95514527	G	A	SPAG17	XP_017902002.1
3	95514792	C	T	SPAG17	XP_017902002.1
3	95514962	C	T	SPAG17	XP_017902002.1
3	95515172	T	A	SPAG17	XP_017902002.1
3	95515814	C	T	SPAG17	XP_017902002.1
3	95516175	C	T	SPAG17	XP_017902002.1
3	95516479	T	C	SPAG17	XP_017902002.1
3	95516934	T	C	SPAG17	XP_017902002.1
3	95517245	G	A	SPAG17	XP_017902002.1
3	95517302	A	C	SPAG17	XP_017902002.1
3	95518353	C	T	SPAG17	XP_017902002.1
3	95518601	C	T	SPAG17	XP_017902002.1
3	95518714	T	C	SPAG17	XP_017902002.1
3	95519091	A	G	SPAG17	XP_017902002.1
3	95519279	T	C	SPAG17	XP_017902002.1
3	95519444	T	C	SPAG17	XP_017902002.1
3	95519447	C	T	SPAG17	XP_017902002.1
3	95520282	T	G	SPAG17	XP_017902002.1
3	95521717	A	C	SPAG17	XP_017902002.1
3	95521889	G	A	SPAG17	XP_017902002.1
3	95521988	T	C	SPAG17	XP_017902002.1
3	95524756	T	C	SPAG17	XP_017902002.1
3	95525765	T	G	SPAG17	XP_017902002.1
3	95525877	C	G	SPAG17	XP_017902002.1
3	95526016	G	A	SPAG17	XP_017902002.1
3	95526242	C	T	SPAG17	XP_017902002.1
3	95527381	T	C	SPAG17	XP_017902002.1
3	95527992	G	A	SPAG17	XP_017902002.1
3	95528376	G	T	SPAG17	XP_017902002.1
3	95528604	C	G	SPAG17	XP_017902002.1
3	95528652	G	A	SPAG17	XP_017902002.1
3	95528849	A	T	SPAG17	XP_017902002.1
3	95528921	C	T	SPAG17	XP_017902002.1
3	95530599	T	C	SPAG17	XP_017902002.1
3	95530604	G	T	SPAG17	XP_017902002.1
3	95531444	C	T	SPAG17	XP_017902002.1
3	95531935	C	T	SPAG17	XP_017902002.1
3	95532030	A	G	SPAG17	XP_017902002.1
3	95532084	C	T	SPAG17	XP_017902002.1
3	95532239	T	C	SPAG17	XP_017902002.1
3	95533800	A	G	SPAG17	XP_017902002.1
3	95534145	A	G	SPAG17	XP_017902002.1
3	95534757	G	A	SPAG17	XP_017902002.1
3	95534821	A	C	SPAG17	XP_017902002.1
3	95534896	T	C	SPAG17	XP_017902002.1
3	95534900	G	A	SPAG17	XP_017902002.1
3	95534973	G	A	SPAG17	XP_017902002.1
3	95534974	A	G	SPAG17	XP_017902002.1
3	95535159	T	C	SPAG17	XP_017902002.1
3	95537002	T	G	SPAG17	XP_017902002.1
3	95537399	A	G	SPAG17	XP_017902002.1
3	95537401	C	T	SPAG17	XP_017902002.1
3	95539050	T	C	SPAG17	XP_017902002.1
3	95539449	A	G	SPAG17	XP_017902002.1
3	95540141	A	T	SPAG17	XP_017902002.1
3	95540236	T	C	SPAG17	XP_017902002.1
3	95540289	T	A	SPAG17	XP_017902002.1
3	95540717	A	G	SPAG17	XP_017902002.1
3	95540742	T	C	SPAG17	XP_017902002.1
3	95541152	A	G	SPAG17	XP_017902002.1
3	95541193	C	G	SPAG17	XP_017902002.1
3	95541454	C	T	SPAG17	XP_017902002.1
3	95541631	C	A	SPAG17	XP_017902002.1
3	95541750	T	A	SPAG17	XP_017902002.1
3	95541795	T	G	SPAG17	XP_017902002.1
3	95542017	T	C	SPAG17	XP_017902002.1
3	95542341	G	A	SPAG17	XP_017902002.1
3	95542515	G	A	SPAG17	XP_017902002.1
3	95543176	C	T	SPAG17	XP_017902002.1
3	95543245	T	C	SPAG17	XP_017902002.1
3	95543953	A	T	SPAG17	XP_017902002.1
3	95543971	C	T	SPAG17	XP_017902002.1
3	95543985	G	A	SPAG17	XP_017902002.1
3	95544025	C	T	SPAG17	XP_017902002.1
3	95544283	C	A	SPAG17	XP_017902002.1
3	95544305	A	G	SPAG17	XP_017902002.1
3	95546508	C	A	SPAG17	XP_017902002.1
3	95548065	C	A	SPAG17	XP_017902002.1
3	95548630	T	A	SPAG17	XP_017902002.1
3	95548900	G	A	SPAG17	XP_017902002.1
3	95549162	C	T	SPAG17	XP_017902002.1
3	95550059	C	T	SPAG17	XP_017902002.1
3	95550160	A	G	SPAG17	XP_017902002.1
3	95550803	C	T	SPAG17	XP_017902002.1
3	95550897	T	C	SPAG17	XP_017902002.1
3	95551942	A	C,G	SPAG17	XP_017902002.1
3	95552119	T	C	SPAG17	XP_017902002.1
3	95552194	T	C	SPAG17	XP_017902002.1
3	95552573	C	A	SPAG17	XP_017902002.1
3	95552739	G	T	SPAG17	XP_017902002.1
3	95553381	A	C	SPAG17	XP_017902002.1
3	95553595	G	T	SPAG17	XP_017902002.1
3	95553824	G	C	SPAG17	XP_017902002.1
3	95554022	A	G	SPAG17	XP_017902002.1
3	95554420	G	T	SPAG17	XP_017902002.1
3	95554432	C	T	SPAG17	XP_017902002.1
3	95554489	C	T	SPAG17	XP_017902002.1
3	95554504	T	A	SPAG17	XP_017902002.1
3	95554559	T	C	SPAG17	XP_017902002.1
3	95554582	A	G	SPAG17	XP_017902002.1
3	95554828	T	A	SPAG17	XP_017902002.1
3	95554997	C	T	SPAG17	XP_017902002.1
3	95267902	C	A	WDR3	XP_005677855.2
3	95268067	G	A	WDR3	XP_005677855.2
3	95268394	A	G	WDR3	XP_005677855.2
3	95268539	T	C	WDR3	XP_005677855.2
3	95268991	A	G	WDR3	XP_005677855.2
3	95269031	A	G	WDR3	XP_005677855.2
3	95269131	G	A	WDR3	XP_005677855.2
3	95269220	G	A	WDR3	XP_005677855.2
3	95269376	C	A	WDR3	XP_005677855.2
3	95269434	A	G	WDR3	XP_005677855.2
3	95269480	A	G	WDR3	XP_005677855.2
3	95269506	T	A	WDR3	XP_005677855.2
3	95269753	T	A	WDR3	XP_005677855.2
3	95270064	T	G	WDR3	XP_005677855.2
3	95270065	A	C	WDR3	XP_005677855.2
3	95270361	T	C	WDR3	XP_005677855.2
3	95270574	G	C	WDR3	XP_005677855.2
3	95270687	G	A	WDR3	XP_005677855.2
3	95271056	G	A	WDR3	XP_005677855.2
3	95271562	C	T	WDR3	XP_005677855.2
3	95271571	A	T	WDR3	XP_005677855.2
3	95271582	G	C	WDR3	XP_005677855.2
3	95271611	C	T	WDR3	XP_005677855.2
3	95271678	A	G	WDR3	XP_005677855.2
3	95271685	A	G	WDR3	XP_005677855.2
3	95271692	A	G	WDR3	XP_005677855.2
3	95272149	T	G	WDR3	XP_005677855.2
3	95272189	T	A	WDR3	XP_005677855.2
3	95272469	A	G	WDR3	XP_005677855.2
3	95272519	T	G	WDR3	XP_005677855.2
3	95273218	T	C	WDR3	XP_005677855.2
3	95273261	C	T	WDR3	XP_005677855.2
3	95273554	C	T	WDR3	XP_005677855.2
3	95274216	T	A	WDR3	XP_005677855.2
3	95274596	C	A	WDR3	XP_005677855.2
3	95275440	C	A	WDR3	XP_005677855.2
3	95275523	T	C	WDR3	XP_005677855.2
3	95275935	T	A	WDR3	XP_005677855.2
3	95275957	G	T	WDR3	XP_005677855.2
3	95276244	G	A	WDR3	XP_005677855.2
3	95276581	A	T	WDR3	XP_005677855.2
3	95276697	A	G	WDR3	XP_005677855.2
3	95276726	T	G	WDR3	XP_005677855.2
3	95276727	A	G	WDR3	XP_005677855.2
3	95276740	C	A	WDR3	XP_005677855.2
3	95276957	T	C	WDR3	XP_005677855.2
3	95277054	G	A	WDR3	XP_005677855.2
3	95277351	C	A	WDR3	XP_005677855.2
3	95277367	G	A	WDR3	XP_005677855.2
3	95277617	G	A	WDR3	XP_005677855.2
3	95277951	C	G	WDR3	XP_005677855.2
3	95277954	A	G	WDR3	XP_005677855.2
3	95278276	G	A	WDR3	XP_005677855.2
3	95278954	T	C	WDR3	XP_005677855.2
3	95279084	T	C	WDR3	XP_005677855.2
3	95279088	C	A	WDR3	XP_005677855.2
3	95279131	C	T	WDR3	XP_005677855.2
3	95279167	A	G	WDR3	XP_005677855.2
3	95279207	C	T	WDR3	XP_005677855.2
3	95279359	G	A	WDR3	XP_005677855.2
3	95279643	T	G	WDR3	XP_005677855.2
3	95279793	T	C	WDR3	XP_005677855.2
3	95279825	T	C	WDR3	XP_005677855.2
3	95280139	G	A	WDR3	XP_005677855.2
3	95280379	C	G	WDR3	XP_005677855.2
3	95280396	T	C	WDR3	XP_005677855.2
3	95280451	C	T	WDR3	XP_005677855.2
3	95280908	A	G	WDR3	XP_005677855.2
3	95280915	G	A	WDR3	XP_005677855.2
3	95281321	C	T	WDR3	XP_005677855.2
3	95281430	T	C	WDR3	XP_005677855.2
3	95281510	G	A	WDR3	XP_005677855.2
3	95282044	A	G	WDR3	XP_005677855.2
3	95282182	G	A	WDR3	XP_005677855.2
3	95282786	C	G	WDR3	XP_005677855.2
3	95282933	G	A	WDR3	XP_005677855.2
3	95283620	C	T	WDR3	XP_005677855.2
3	95283794	G	A	WDR3	XP_005677855.2
3	95284590	T	C	WDR3	XP_005677855.2
3	95284918	C	T	WDR3	XP_005677855.2
3	95286154	C	T	WDR3	XP_005677855.2
3	95286408	A	C	WDR3	XP_005677855.2
3	95286628	A	G	WDR3	XP_005677855.2
3	95286960	G	A	WDR3	XP_005677855.2
3	95288103	T	C	WDR3	XP_005677855.2
3	95288823	T	G	WDR3	XP_005677855.2
3	95289335	A	G	WDR3	XP_005677855.2
3	95289838	G	C	WDR3	XP_005677855.2
3	95289912	T	C	WDR3	XP_005677855.2
3	95290000	T	C	WDR3	XP_005677855.2
3	95290167	T	C	WDR3	XP_005677855.2
3	95290992	C	T	WDR3	XP_005677855.2
3	95291321	A	G	WDR3	XP_005677855.2
3	95294675	A	G	WDR3	XP_005677855.2
3	95294796	G	A	WDR3	XP_005677855.2
3	95294824	A	G	WDR3	XP_005677855.2
3	95294976	C	T	WDR3	XP_005677855.2
3	95295899	A	T	WDR3	XP_005677855.2
3	95297810	A	G	WDR3	XP_005677855.2
3	95298081	C	T	WDR3	XP_005677855.2
3	95299057	A	G	WDR3	XP_005677855.2
3	95299341	C	T	WDR3	XP_005677855.2
3	95300722	A	G	WDR3	XP_005677855.2
3	95300764	C	A	WDR3	XP_005677855.2
3	95302088	C	T	WDR3	XP_005677855.2
3	95303195	T	C	WDR3	XP_005677855.2
3	95303381	G	A	WDR3	XP_005677855.2
3	95303510	G	A	WDR3	XP_005677855.2
3	95304296	A	G	WDR3	XP_005677855.2
3	95304396	A	G	WDR3	XP_005677855.2
3	95305461	C	T	WDR3	XP_005677855.2
3	95305876	C	A	WDR3	XP_005677855.2
4	110413888	A	C	CDK6	XP_017902914.1
4	110418106	A	G	CDK6	XP_017902914.1
4	110418219	G	A	CDK6	XP_017902914.1
4	110418309	T	C	CDK6	XP_017902914.1
4	110418586	G	A	CDK6	XP_017902914.1
4	110418721	G	C	CDK6	XP_017902914.1
4	110418981	C	T	CDK6	XP_017902914.1
4	110419093	G	A	CDK6	XP_017902914.1
4	110419145	G	A	CDK6	XP_017902914.1
4	110419251	C	T	CDK6	XP_017902914.1
4	110421220	G	A	CDK6	XP_017902914.1
4	110421573	C	T	CDK6	XP_017902914.1
4	110422309	A	G	CDK6	XP_017902914.1
4	110423111	C	G	CDK6	XP_017902914.1
4	110423940	A	G	CDK6	XP_017902914.1
4	110424748	G	A	CDK6	XP_017902914.1
4	110424945	G	A	CDK6	XP_017902914.1
4	110424947	A	T	CDK6	XP_017902914.1
4	110425031	T	C	CDK6	XP_017902914.1
4	110425933	A	T	CDK6	XP_017902914.1
4	110430414	C	G	CDK6	XP_017902914.1
4	110430487	A	C	CDK6	XP_017902914.1
4	110430832	A	G	CDK6	XP_017902914.1
4	110431365	A	G	CDK6	XP_017902914.1
4	110431984	T	C	CDK6	XP_017902914.1
4	110432571	C	A	CDK6	XP_017902914.1
4	110434882	A	G	CDK6	XP_017902914.1
4	110435674	T	C	CDK6	XP_017902914.1
4	110436952	A	G	CDK6	XP_017902914.1
4	110437264	A	G	CDK6	XP_017902914.1
4	110437387	C	G	CDK6	XP_017902914.1
4	110437731	C	A	CDK6	XP_017902914.1
4	110438515	G	A	CDK6	XP_017902914.1
4	110438551	C	T	CDK6	XP_017902914.1
4	110438556	G	C	CDK6	XP_017902914.1
4	110439376	C	T	CDK6	XP_017902914.1
4	110440036	T	G	CDK6	XP_017902914.1
4	110443681	T	C	CDK6	XP_017902914.1
4	110443711	T	C	CDK6	XP_017902914.1
4	110445522	A	G	CDK6	XP_017902914.1
4	110445960	C	T	CDK6	XP_017902914.1
4	110446082	T	C	CDK6	XP_017902914.1
4	110448546	A	G	CDK6	XP_017902914.1
4	110449038	A	G	CDK6	XP_017902914.1
4	110451753	G	A	CDK6	XP_017902914.1
4	110452368	C	T	CDK6	XP_017902914.1
4	110452686	C	T	CDK6	XP_017902914.1
4	110452693	A	G	CDK6	XP_017902914.1
4	110453152	C	G	CDK6	XP_017902914.1
4	110453188	T	C	CDK6	XP_017902914.1
4	110453590	C	T	CDK6	XP_017902914.1
4	110454628	C	G	CDK6	XP_017902914.1
4	110455807	C	T	CDK6	XP_017902914.1
4	110456438	C	A	CDK6	XP_017902914.1
4	110456696	G	A	CDK6	XP_017902914.1
4	110458018	G	A	CDK6	XP_017902914.1
4	110458438	C	T	CDK6	XP_017902914.1
4	110460123	A	G	CDK6	XP_017902914.1
4	110461243	A	G	CDK6	XP_017902914.1
4	110461532	A	G	CDK6	XP_017902914.1
4	110462138	A	C	CDK6	XP_017902914.1
4	110462842	G	A	CDK6	XP_017902914.1
4	110463128	A	G	CDK6	XP_017902914.1
4	110463176	A	C	CDK6	XP_017902914.1
4	110463306	A	T	CDK6	XP_017902914.1
4	110465078	C	G	CDK6	XP_017902914.1
4	110466413	T	C	CDK6	XP_017902914.1
4	110467205	C	T	CDK6	XP_017902914.1
4	110468608	A	G	CDK6	XP_017902914.1
4	110468659	C	T	CDK6	XP_017902914.1
4	110468875	A	G	CDK6	XP_017902914.1
4	110470674	T	C	CDK6	XP_017902914.1
4	110470693	G	C	CDK6	XP_017902914.1
4	110472209	G	A	CDK6	XP_017902914.1
4	110472738	T	A	CDK6	XP_017902914.1
4	110473409	G	A	CDK6	XP_017902914.1
4	110474104	G	T	CDK6	XP_017902914.1
4	110474875	A	C	CDK6	XP_017902914.1
4	110475433	G	A	CDK6	XP_017902914.1
4	110476200	G	A	CDK6	XP_017902914.1
4	110476213	A	G	CDK6	XP_017902914.1
4	110476843	T	A	CDK6	XP_017902914.1
4	110477011	C	T	CDK6	XP_017902914.1
4	110477475	A	G	CDK6	XP_017902914.1
4	110477513	A	G	CDK6	XP_017902914.1
4	110477562	G	T	CDK6	XP_017902914.1
4	110478595	T	C	CDK6	XP_017902914.1
4	110478714	A	G	CDK6	XP_017902914.1
4	110481730	T	A	CDK6	XP_017902914.1
4	110482353	G	A	CDK6	XP_017902914.1
4	110483534	G	A	CDK6	XP_017902914.1
4	110483975	A	G	CDK6	XP_017902914.1
4	110484422	G	A	CDK6	XP_017902914.1
4	110484453	C	T	CDK6	XP_017902914.1
4	110485061	C	T	CDK6	XP_017902914.1
4	110485077	G	A	CDK6	XP_017902914.1
4	110485515	G	A	CDK6	XP_017902914.1
4	110485864	G	A	CDK6	XP_017902914.1
4	110486361	G	T	CDK6	XP_017902914.1
4	110486694	C	T	CDK6	XP_017902914.1
4	110487601	T	G	CDK6	XP_017902914.1
4	110488366	T	C	CDK6	XP_017902914.1
4	110490026	T	A	CDK6	XP_017902914.1
4	110490664	G	A	CDK6	XP_017902914.1
4	110490931	C	T	CDK6	XP_017902914.1
4	110492236	T	A	CDK6	XP_017902914.1
4	110493181	G	A	CDK6	XP_017902914.1
4	110494902	C	T	CDK6	XP_017902914.1
4	110496707	A	G	CDK6	XP_017902914.1
4	110498130	A	G	CDK6	XP_017902914.1
4	110500125	G	A	CDK6	XP_017902914.1
4	110500262	G	A	CDK6	XP_017902914.1
4	110500398	C	T	CDK6	XP_017902914.1
4	110500456	C	A	CDK6	XP_017902914.1
4	110502790	C	T	CDK6	XP_017902914.1
4	110502802	G	C	CDK6	XP_017902914.1
4	110502837	G	A	CDK6	XP_017902914.1
4	110505899	G	A	CDK6	XP_017902914.1
4	110507450	T	C	CDK6	XP_017902914.1
4	110509196	T	G	CDK6	XP_017902914.1
4	110509263	A	T	CDK6	XP_017902914.1
4	110509507	A	G	CDK6	XP_017902914.1
4	110509866	A	G	CDK6	XP_017902914.1
4	110509997	G	C	CDK6	XP_017902914.1
4	110510000	G	T	CDK6	XP_017902914.1
4	110510126	A	G	CDK6	XP_017902914.1
4	110510278	G	A	CDK6	XP_017902914.1
4	110511070	A	G	CDK6	XP_017902914.1
4	110511801	G	A	CDK6	XP_017902914.1
4	110511832	T	C	CDK6	XP_017902914.1
4	110512311	A	G	CDK6	XP_017902914.1
4	110512334	A	G	CDK6	XP_017902914.1
4	110512639	C	G	CDK6	XP_017902914.1
4	110514288	G	A	CDK6	XP_017902914.1
4	110514874	G	A	CDK6	XP_017902914.1
4	110515991	A	G	CDK6	XP_017902914.1
4	110516226	G	A	CDK6	XP_017902914.1
4	110516984	G	A	CDK6	XP_017902914.1
4	110517764	G	A	CDK6	XP_017902914.1
4	110517916	G	A	CDK6	XP_017902914.1
4	110518383	G	A	CDK6	XP_017902914.1
4	110518504	C	G	CDK6	XP_017902914.1
4	110518795	T	C	CDK6	XP_017902914.1
4	110520132	G	C	CDK6	XP_017902914.1
4	110520622	G	A	CDK6	XP_017902914.1
4	110520733	T	C	CDK6	XP_017902914.1
4	110520809	G	A	CDK6	XP_017902914.1
4	110521003	G	A	CDK6	XP_017902914.1
4	110522810	G	A	CDK6	XP_017902914.1
4	110524508	C	T	CDK6	XP_017902914.1
4	110524946	C	T	CDK6	XP_017902914.1
4	110525138	A	C	CDK6	XP_017902914.1
4	110525727	A	G	CDK6	XP_017902914.1
4	110525793	C	T	CDK6	XP_017902914.1
4	110525936	G	T	CDK6	XP_017902914.1
4	110527811	C	A	CDK6	XP_017902914.1
4	110528354	A	G	CDK6	XP_017902914.1
4	110528945	T	C	CDK6	XP_017902914.1
4	110529021	G	A	CDK6	XP_017902914.1
4	110529717	C	T	CDK6	XP_017902914.1
4	110530168	C	T	CDK6	XP_017902914.1
4	110530635	C	T	CDK6	XP_017902914.1
4	110531150	T	C	CDK6	XP_017902914.1
4	110531168	C	T	CDK6	XP_017902914.1
4	110532061	A	G	CDK6	XP_017902914.1
4	110532341	C	T	CDK6	XP_017902914.1
4	110532744	A	G	CDK6	XP_017902914.1
4	110532977	A	G	CDK6	XP_017902914.1
4	110533525	C	T	CDK6	XP_017902914.1
4	110534644	C	T	CDK6	XP_017902914.1
4	110534936	A	G	CDK6	XP_017902914.1
4	110536618	T	C	CDK6	XP_017902914.1
4	110539102	T	C	CDK6	XP_017902914.1
4	110539538	A	G	CDK6	XP_017902914.1
4	110540303	A	C	CDK6	XP_017902914.1
4	110540352	A	G	CDK6	XP_017902914.1
4	110540359	T	C	CDK6	XP_017902914.1
4	110540486	G	C	CDK6	XP_017902914.1
4	110541095	T	C	CDK6	XP_017902914.1
4	110541649	T	C	CDK6	XP_017902914.1
4	110541658	A	G	CDK6	XP_017902914.1
4	110541692	C	T	CDK6	XP_017902914.1
4	110541827	T	C	CDK6	XP_017902914.1
4	110541906	A	G	CDK6	XP_017902914.1
4	110541913	G	T	CDK6	XP_017902914.1
4	110542468	T	C	CDK6	XP_017902914.1
4	110543672	G	T	CDK6	XP_017902914.1
4	110543967	C	A	CDK6	XP_017902914.1
4	110544772	A	G	CDK6	XP_017902914.1
4	110545934	C	T	CDK6	XP_017902914.1
4	110546519	A	G	CDK6	XP_017902914.1
4	110547154	C	T	CDK6	XP_017902914.1
4	110548977	A	T	CDK6	XP_017902914.1
4	110548986	G	T	CDK6	XP_017902914.1
4	110550362	T	C	CDK6	XP_017902914.1
4	110550531	C	T	CDK6	XP_017902914.1
4	110551558	T	A	CDK6	XP_017902914.1
4	110552237	G	A	CDK6	XP_017902914.1
4	110552457	G	A	CDK6	XP_017902914.1
4	110552460	C	T	CDK6	XP_017902914.1
4	110552522	A	G	CDK6	XP_017902914.1
4	110552954	G	A	CDK6	XP_017902914.1
4	110553118	G	A	CDK6	XP_017902914.1
4	110553201	A	G	CDK6	XP_017902914.1
4	110553492	G	A	CDK6	XP_017902914.1
4	110553675	C	G	CDK6	XP_017902914.1
4	110553757	A	G	CDK6	XP_017902914.1
4	110553830	T	A	CDK6	XP_017902914.1
4	110553961	T	C	CDK6	XP_017902914.1
4	110553996	T	G	CDK6	XP_017902914.1
4	110554122	C	G	CDK6	XP_017902914.1
4	110554347	G	A	CDK6	XP_017902914.1
4	110554457	G	T	CDK6	XP_017902914.1
4	110554471	G	A	CDK6	XP_017902914.1
4	110554584	G	A	CDK6	XP_017902914.1
4	110554881	A	G	CDK6	XP_017902914.1
4	110555207	C	T	CDK6	XP_017902914.1
4	110555478	T	G	CDK6	XP_017902914.1
4	110556166	C	T	CDK6	XP_017902914.1
4	110556217	C	T	CDK6	XP_017902914.1
4	110556342	G	A	CDK6	XP_017902914.1
4	110556401	G	A	CDK6	XP_017902914.1
4	110556457	T	C	CDK6	XP_017902914.1
4	110557028	T	A	CDK6	XP_017902914.1
4	110557072	G	C	CDK6	XP_017902914.1
4	110557232	A	G	CDK6	XP_017902914.1
4	110557281	G	A	CDK6	XP_017902914.1
4	110557288	A	G	CDK6	XP_017902914.1
4	110557390	C	T	CDK6	XP_017902914.1
4	110557477	T	C	CDK6	XP_017902914.1
4	110557773	T	C	CDK6	XP_017902914.1
4	110557920	G	A	CDK6	XP_017902914.1
4	110558054	G	A	CDK6	XP_017902914.1
4	110558124	A	C	CDK6	XP_017902914.1
4	110558588	T	C	CDK6	XP_017902914.1
4	110558616	A	G	CDK6	XP_017902914.1
4	110558685	T	C	CDK6	XP_017902914.1
4	110558816	T	C	CDK6	XP_017902914.1
4	110558858	G	A	CDK6	XP_017902914.1
4	110559067	C	T	CDK6	XP_017902914.1
4	110559162	G	A	CDK6	XP_017902914.1
4	110559177	G	A	CDK6	XP_017902914.1
4	110559620	A	G	CDK6	XP_017902914.1
4	110560369	C	T	CDK6	XP_017902914.1
4	110560670	G	A	CDK6	XP_017902914.1
4	110560734	A	G	CDK6	XP_017902914.1
4	110561486	C	G	CDK6	XP_017902914.1
4	110561898	T	C	CDK6	XP_017902914.1
4	110562331	A	G	CDK6	XP_017902914.1
4	110562438	A	T	CDK6	XP_017902914.1
4	110563254	A	G	CDK6	XP_017902914.1
4	110565089	T	G	CDK6	XP_017902914.1
4	110565501	G	A	CDK6	XP_017902914.1
4	110565577	A	C	CDK6	XP_017902914.1
4	110565782	A	G	CDK6	XP_017902914.1
4	110565786	T	C	CDK6	XP_017902914.1
4	110565796	G	A	CDK6	XP_017902914.1
4	110565825	T	A	CDK6	XP_017902914.1
4	110565864	T	G	CDK6	XP_017902914.1
4	110565918	T	C	CDK6	XP_017902914.1
4	110566113	T	G	CDK6	XP_017902914.1
4	110566297	G	A	CDK6	XP_017902914.1
4	110566913	C	T	CDK6	XP_017902914.1
4	110567210	G	C	CDK6	XP_017902914.1
4	110567329	G	T	CDK6	XP_017902914.1
4	110567953	C	T	CDK6	XP_017902914.1
4	110569866	C	T	CDK6	XP_017902914.1
4	110570280	G	C	CDK6	XP_017902914.1
4	110570371	A	G	CDK6	XP_017902914.1
4	110572239	G	A	CDK6	XP_017902914.1
4	110572635	T	C	CDK6	XP_017902914.1
4	110573895	C	T	CDK6	XP_017902914.1
4	110574656	C	T	CDK6	XP_017902914.1
4	110574855	A	G	CDK6	XP_017902914.1
4	110575418	T	C	CDK6	XP_017902914.1
4	110575966	T	C	CDK6	XP_017902914.1
4	110575997	G	A	CDK6	XP_017902914.1
4	110576242	T	C	CDK6	XP_017902914.1
4	110576924	A	G	CDK6	XP_017902914.1
4	110577121	T	C	CDK6	XP_017902914.1
4	110577171	G	T	CDK6	XP_017902914.1
4	110577484	G	T	CDK6	XP_017902914.1
4	110577971	T	G	CDK6	XP_017902914.1
4	110578666	A	T	CDK6	XP_017902914.1
4	110578726	T	G	CDK6	XP_017902914.1
4	110580262	A	G	CDK6	XP_017902914.1
4	110581252	A	G	CDK6	XP_017902914.1
4	110581685	A	G	CDK6	XP_017902914.1
4	110582226	A	G	CDK6	XP_017902914.1
4	110582460	A	G	CDK6	XP_017902914.1
4	110582528	T	C	CDK6	XP_017902914.1
4	110582683	T	G	CDK6	XP_017902914.1
4	110582762	C	G	CDK6	XP_017902914.1
4	110583337	C	T	CDK6	XP_017902914.1
4	110583583	C	T	CDK6	XP_017902914.1
4	110583746	A	G	CDK6	XP_017902914.1
4	110583795	G	A	CDK6	XP_017902914.1
4	110583849	G	A	CDK6	XP_017902914.1
4	110584057	A	G	CDK6	XP_017902914.1
4	110584294	A	G	CDK6	XP_017902914.1
4	110584333	G	A	CDK6	XP_017902914.1
4	110584419	C	A	CDK6	XP_017902914.1
4	110584429	G	A	CDK6	XP_017902914.1
4	110584446	C	T	CDK6	XP_017902914.1
4	110584523	C	G	CDK6	XP_017902914.1
4	110584739	C	G	CDK6	XP_017902914.1
4	110584843	G	A	CDK6	XP_017902914.1
4	110584981	C	T	CDK6	XP_017902914.1
4	110585307	T	C	CDK6	XP_017902914.1
4	110586247	T	G	CDK6	XP_017902914.1
4	110586761	T	C	CDK6	XP_017902914.1
4	110587087	G	A	CDK6	XP_017902914.1
4	110587499	A	G	CDK6	XP_017902914.1
4	110587524	A	G	CDK6	XP_017902914.1
[truncated: 28,735 more rows]
