# Supplementary material for: Identification of selection signals by large-scale whole-genome resequencing of cashmere goats
Source: Sci Rep. 2017 Nov 9;7:15142. doi: 10.1038/s41598-017-15516-0 (PMC5680388; doi:10.1038/s41598-017-15516-0)
Supplement: Supplementary file 9 — Supplementary Dataset 8 [file 41598_2017_15516_MOESM9_ESM.xlsx]

## Sheet: IGFBP7
			Allele Frequency			Allele Frequency
Chromosome	Position	Ref	meat	cashmere	ALT	meat	cashmere
6	72998747	G	0.428571	0.18	T	0.571429	0.82
6	72999322	T	0.5	0.219298	C	0.5	0.780702
6	72999646	A	0.785714	0.625	C	0.214286	0.375
6	72999692	C	0.785714	0.974576	T	0.214286	0.0254237
6	72999800	A	0.535714	0.166667	T	0.464286	0.833333
6	72999831	A	0.535714	0.2	G/T	0.214286/0.25	0.476923/0.323077
6	72999832	C	0.571429	0.2	T	0.428571	0.8
6	72999869	G	0.928571	0.698413	A	0.0714286	0.301587
6	72999986	T	0.821429	0.956897	C	0.178571	0.0431034
6	72999994	A	0.821429	0.916667	G	0.178571	0.0833333
6	73000338	C	0.607143	0.298246	T	0.392857	0.701754
6	73001140	G	0.785714	0.973684	A	0.214286	0.0263158
6	73001579	G	0.464286	0.472727	A	0.535714	0.527273
6	73001766	G	0.321429	0.153846	T	0.678571	0.846154
6	73002221	C	0.5	0.568966	T	0.5	0.431034
6	73003059	G	0.785714	0.974576	A	0.214286	0.0254237
6	73003579	T	0.464286	0.472222	C	0.535714	0.527778
6	73004388	T	0.928571	0.93	G	0.0714286	0.07
6	73004695	G	0.5	0.534483	A	0.5	0.465517
6	73004738	A	0.678571	0.570175	T	0.321429	0.429825
6	73004778	G	0.75	0.71	C	0.25	0.29
6	73004824	T	0.821429	0.971154	G	0.178571	0.0288462
6	73005424	C	0.714286	0.612245	A	0.285714	0.387755
6	73006240	T	0.392857	0.119565	C	0.607143	0.880435
6	73006339	T	0.928571	0.928571	A	0.0714286	0.0714286
6	73006384	A	0.535714	0.62766	G	0.464286	0.37234
6	73006385	G	0.892857	0.934783	C	0.107143	0.0652174
6	73006463	C	0.615385	0.5625	T	0.384615	0.4375
6	73006502	C	0.821429	0.77451	T	0.178571	0.22549
6	73006666	C	0.464286	0.529412	T	0.535714	0.470588
6	73006733	G	0.75	0.704918	C	0.25	0.295082
6	73007319	A	0.464286	0.576923	G	0.535714	0.423077
6	73007465	G	0.964286	0.759615	A	0.0357143	0.240385
6	73008567	C	0.464286	0.586207	T	0.535714	0.413793
6	73009432	G	0.75	0.711538	T	0.25	0.288462
6	73009638	C	0.5	0.571429	T	0.5	0.428571
6	73009804	G	0.464286	0.580357	A	0.535714	0.419643
6	73009822	A	0.821429	0.964912	G	0.178571	0.0350877
6	73010201	C	0.5	0.645455	T	0.5	0.354545
6	73010207	C	0.75	0.783019	G	0.25	0.216981
6	73010238	G	0.5	0.672414	A	0.5	0.327586
6	73010297	C	0.714286	0.647541	T	0.285714	0.352459
6	73010397	C	0.928571	0.929688	A	0.0714286	0.0703125
6	73010430	A	0.5	0.59322	G	0.5	0.40678
6	73010496	A	0.357143	0.219298	G	0.642857	0.780702
6	73010676	A	0.5	0.548077	G	0.5	0.451923
6	73010749	G	0.821429	0.943396	A	0.178571	0.0566038
6	73010751	G	0.821429	0.943396	C	0.178571	0.0566038
6	73010772	G	0.75	0.75	A	0.25	0.25
6	73010857	A	0.964286	0.694915	G	0.0357143	0.305085
6	73011018	C	0.464286	0.537736	A	0.535714	0.462264
6	73011019	A	0.285714	0.12037	G	0.714286	0.87963
6	73011331	C	0.821429	0.962963	A	0.178571	0.037037
6	73011450	T	0.964286	0.75	C	0.0357143	0.25
6	73011474	T	0.392857	0.225	C	0.607143	0.775
6	73011628	C	0.392857	0.262712	T	0.607143	0.737288
6	73012516	G	0.928571	0.893443	C	0.0714286	0.106557
6	73012697	T	0.964286	0.915254	A	0.0357143	0.0847458
6	73012834	G	0.5	0.618644	C	0.5	0.381356
6	73013074	A	0.428571	0.482456	G	0.571429	0.517544
6	73013266	C	0.25	0.175	T	0.75	0.825
6	73013418	C	0.857143	0.627451	T	0.142857	0.372549
6	73013495	C	0.892857	0.949153	T	0.107143	0.0508475
6	73014527	T	0.464286	0.587719	A	0.535714	0.412281
6	73014925	C	0.964286	0.912281	G	0.0357143	0.0877193
6	73015194	T	0.928571	0.675	C	0.0714286	0.325
6	73015310	G	0.928571	0.947368	A	0.0714286	0.0526316
6	73015622	T	0.714286	0.692308	C	0.285714	0.307692
6	73015691	C	0.928571	0.6875	T	0.0714286	0.3125
6	73015732	G	0.928571	0.714286	C	0.0714286	0.285714
6	73015749	G	0.892857	0.722222	A	0.107143	0.277778
6	73016034	G	0.25	0.0438596	C	0.75	0.95614
6	73016151	A	0.428571	0.558333	G	0.571429	0.441667
6	73016704	C	0.428571	0.484127	T	0.571429	0.515873
6	73017010	C	0.964286	0.923729	T	0.0357143	0.0762712
6	73017217	C	0.428571	0.52381	G	0.571429	0.47619
6	73017386	T	0.964286	0.923077	C	0.0357143	0.0769231
6	73017482	G	0.964286	0.929825	A	0.0357143	0.0701754
6	73017644	G	0.821429	0.625	C	0.178571	0.375
6	73017928	C	0.214286	0.0172414	T	0.785714	0.982759
6	73018005	G	0.5	0.516129	A	0.5	0.483871
6	73018092	C	0.821429	0.619048	G	0.178571	0.380952
6	73018386	A	0.928571	0.880597	G	0.0714286	0.119403
6	73018431	T	0.214286	0.015625	C	0.785714	0.984375
6	73018750	A	0.714286	0.644068	C	0.285714	0.355932
6	73018860	A	0.25	0.057377	G	0.75	0.942623
6	73018996	C	0.214286	0.0508475	T	0.785714	0.949153
6	73019682	C	0.964286	0.718182	T	0.0357143	0.281818
6	73020140	A	0.642857	0.479592	T	0.357143	0.520408
6	73020588	A	0.142857	0.351852	G	0.857143	0.648148
6	73020720	T	0.928571	0.938462	C	0.0714286	0.0615385
6	73020786	G	0.892857	0.952381	T	0.107143	0.047619
6	73020885	C	0.107143	0.267857	T	0.892857	0.732143
6	73020925	T	0.892857	0.933962	C	0.107143	0.0660377
6	73021016	G	0.892857	0.942623	A	0.107143	0.057377
6	73021279	C	0.892857	0.953125	A	0.107143	0.046875
6	73021609	T	0.928571	0.825	C	0.0714286	0.175
6	73021865	C	0.928571	0.852941	T	0.0714286	0.147059
6	73021934	G	0.75	0.850877	T	0.25	0.149123
6	73022043	T	0.5	0.77193	C	0.5	0.22807
6	73022400	A	0.892857	0.888889	G	0.107143	0.111111
6	73022500	C	0.928571	0.84	T	0.0714286	0.16
6	73022501	A	0.928571	0.84	G	0.0714286	0.16
6	73022517	T	0.892857	0.836538	C	0.107143	0.163462
6	73022697	A	0.928571	0.836207	C	0.0714286	0.163793
6	73022716	G	0.928571	0.811475	A	0.0714286	0.188525
6	73022909	C	0.928571	0.830189	G	0.0714286	0.169811
6	73022964	T	0.714286	0.934426	C	0.285714	0.0655738
6	73023172	C	0.964286	0.93	T	0.0357143	0.07
6	73023354	C	0.928571	0.9	T	0.0714286	0.1
6	73023362	C	0.928571	0.898305	T	0.0714286	0.101695
6	73023433	C	0.892857	0.854545	T	0.107143	0.145455
6	73023477	T	0.892857	0.867347	C	0.107143	0.132653
6	73023480	T	0.892857	0.87	C	0.107143	0.13
6	73023559	A	0.892857	0.857143	T	0.107143	0.142857
6	73023595	T	0.892857	0.87963	C	0.107143	0.12037
6	73023643	T	0.928571	0.877193	G	0.0714286	0.122807
6	73023780	A	0.928571	0.861111	G	0.0714286	0.138889
6	73024139	T	0.928571	0.903509	C	0.0714286	0.0964912
6	73024303	T	0.928571	0.904762	C	0.0714286	0.0952381
6	73024322	A	0.928571	0.913793	C	0.0714286	0.0862069
6	73024484	T	0.928571	0.894737	C	0.0714286	0.105263
6	73024560	A	0.892857	0.908333	T	0.107143	0.0916667
6	73024638	G	0.928571	0.887931	A	0.0714286	0.112069
6	73025338	A	0.285714	0.542373	G	0.714286	0.457627
6	73025398	C	0.142857	0.375	T	0.857143	0.625
6	73025486	C	0.392857	0.132812	T	0.607143	0.867188
6	73025501	T	0.821429	0.968254	C	0.178571	0.031746
6	73026007	G	0.607143	0.767857	A	0.392857	0.232143
6	73026093	G	0.464286	0.545455	C	0.535714	0.454545
6	73026113	C	0.857143	0.81	T	0.142857	0.19
6	73026216	G	0.857143	0.894737	A	0.142857	0.105263
6	73026301	A	0.535714	0.745902	G	0.464286	0.254098
6	73026519	C	0.928571	0.861702	T	0.0714286	0.138298
6	73026555	G	0.928571	0.91	A	0.0714286	0.09
6	73026832	G	0.857143	0.724138	A	0.142857	0.275862
6	73026851	A	0.923077	0.805085	C	0.0769231	0.194915
6	73027099	T	0.142857	0.326923	C	0.857143	0.673077
6	73027668	C	0.535714	0.732143	T	0.464286	0.267857
6	73027817	G	0.464286	0.698276	A	0.535714	0.301724
6	73028400	C	0.214286	0.566667	T	0.785714	0.433333
6	73028460	C	0.857143	0.65	T	0.142857	0.35
6	73028896	A	0.892857	0.901639	C	0.107143	0.0983607
6	73029145	A	0.321429	0.685484	T	0.678571	0.314516
6	73029640	C	0.178571	0.225	T	0.821429	0.775
6	73029694	C	0.821429	0.634921	T	0.178571	0.365079
6	73029966	G	0.464286	0.672131	A	0.535714	0.327869
6	73029980	A	0.821429	0.614754	G	0.178571	0.385246
6	73030273	C	0.821429	0.654545	T	0.178571	0.345455
6	73030355	T	0.464286	0.675926	C	0.535714	0.324074
6	73030366	C	0.892857	0.872727	T	0.107143	0.127273
6	73030609	A	0.964286	0.825397	T	0.0357143	0.174603
6	73030801	C	0.821429	0.651786	T	0.178571	0.348214
6	73030811	G	0.821429	0.663636	A	0.178571	0.336364
6	73031029	A	0.821429	0.59322	G	0.178571	0.40678
6	73031111	G	0.821429	0.681818	A	0.178571	0.318182
6	73031946	G	0.892857	0.681818	A	0.107143	0.318182
6	73032131	G	0.821429	0.604839	A	0.178571	0.395161
6	73032284	G	0.464286	0.672414	C	0.535714	0.327586
6	73032342	C	0.821429	0.631579	T	0.178571	0.368421
6	73032402	T	0.964286	0.931373	A	0.0357143	0.0686275
6	73033016	G	0.892857	0.875	C	0.107143	0.125
6	73033086	C	0.464286	0.688525	T	0.535714	0.311475
6	73033542	A	0.821429	0.577586	C	0.178571	0.422414
6	73033823	G	0.857143	0.608333	A	0.142857	0.391667
6	73034277	G	0.464286	0.669811	A	0.535714	0.330189
6	73034282	C	0.464286	0.669811	G	0.535714	0.330189
6	73034453	G	0.464286	0.745283	A	0.535714	0.254717
6	73034866	A	0.892857	0.715517	C	0.107143	0.284483
6	73034957	G	0.428571	0.669355	A	0.571429	0.330645
6	73035126	T	0.821429	0.606557	C	0.178571	0.393443
6	73035500	T	0.857143	0.607143	A	0.142857	0.392857
6	73035640	T	0.5	0.637097	C	0.5	0.362903
6	73035877	C	0.821429	0.7	T	0.178571	0.3
6	73036061	G	0.821429	0.607143	A	0.178571	0.392857
6	73036124	G	0.464286	0.676923	A	0.535714	0.323077
6	73036249	T	0.928571	0.745763	C	0.0714286	0.254237
6	73036250	G	0.928571	0.745763	A	0.0714286	0.254237
6	73036260	C	0.892857	0.842105	G	0.107143	0.157895
6	73036398	C	0.5	0.716981	T	0.5	0.283019
6	73036461	C	0.821429	0.684615	T	0.178571	0.315385
6	73036867	T	0.785714	0.648148	C	0.214286	0.351852
6	73037054	A	0.821429	0.622642	C	0.178571	0.377358
6	73037258	C	0.857143	0.723214	T	0.142857	0.276786
6	73037384	A	0.821429	0.607143	G	0.178571	0.392857
6	73037497	G	0.428571	0.710526	A	0.571429	0.289474
6	73037720	C	0.928571	0.894737	T	0.0714286	0.105263
6	73037975	G	0.535714	0.711538	A	0.464286	0.288462
6	73038082	C	0.857143	0.652542	T	0.142857	0.347458
6	73038113	C	0.785714	0.669492	T	0.214286	0.330508
6	73038345	C	0.25	0.319672	T	0.75	0.680328
6	73038427	C	0.464286	0.692982	T	0.535714	0.307018
6	73038755	T	0.821429	0.583333	C	0.178571	0.416667
6	73039173	G	0.857143	0.672131	C	0.142857	0.327869
6	73039250	G	0.464286	0.645833	A	0.535714	0.354167
6	73039313	G	0.25	0.283019	A	0.75	0.716981
6	73039626	G	0.25	0.33871	T	0.75	0.66129
6	73039764	C	0.535714	0.767857	T	0.464286	0.232143
6	73039774	C	0.464286	0.698276	T	0.535714	0.301724
6	73039850	A	0.928571	0.912281	G	0.0714286	0.0877193
6	73039865	C	0.142857	0.0655738	A	0.857143	0.934426
6	73040193	G	0.25	0.267241	T	0.75	0.732759
6	73040352	C	0.75	0.601695	T	0.25	0.398305
6	73040578	C	0.964286	0.835938	A	0.0357143	0.164062
6	73040896	C	0.821429	0.653846	T	0.178571	0.346154
6	73041603	C	0.464286	0.698413	T	0.535714	0.301587
6	73041669	T	0.464286	0.679688	C	0.535714	0.320312
6	73041680	A	0.25	0.313559	G	0.75	0.686441
6	73041750	A	0.178571	0.25	G	0.821429	0.75
6	73041770	A	0.464286	0.655738	G	0.535714	0.344262
6	73041789	C	0.464286	0.674603	A	0.535714	0.325397
6	73041922	A	0.107143	0.0916667	G	0.892857	0.908333
6	73042115	C	0.857143	0.723214	T	0.142857	0.276786
6	73042201	T	0.964286	0.833333	G	0.0357143	0.166667
6	73042269	G	0.821429	0.651786	A	0.178571	0.348214
6	73042452	C	0.428571	0.709677	A	0.571429	0.290323
6	73042689	T	0.392857	0.690909	C	0.607143	0.309091
6	73042717	T	0.535714	0.6875	C	0.464286	0.3125
6	73042805	G	0.392857	0.62931	A	0.607143	0.37069
6	73043467	C	0.464286	0.666667	A	0.535714	0.333333
6	73044206	T	0.392857	0.711864	C	0.607143	0.288136
6	73044371	C	0.785714	0.6875	T	0.214286	0.3125
6	73044417	G	0.392857	0.631579	A	0.607143	0.368421
6	73044460	T	0.392857	0.686441	G	0.607143	0.313559
6	73044505	C	0.392857	0.603448	T	0.607143	0.396552
6	73044518	T	0.392857	0.631579	C	0.607143	0.368421
6	73044569	C	0.107143	0.0636364	T	0.892857	0.936364
6	73044636	G	0.392857	0.625	A	0.607143	0.375
6	73044649	T	0.428571	0.577586	C	0.571429	0.422414
6	73044718	C	0.392857	0.644068	T	0.607143	0.355932
6	73044813	A	0.392857	0.669492	G	0.607143	0.330508
6	73045074	T	0.392857	0.696721	A	0.607143	0.303279
6	73045088	C	0.928571	0.940678	T	0.0714286	0.059322
6	73045224	T	0.428571	0.680328	C	0.571429	0.319672
6	73045298	T	0.785714	0.65625	G	0.214286	0.34375
6	73045327	C	0.821429	0.723404	T	0.178571	0.276596
6	73045328	T	0.178571	0.361702	G	0.821429	0.638298
6	73045408	G	0.357143	0.703704	A	0.642857	0.296296
6	73045490	G	0.392857	0.75	A	0.607143	0.25
6	73045664	C	0.964286	0.839286	T	0.0357143	0.160714
6	73045665	G	0.928571	0.946429	A	0.0714286	0.0535714
6	73045717	G	0.392857	0.672727	A	0.607143	0.327273
6	73045773	T	0.428571	0.688679	C	0.571429	0.311321
6	73045880	C	0.785714	0.641667	T	0.214286	0.358333
6	73046337	A	0.785714	0.663793	G	0.214286	0.336207
6	73046339	G	0.928571	0.939655	A	0.0714286	0.0603448
6	73046375	T	0.428571	0.681034	C	0.571429	0.318966
6	73046481	T	0.464286	0.7	C	0.535714	0.3
6	73046502	A	0.392857	0.663793	T	0.607143	0.336207
6	73046939	G	0.464286	0.601695	A	0.535714	0.398305
6	73047127	G	0.178571	0.265625	A	0.821429	0.734375
6	73047363	T	0.928571	0.91129	G	0.0714286	0.0887097
6	73047438	T	0.464286	0.6875	C	0.535714	0.3125
6	73047599	G	0.107143	0.0701754	A	0.892857	0.929825
6	73047724	C	0.821429	0.631148	G	0.178571	0.368852
6	73048128	A	0.214286	0.275862	G	0.785714	0.724138
6	73048150	A	0.678571	0.648148	G	0.321429	0.351852
6	73048241	G	0.25	0.323529	A	0.75	0.676471
6	73048272	G	0.428571	0.681818	A	0.571429	0.318182
6	73048666	A	0.392857	0.677419	T	0.607143	0.322581
6	73048712	C	0.428571	0.655172	T	0.571429	0.344828
6	73049018	A	0.392857	0.711538	G	0.607143	0.288462
6	73049211	G	0.428571	0.688679	C	0.571429	0.311321
6	73049581	T	0.928571	0.940678	A	0.0714286	0.059322
6	73049810	C	0.428571	0.711864	A	0.571429	0.288136
6	73049823	G	0.428571	0.709677	A	0.571429	0.290323
6	73050296	C	0.928571	0.9	T	0.0714286	0.1
6	73050521	T	0.392857	0.654545	C	0.607143	0.345455
6	73050530	T	0.107143	0.0545455	C	0.892857	0.945455
6	73050844	A	0.178571	0.313559	T	0.821429	0.686441
6	73051212	C	0.178571	0.0655738	T	0.821429	0.934426
6	73051476	T	0.107143	0.0789474	C	0.892857	0.921053
6	73051569	C	0.428571	0.72	G	0.571429	0.28
6	73051635	C	0.428571	0.706897	T	0.571429	0.293103
6	73051657	C	0.964286	0.833333	T	0.0357143	0.166667
6	73052254	T	0.928571	0.928571	C	0.0714286	0.0714286
6	73052564	C	0.892857	0.957627	T	0.107143	0.0423729
6	73052606	G	0.892857	0.949153	A	0.107143	0.0508475
6	73053254	G	0.892857	0.939655	T	0.107143	0.0603448
6	73053255	G	0.892857	0.939655	C	0.107143	0.0603448
6	73053273	C	0.928571	0.951613	G	0.0714286	0.0483871
6	73053417	T	0.107143	0.0892857	C	0.892857	0.910714
6	73053458	C	0.892857	0.552632	T	0.107143	0.447368
6	73053613	T	0.928571	0.933333	A	0.0714286	0.0666667
6	73053912	A	0.5	0.664062	G	0.5	0.335938
6	73054316	G	0.892857	0.462264	A	0.107143	0.537736
6	73054509	G	0.857143	0.938596	T	0.142857	0.0614035
6	73054584	T	0.464286	0.650943	C	0.535714	0.349057
6	73054594	G	0.892857	0.707547	A	0.107143	0.292453
6	73054962	T	0.964286	0.815789	G	0.0357143	0.184211
6	73055036	T	0.678571	0.875	G	0.321429	0.125
6	73055047	C	0.535714	0.666667	T	0.464286	0.333333
6	73055072	C	0.678571	0.87931	T	0.321429	0.12069
6	73055344	A	0.857143	0.701754	G	0.142857	0.298246
6	73055379	C	0.714286	0.842593	T	0.285714	0.157407
6	73055403	C	0.928571	0.935185	T	0.0714286	0.0648148
6	73055544	G	0.785714	0.953704	A	0.214286	0.0462963
6	73055581	A	0.714286	0.858333	G	0.285714	0.141667
6	73055609	C	0.857143	0.525862	T	0.142857	0.474138
6	73055614	T	0.857143	0.896552	C	0.142857	0.103448
6	73055711	C	0.75	0.942623	T	0.25	0.057377
6	73055742	G	0.785714	0.918033	A	0.214286	0.0819672
6	73055743	C	0.785714	0.918033	T	0.214286	0.0819672
6	73055746	G	0.785714	0.918033	C	0.214286	0.0819672
6	73055848	A	0.928571	0.922414	G	0.0714286	0.0775862
6	73055871	G	0.892857	0.941176	T	0.107143	0.0588235
6	73056158	C	0.75	0.903509	A	0.25	0.0964912
6	73056164	C	0.75	0.915254	T	0.25	0.0847458
6	73056178	A	0.75	0.905172	C	0.25	0.0948276
6	73056335	T	0.678571	0.847458	C	0.321429	0.152542
6	73056597	A	0.75	0.956897	T	0.25	0.0431034
6	73056643	G	0.75	0.942623	A	0.25	0.057377
6	73056784	C	0.75	0.898148	T	0.25	0.101852
6	73056926	A	0.142857	0.0818182	G	0.857143	0.918182
6	73057024	T	0.107143	0.09	C	0.892857	0.91
6	73057039	G	0.928571	0.932692	A	0.0714286	0.0673077
6	73057076	C	0.5	0.684211	A	0.5	0.315789
6	73057096	A	0.785714	0.862069	G	0.214286	0.137931
6	73057477	C	0.892857	0.9375	T	0.107143	0.0625
6	73057621	G	0.857143	0.918182	A	0.142857	0.0818182
6	73057640	T	0.785714	0.942308	C	0.214286	0.0576923
6	73057783	G	0.785714	0.877193	C	0.214286	0.122807
6	73057821	C	0.892857	0.949153	A	0.107143	0.0508475
6	73057974	T	0.535714	0.77451	C	0.464286	0.22549
6	73058080	A	0.769231	0.932692	G	0.230769	0.0673077
6	73058217	T	0.928571	0.944444	G	0.0714286	0.0555556
6	73058389	A	0.928571	0.90566	C	0.0714286	0.0943396
6	73058653	A	0.964286	0.898148	C	0.0357143	0.101852
6	73058908	A	0.821429	0.745763	G	0.178571	0.254237
6	73058968	A	0.821429	0.770492	G	0.178571	0.229508
6	73059171	T	0.928571	0.796875	C	0.0714286	0.203125
6	73060330	G	0.142857	0.107143	A	0.857143	0.892857
6	73060921	C	0.964286	0.942308	G	0.0357143	0.0576923
6	73061194	C	0.964286	0.821429	T	0.0357143	0.178571
6	73061202	C	0.857143	0.754545	T	0.142857	0.245455
6	73061253	C	0.821429	0.758621	T	0.178571	0.241379
6	73062101	C	0.964286	0.842105	T	0.0357143	0.157895
6	73062219	C	0.535714	0.733871	T	0.464286	0.266129
6	73062286	A	0.142857	0.0923077	T	0.857143	0.907692
6	73062615	C	0.321429	0.45	T	0.678571	0.55
6	73062642	C	0.892857	0.8125	T	0.107143	0.1875
6	73063543	T	0.142857	0.125	C	0.857143	0.875
6	73063677	T	0.821429	0.738806	C	0.178571	0.261194
6	73063718	T	0.928571	0.830645	C	0.0714286	0.169355
6	73064511	T	0.535714	0.733871	C	0.464286	0.266129
6	73064900	A	0.142857	0.0614035	G	0.857143	0.938596
6	73065479	A	0.142857	0.0983607	G	0.857143	0.901639
6	73065783	G	0.892857	0.883333	C	0.107143	0.116667
6	73066046	T	0.0714286	0.0555556	C	0.928571	0.944444
6	73066149	G	0.892857	0.784483	C	0.107143	0.215517
6	73066156	T	0.928571	0.942623	A	0.0714286	0.057377
6	73066837	T	0.964286	0.803571	C	0.0357143	0.196429
6	73067031	C	0.964286	0.862069	A	0.0357143	0.137931
6	73067509	T	0.892857	0.933333	A	0.107143	0.0666667
6	73067564	T	0.714286	0.355769	C	0.285714	0.644231
6	73068094	T	0.892857	0.839623	C	0.107143	0.160377
6	73068121	T	0.892857	0.632075	C	0.107143	0.367925
6	73069001	T	0.75	0.775	C	0.25	0.225
6	73069538	C	0.428571	0.785714	T	0.571429	0.214286
6	73069859	C	0.964286	0.931034	T	0.0357143	0.0689655
6	73069939	C	0.25	0.480392	T	0.75	0.519608
6	73070636	G	0.964286	0.866667	A	0.0357143	0.133333
6	73070726	G	0.392857	0.5625	A	0.607143	0.4375
6	73070856	A	0.857143	0.833333	G	0.142857	0.166667
6	73070877	C	0.25	0.336066	T	0.75	0.663934
6	73070925	T	0.857143	0.820312	A	0.142857	0.179688
6	73071029	C	0.535714	0.801587	T	0.464286	0.198413
6	73071455	A	0.142857	0.0645161	G	0.857143	0.935484
6	73071754	A	0.892857	0.877193	G	0.107143	0.122807
6	73071869	T	0.107143	0.155172	C	0.892857	0.844828
6	73072251	C	0.357143	0.55	T	0.642857	0.45
6	73073339	T	0.892857	0.866667	C	0.107143	0.133333
6	73073340	A	0.892857	0.866667	G	0.107143	0.133333
6	73073849	G	0.892857	0.825	A	0.107143	0.175
6	73073857	A	0.892857	0.833333	C	0.107143	0.166667
6	73073918	C	0.928571	0.913462	T	0.0714286	0.0865385
6	73074088	G	0.821429	0.771186	A	0.178571	0.228814
6	73074136	C	0.75	0.77193	T	0.25	0.22807
6	73074651	T	0.714286	0.550847	C	0.285714	0.449153
6	73074843	G	0.857143	0.807018	T	0.142857	0.192982
6	73075289	G	0.75	0.641509	A	0.25	0.358491
6	73075724	G	0.928571	0.789474	A	0.0714286	0.210526
6	73075934	G	0.535714	0.769841	A	0.464286	0.230159
6	73075951	A	0.75	0.7	T	0.25	0.3
6	73076638	A	0.964286	0.8125	G	0.0357143	0.1875
6	73076693	C	0.964286	0.8125	G	0.0357143	0.1875
6	73077125	G	0.653846	0.542553	T	0.346154	0.457447
6	73078066	A	0.714286	0.686275	G	0.285714	0.313725
6	73078209	A	0.928571	0.836207	G	0.0714286	0.163793
6	73078342	C	0.607143	0.481132	T	0.392857	0.518868
6	73078977	G	0.928571	0.9	A	0.0714286	0.1

## Sheet: FGF5
			Allele Frequency			Allele Frequency
Chromosome	Position	Ref	meat	cashmere	ALT	meat	cashmere
6	95419200	G	0.785714	0.076087	A	0.214286	0.923913
6	95419517	T	0.214286	0.0784314	C	0.785714	0.921569
6	95419840	C	0.607143	0.991525	T	0.392857	0.00847458
6	95420050	A	0.607143	0.973684	G	0.392857	0.0263158
6	95420767	G	0.357143	0.936364	A	0.642857	0.0636364
6	95420963	C	0.321429	0.944444	T	0.678571	0.0555556
6	95421168	G	0.464286	0.935185	T	0.535714	0.0648148
6	95421463	G	0.392857	0.0245902	A	0.607143	0.97541
6	95421838	A	0.678571	0.05	G	0.321429	0.95
6	95423024	A	0.464286	0.933962	T	0.535714	0.0660377
6	95423250	G	0.607143	0.0416667	T	0.392857	0.958333
6	95423405	A	0.75	0.112069	G	0.25	0.887931
6	95423699	G	0.464286	0.935484	A	0.535714	0.0645161
6	95423732	G	0.464286	0.935484	A	0.535714	0.0645161
6	95423764	A	0.535714	0.97541	T	0.464286	0.0245902
6	95423930	T	0.857143	0.111111	C	0.142857	0.888889
6	95425830	G	0.75	0.0454545	A	0.25	0.954545
6	95426069	A	0.857143	0.0409836	T	0.142857	0.959016
6	95426138	A	0.857143	0.0163934	G	0.142857	0.983607
6	95426147	T	0.5	0.015873	C	0.5	0.984127
6	95427095	A	0.714286	0.0545455	T	0.285714	0.945455
6	95427346	A	0.615385	0.0677966	C	0.384615	0.932203
6	95428154	C	0.857143	0.0851064	A	0.142857	0.914894
6	95430599	T	0.785714	0.0865385	C	0.214286	0.913462
6	95432424	G	0.607143	0.0703125	A	0.392857	0.929688
6	95434670	T	0.571429	0.0245902	C	0.428571	0.97541
6	95434701	G	0.607143	0.0263158	T	0.392857	0.973684
6	95435392	C	0.607143	0.00862069	T	0.392857	0.991379
6	95435555	G	0.214286	0.0172414	A	0.785714	0.982759
6	95435641	C	0.642857	0.0714286	T	0.357143	0.928571
6	95435677	T	0.678571	0.0762712	C	0.321429	0.923729
6	95435737	C	0.821429	0.166667	G	0.178571	0.833333
6	95435818	C	0.642857	0.131579	A	0.357143	0.868421
6	95435891	A	0.678571	0.0737705	G	0.321429	0.92623
6	95436163	A	0.642857	0.15	G	0.357143	0.85
6	95436600	T	0.607143	0.0701754	C	0.392857	0.929825
6	95436807	A	0.892857	0.957627	C	0.107143	0.0423729
6	95436894	A	0.857143	0.972727	G	0.142857	0.0272727
6	95437546	C	0.678571	0.0677966	A	0.321429	0.932203
6	95437562	G	0.75	0.0762712	A	0.25	0.923729
6	95437593	A	0.678571	0.990385	G	0.321429	0.00961538
6	95437823	C	0.357143	0.0777778	T	0.642857	0.922222
6	95438248	G	0.428571	0.983051	C	0.571429	0.0169492
6	95438288	C	0.821429	0.913793	T	0.178571	0.0862069
6	95438568	A	0.357143	0.0431034	G	0.642857	0.956897
6	95438633	C	0.892857	0.949153	G	0.107143	0.0508475
6	95438964	G	0.857143	0.103774	A	0.142857	0.896226
6	95439210	C	0.892857	0.919643	T	0.107143	0.0803571
6	95439211	G	0.535714	0.151786	A	0.464286	0.848214
6	95439289	A	0.535714	0.0865385	G	0.464286	0.913462
6	95439345	A	0.5	0.101695	G	0.5	0.898305
6	95439369	A	0.5	0.12931	G	0.5	0.87069
6	95439628	C	0.5	0.131579	T	0.5	0.868421
6	95439651	G	0.5	0.114035	A	0.5	0.885965
